# Supplementary material for: Causal effects of oral microbiome traits on female reproductive diseases: a two-sample Mendelian randomization study
Source: BMC Womens Health. 2026 May 22;26:359. doi: 10.1186/s12905-026-04547-3 (PMC13371253; doi:10.1186/s12905-026-04547-3)
Supplement: Supplementary file 1 — Supplementary Material 1. [file 12905_2026_4547_MOESM1_ESM.xlsx]

## Sheet: Sheet1
Exposure	Outcome	N.IVs	mean.IV.F	min.IV.F	max.IV.F	R2	Unmatched	Proxy.snp	Palindromic SNPs
Saliva microbiota abundance (unknown Veillonella species (ASV0001))	Spontaneous abortion	5	24.1366	21.9735	28.4535	0.191154	/	/	/
Saliva microbiota abundance (unknown Veillonella species (ASV0001))	Polycystic ovarian syndrome	5	24.1366	21.9735	28.4535	0.191154	/	/	/
Saliva microbiota abundance (unknown Veillonella species (ASV0001))	Leiomyoma of uterus	5	24.1366	21.9735	28.4535	0.191154	/	/	/
Saliva microbiota abundance (unknown Veillonella species (ASV0001))	Habitual aborter	5	24.1366	21.9735	28.4535	0.191154	/	/	/
Saliva microbiota abundance (unknown Veillonella species (ASV0001))	Female infertility, tubal origin	5	24.1366	21.9735	28.4535	0.191154	/	/	/
Saliva microbiota abundance (unknown Veillonella species (ASV0001))	Endometriosis	5	24.1366	21.9735	28.4535	0.191154	/	/	/
Saliva microbiota abundance (unknown Streptococcus species (ASV0009))	Spontaneous abortion	5	24.0593	21.5174	31.3564	0.191068	/	/	/
Saliva microbiota abundance (unknown Streptococcus species (ASV0009))	Polycystic ovarian syndrome	5	24.0593	21.5174	31.3564	0.191068	/	/	/
Saliva microbiota abundance (unknown Streptococcus species (ASV0009))	Leiomyoma of uterus	5	24.0593	21.5174	31.3564	0.191068	/	/	/
Saliva microbiota abundance (unknown Streptococcus species (ASV0009))	Habitual aborter	5	24.0593	21.5174	31.3564	0.191068	/	/	/
Saliva microbiota abundance (unknown Streptococcus species (ASV0009))	Female infertility, tubal origin	5	24.0593	21.5174	31.3564	0.191068	/	/	/
Saliva microbiota abundance (unknown Streptococcus species (ASV0009))	Endometriosis	5	24.0593	21.5174	31.3564	0.191068	/	/	/
Saliva microbiota abundance (unknown Streptococcus species (ASV0006))	Spontaneous abortion	7	23.3101	21.334	26.9455	0.259634	/	/	/
Saliva microbiota abundance (unknown Streptococcus species (ASV0006))	Polycystic ovarian syndrome	7	23.3101	21.334	26.9455	0.259634	/	/	/
Saliva microbiota abundance (unknown Streptococcus species (ASV0006))	Leiomyoma of uterus	7	23.3101	21.334	26.9455	0.259634	/	/	/
Saliva microbiota abundance (unknown Streptococcus species (ASV0006))	Habitual aborter	7	23.3101	21.334	26.9455	0.259634	/	/	/
Saliva microbiota abundance (unknown Streptococcus species (ASV0006))	Female infertility, tubal origin	7	23.3101	21.334	26.9455	0.259634	/	/	/
Saliva microbiota abundance (unknown Streptococcus species (ASV0006))	Endometriosis	7	23.3101	21.334	26.9455	0.259634	/	/	/
Saliva microbiota abundance (unknown Schaalia species (ASV0017))	Spontaneous abortion	7	23.476	21.4343	26.444	0.263108	/	/	/
Saliva microbiota abundance (unknown Schaalia species (ASV0017))	Polycystic ovarian syndrome	7	23.476	21.4343	26.444	0.263108	/	/	/
Saliva microbiota abundance (unknown Schaalia species (ASV0017))	Leiomyoma of uterus	7	23.476	21.4343	26.444	0.263108	/	/	/
Saliva microbiota abundance (unknown Schaalia species (ASV0017))	Habitual aborter	7	23.476	21.4343	26.444	0.263108	/	/	/
Saliva microbiota abundance (unknown Schaalia species (ASV0017))	Female infertility, tubal origin	7	23.476	21.4343	26.444	0.263108	/	/	/
Saliva microbiota abundance (unknown Schaalia species (ASV0017))	Endometriosis	7	23.476	21.4343	26.444	0.263108	/	/	/
Saliva microbiota abundance (unknown Rothia species (ASV0016))	Spontaneous abortion	6	23.6817	21.9936	26.2379	0.337675	/	rs67487314 to rs61026851（R2 = 0.0607760032541414）,rs34837414 to rs7247650（R2 = 0.0619932639617926）	/
Saliva microbiota abundance (unknown Rothia species (ASV0016))	Polycystic ovarian syndrome	6	23.6817	21.9936	26.2379	0.337675	/	rs67487314 to rs61026851（R2 = 0.0607760032541414）,rs34837414 to rs7247650（R2 = 0.0619932639617926）	/
Saliva microbiota abundance (unknown Rothia species (ASV0016))	Leiomyoma of uterus	6	23.6817	21.9936	26.2379	0.337675	/	rs67487314 to rs61026851（R2 = 0.0607760032541414）,rs34837414 to rs7247650（R2 = 0.0619932639617926）	/
Saliva microbiota abundance (unknown Rothia species (ASV0016))	Habitual aborter	6	23.6817	21.9936	26.2379	0.337675	/	rs67487314 to rs61026851（R2 = 0.0607760032541414）,rs34837414 to rs7247650（R2 = 0.0619932639617926）	/
Saliva microbiota abundance (unknown Rothia species (ASV0016))	Female infertility, tubal origin	6	23.6817	21.9936	26.2379	0.337675	/	rs67487314 to rs61026851（R2 = 0.0607760032541414）,rs34837414 to rs7247650（R2 = 0.0619932639617926）	/
Saliva microbiota abundance (unknown Rothia species (ASV0016))	Endometriosis	6	23.6817	21.9936	26.2379	0.337675	/	rs67487314 to rs61026851（R2 = 0.0607760032541414）,rs34837414 to rs7247650（R2 = 0.0619932639617926）	/
Saliva microbiota abundance (unknown Rothia species (ASV0012))	Spontaneous abortion	2	21.8858	21.5855	22.186	0.0970781	/	/	rs2975395, rs76855636
Saliva microbiota abundance (unknown Rothia species (ASV0012))	Polycystic ovarian syndrome	2	21.8858	21.5855	22.186	0.0970781	/	/	rs2975395, rs76855636
Saliva microbiota abundance (unknown Rothia species (ASV0012))	Leiomyoma of uterus	2	21.8858	21.5855	22.186	0.0970781	/	/	rs2975395, rs76855636
Saliva microbiota abundance (unknown Rothia species (ASV0012))	Habitual aborter	2	21.8858	21.5855	22.186	0.0970781	/	/	rs2975395, rs76855636
Saliva microbiota abundance (unknown Rothia species (ASV0012))	Female infertility, tubal origin	2	21.8858	21.5855	22.186	0.0970781	/	/	rs2975395, rs76855636
Saliva microbiota abundance (unknown Rothia species (ASV0012))	Endometriosis	2	21.8858	21.5855	22.186	0.0970781	/	/	rs2975395, rs76855636
Saliva microbiota abundance (unknown Porphyromonas species (ASV0008))	Spontaneous abortion	4	23.959	21.5413	25.8476	0.162143	/	/	/
Saliva microbiota abundance (unknown Porphyromonas species (ASV0008))	Polycystic ovarian syndrome	4	23.959	21.5413	25.8476	0.162143	/	/	/
Saliva microbiota abundance (unknown Porphyromonas species (ASV0008))	Leiomyoma of uterus	4	23.959	21.5413	25.8476	0.162143	/	/	/
Saliva microbiota abundance (unknown Porphyromonas species (ASV0008))	Habitual aborter	4	23.959	21.5413	25.8476	0.162143	/	/	/
Saliva microbiota abundance (unknown Porphyromonas species (ASV0008))	Female infertility, tubal origin	4	23.959	21.5413	25.8476	0.162143	/	/	/
Saliva microbiota abundance (unknown Porphyromonas species (ASV0008))	Endometriosis	4	23.959	21.5413	25.8476	0.162143	/	/	/
Saliva microbiota abundance (unknown Neisseria species (ASV0004))	Spontaneous abortion	4	22.2883	21.2606	24.7196	0.156306	/	/	/
Saliva microbiota abundance (unknown Neisseria species (ASV0004))	Polycystic ovarian syndrome	4	22.2883	21.2606	24.7196	0.156306	/	/	/
Saliva microbiota abundance (unknown Neisseria species (ASV0004))	Leiomyoma of uterus	4	22.2883	21.2606	24.7196	0.156306	/	/	/
Saliva microbiota abundance (unknown Neisseria species (ASV0004))	Habitual aborter	4	22.2883	21.2606	24.7196	0.156306	/	/	/
Saliva microbiota abundance (unknown Neisseria species (ASV0004))	Female infertility, tubal origin	4	22.2883	21.2606	24.7196	0.156306	/	/	/
Saliva microbiota abundance (unknown Neisseria species (ASV0004))	Endometriosis	4	22.2883	21.2606	24.7196	0.156306	/	/	/
Saliva microbiota abundance (unknown Gemella)	Spontaneous abortion	6	22.4068	21.572	23.4159	0.214615	/	/	/
Saliva microbiota abundance (unknown Gemella)	Polycystic ovarian syndrome	6	22.4068	21.572	23.4159	0.214615	/	/	/
Saliva microbiota abundance (unknown Gemella)	Leiomyoma of uterus	6	22.4068	21.572	23.4159	0.214615	/	/	/
Saliva microbiota abundance (unknown Gemella)	Habitual aborter	6	22.4068	21.572	23.4159	0.214615	/	/	/
Saliva microbiota abundance (unknown Gemella)	Female infertility, tubal origin	6	22.4068	21.572	23.4159	0.214615	/	/	/
Saliva microbiota abundance (unknown Gemella)	Endometriosis	6	22.4068	21.572	23.4159	0.214615	/	/	/
Saliva microbiota abundance (Species rogosae)	Spontaneous abortion	4	24.273	22.2002	26.685	0.164734	/	/	/
Saliva microbiota abundance (Species rogosae)	Polycystic ovarian syndrome	4	24.273	22.2002	26.685	0.164734	/	/	/
Saliva microbiota abundance (Species rogosae)	Leiomyoma of uterus	4	24.273	22.2002	26.685	0.164734	/	/	/
Saliva microbiota abundance (Species rogosae)	Habitual aborter	4	24.273	22.2002	26.685	0.164734	/	/	/
Saliva microbiota abundance (Species rogosae)	Female infertility, tubal origin	4	24.273	22.2002	26.685	0.164734	/	/	/
Saliva microbiota abundance (Species rogosae)	Endometriosis	4	24.273	22.2002	26.685	0.164734	/	/	/
Saliva microbiota abundance (Species periodonticum)	Spontaneous abortion	7	23.4432	21.255	27.5889	0.280224	/	/	/
Saliva microbiota abundance (Species periodonticum)	Polycystic ovarian syndrome	7	23.4432	21.255	27.5889	0.280224	/	/	/
Saliva microbiota abundance (Species periodonticum)	Leiomyoma of uterus	7	23.4432	21.255	27.5889	0.280224	/	/	/
Saliva microbiota abundance (Species periodonticum)	Habitual aborter	7	23.4432	21.255	27.5889	0.280224	/	/	/
Saliva microbiota abundance (Species periodonticum)	Female infertility, tubal origin	7	23.4432	21.255	27.5889	0.280224	/	/	/
Saliva microbiota abundance (Species periodonticum)	Endometriosis	7	23.4432	21.255	27.5889	0.280224	/	/	/
Saliva microbiota abundance (Species parainfluenzae)	Spontaneous abortion	3	22.9962	21.2944	24.7929	0.10984	/	/	/
Saliva microbiota abundance (Species parainfluenzae)	Polycystic ovarian syndrome	3	22.9962	21.2944	24.7929	0.10984	/	/	/
Saliva microbiota abundance (Species parainfluenzae)	Leiomyoma of uterus	3	22.9962	21.2944	24.7929	0.10984	/	/	/
Saliva microbiota abundance (Species parainfluenzae)	Habitual aborter	3	22.9962	21.2944	24.7929	0.10984	/	/	/
Saliva microbiota abundance (Species parainfluenzae)	Female infertility, tubal origin	3	22.9962	21.2944	24.7929	0.10984	/	/	/
Saliva microbiota abundance (Species parainfluenzae)	Endometriosis	3	22.9962	21.2944	24.7929	0.10984	/	/	/
Saliva microbiota abundance (Species pallens)	Spontaneous abortion	4	22.7499	21.4155	24.8343	0.170789	/	/	rs1198063
Saliva microbiota abundance (Species pallens)	Polycystic ovarian syndrome	4	22.7499	21.4155	24.8343	0.170789	/	/	rs1198063
Saliva microbiota abundance (Species pallens)	Leiomyoma of uterus	4	22.7499	21.4155	24.8343	0.170789	/	/	rs1198063
Saliva microbiota abundance (Species pallens)	Habitual aborter	4	22.7499	21.4155	24.8343	0.170789	/	/	rs1198063
Saliva microbiota abundance (Species pallens)	Female infertility, tubal origin	4	22.7499	21.4155	24.8343	0.170789	/	/	rs1198063
Saliva microbiota abundance (Species pallens)	Endometriosis	4	22.7499	21.4155	24.8343	0.170789	/	/	rs1198063
Saliva microbiota abundance (Species mucilaginosa)	Spontaneous abortion	11	22.5112	21.487	24.8641	0.681118	/	rs186755051 to rs117506041（R2 = 0.0627126102050075）	/
Saliva microbiota abundance (Species mucilaginosa)	Polycystic ovarian syndrome	11	22.5112	21.487	24.8641	0.681118	/	rs186755051 to rs117506041（R2 = 0.0627126102050075）	/
Saliva microbiota abundance (Species mucilaginosa)	Leiomyoma of uterus	11	22.5112	21.487	24.8641	0.681118	/	rs186755051 to rs117506041（R2 = 0.0627126102050075）	/
Saliva microbiota abundance (Species mucilaginosa)	Habitual aborter	11	22.5112	21.487	24.8641	0.681118	/	rs186755051 to rs117506041（R2 = 0.0627126102050075）	/
Saliva microbiota abundance (Species mucilaginosa)	Female infertility, tubal origin	11	22.5112	21.487	24.8641	0.681118	/	rs186755051 to rs117506041（R2 = 0.0627126102050075）	/
Saliva microbiota abundance (Species mucilaginosa)	Endometriosis	11	22.5112	21.487	24.8641	0.681118	/	rs186755051 to rs117506041（R2 = 0.0627126102050075）	/
Saliva microbiota abundance (Species micronuciformis)	Spontaneous abortion	6	22.4741	21.2028	24.5179	0.215223	/	/	/
Saliva microbiota abundance (Species micronuciformis)	Polycystic ovarian syndrome	6	22.4741	21.2028	24.5179	0.215223	/	/	/
Saliva microbiota abundance (Species micronuciformis)	Leiomyoma of uterus	6	22.4741	21.2028	24.5179	0.215223	/	/	/
Saliva microbiota abundance (Species micronuciformis)	Habitual aborter	6	22.4741	21.2028	24.5179	0.215223	/	/	/
Saliva microbiota abundance (Species micronuciformis)	Female infertility, tubal origin	6	22.4741	21.2028	24.5179	0.215223	/	/	/
Saliva microbiota abundance (Species micronuciformis)	Endometriosis	6	22.4741	21.2028	24.5179	0.215223	/	/	/
Saliva microbiota abundance (Species histicola)	Spontaneous abortion	7	23.3664	21.3406	26.518	0.268374	/	/	/
Saliva microbiota abundance (Species histicola)	Polycystic ovarian syndrome	7	23.3664	21.3406	26.518	0.268374	/	/	/
Saliva microbiota abundance (Species histicola)	Leiomyoma of uterus	7	23.3664	21.3406	26.518	0.268374	/	/	/
Saliva microbiota abundance (Species histicola)	Habitual aborter	7	23.3664	21.3406	26.518	0.268374	/	/	/
Saliva microbiota abundance (Species histicola)	Female infertility, tubal origin	7	23.3664	21.3406	26.518	0.268374	/	/	/
Saliva microbiota abundance (Species histicola)	Endometriosis	7	23.3664	21.3406	26.518	0.268374	/	/	/
Saliva microbiota abundance (Species dispar)	Spontaneous abortion	4	23.5704	21.9136	27.5213	0.151144	/	/	/
Saliva microbiota abundance (Species dispar)	Polycystic ovarian syndrome	4	23.5704	21.9136	27.5213	0.151144	/	/	/
Saliva microbiota abundance (Species dispar)	Leiomyoma of uterus	4	23.5704	21.9136	27.5213	0.151144	/	/	/
Saliva microbiota abundance (Species dispar)	Habitual aborter	4	23.5704	21.9136	27.5213	0.151144	/	/	/
Saliva microbiota abundance (Species dispar)	Female infertility, tubal origin	4	23.5704	21.9136	27.5213	0.151144	/	/	/
Saliva microbiota abundance (Species dispar)	Endometriosis	4	23.5704	21.9136	27.5213	0.151144	/	/	/
Saliva microbiota abundance (Phylum Proteobacteria)	Spontaneous abortion	8	23.5675	21.5877	26.2369	0.298482	/	/	rs9650696
Saliva microbiota abundance (Phylum Proteobacteria)	Polycystic ovarian syndrome	8	23.5675	21.5877	26.2369	0.298482	/	/	rs9650696
Saliva microbiota abundance (Phylum Proteobacteria)	Leiomyoma of uterus	8	23.5675	21.5877	26.2369	0.298482	/	/	rs9650696
Saliva microbiota abundance (Phylum Proteobacteria)	Habitual aborter	8	23.5675	21.5877	26.2369	0.298482	/	/	rs9650696
Saliva microbiota abundance (Phylum Proteobacteria)	Female infertility, tubal origin	8	23.5675	21.5877	26.2369	0.298482	/	/	rs9650696
Saliva microbiota abundance (Phylum Proteobacteria)	Endometriosis	8	23.5675	21.5877	26.2369	0.298482	/	/	rs9650696
Saliva microbiota abundance (Phylum Firmicutes)	Spontaneous abortion	9	24.1375	21.2473	31.7653	0.343382	/	/	rs9650696
Saliva microbiota abundance (Phylum Firmicutes)	Polycystic ovarian syndrome	9	24.1375	21.2473	31.7653	0.343382	/	/	rs9650696
Saliva microbiota abundance (Phylum Firmicutes)	Leiomyoma of uterus	9	24.1375	21.2473	31.7653	0.343382	/	/	rs9650696
Saliva microbiota abundance (Phylum Firmicutes)	Habitual aborter	9	24.1375	21.2473	31.7653	0.343382	/	/	rs9650696
Saliva microbiota abundance (Phylum Firmicutes)	Female infertility, tubal origin	9	24.1375	21.2473	31.7653	0.343382	/	/	rs9650696
Saliva microbiota abundance (Phylum Firmicutes)	Endometriosis	9	24.1375	21.2473	31.7653	0.343382	/	/	rs9650696
Saliva microbiota abundance (Order Fusobacteriales)	Spontaneous abortion	7	23.6717	21.1798	27.3823	0.26268	/	/	/
Saliva microbiota abundance (Order Fusobacteriales)	Polycystic ovarian syndrome	7	23.6717	21.1798	27.3823	0.26268	/	/	/
Saliva microbiota abundance (Order Fusobacteriales)	Leiomyoma of uterus	7	23.6717	21.1798	27.3823	0.26268	/	/	/
Saliva microbiota abundance (Order Fusobacteriales)	Habitual aborter	7	23.6717	21.1798	27.3823	0.26268	/	/	/
Saliva microbiota abundance (Order Fusobacteriales)	Female infertility, tubal origin	7	23.6717	21.1798	27.3823	0.26268	/	/	/
Saliva microbiota abundance (Order Fusobacteriales)	Endometriosis	7	23.6717	21.1798	27.3823	0.26268	/	/	/
Saliva microbiota abundance (Order Clostridiales)	Spontaneous abortion	9	25.3293	21.1545	36.6236	0.360097	/	/	/
Saliva microbiota abundance (Order Clostridiales)	Polycystic ovarian syndrome	9	25.3293	21.1545	36.6236	0.360097	/	/	/
Saliva microbiota abundance (Order Clostridiales)	Leiomyoma of uterus	9	25.3293	21.1545	36.6236	0.360097	/	/	/
Saliva microbiota abundance (Order Clostridiales)	Habitual aborter	9	25.3293	21.1545	36.6236	0.360097	/	/	/
Saliva microbiota abundance (Order Clostridiales)	Female infertility, tubal origin	9	25.3293	21.1545	36.6236	0.360097	/	/	/
Saliva microbiota abundance (Order Clostridiales)	Endometriosis	9	25.3293	21.1545	36.6236	0.360097	/	/	/
Saliva microbiota abundance (Order Bacteroidales)	Spontaneous abortion	13	23.4888	21.1754	27.4842	0.483437	/	/	/
Saliva microbiota abundance (Order Bacteroidales)	Polycystic ovarian syndrome	13	23.4888	21.1754	27.4842	0.483437	/	/	/
Saliva microbiota abundance (Order Bacteroidales)	Leiomyoma of uterus	13	23.4888	21.1754	27.4842	0.483437	/	/	/
Saliva microbiota abundance (Order Bacteroidales)	Habitual aborter	13	23.4888	21.1754	27.4842	0.483437	/	/	/
Saliva microbiota abundance (Order Bacteroidales)	Female infertility, tubal origin	13	23.4888	21.1754	27.4842	0.483437	/	/	/
Saliva microbiota abundance (Order Bacteroidales)	Endometriosis	13	23.4888	21.1754	27.4842	0.483437	/	/	/
Saliva microbiota abundance (Order Actinomycetales)	Spontaneous abortion	9	25.4492	21.2766	30.9064	0.362395	/	/	/
Saliva microbiota abundance (Order Actinomycetales)	Polycystic ovarian syndrome	9	25.4492	21.2766	30.9064	0.362395	/	/	/
Saliva microbiota abundance (Order Actinomycetales)	Leiomyoma of uterus	9	25.4492	21.2766	30.9064	0.362395	/	/	/
Saliva microbiota abundance (Order Actinomycetales)	Habitual aborter	9	25.4492	21.2766	30.9064	0.362395	/	/	/
Saliva microbiota abundance (Order Actinomycetales)	Female infertility, tubal origin	9	25.4492	21.2766	30.9064	0.362395	/	/	/
Saliva microbiota abundance (Order Actinomycetales)	Endometriosis	9	25.4492	21.2766	30.9064	0.362395	/	/	/
Saliva microbiota abundance (Genus Veillonella)	Spontaneous abortion	6	22.3085	21.2646	23.7524	0.212346	/	/	/
Saliva microbiota abundance (Genus Veillonella)	Polycystic ovarian syndrome	6	22.3085	21.2646	23.7524	0.212346	/	/	/
Saliva microbiota abundance (Genus Veillonella)	Leiomyoma of uterus	6	22.3085	21.2646	23.7524	0.212346	/	/	/
Saliva microbiota abundance (Genus Veillonella)	Habitual aborter	6	22.3085	21.2646	23.7524	0.212346	/	/	/
Saliva microbiota abundance (Genus Veillonella)	Female infertility, tubal origin	6	22.3085	21.2646	23.7524	0.212346	/	/	/
Saliva microbiota abundance (Genus Veillonella)	Endometriosis	6	22.3085	21.2646	23.7524	0.212346	/	/	/
Saliva microbiota abundance (Genus Streptococcus)	Spontaneous abortion	3	21.642	21.1779	22.2588	0.103278	/	/	rs5761946, rs12770128, rs55886183
Saliva microbiota abundance (Genus Streptococcus)	Polycystic ovarian syndrome	3	21.642	21.1779	22.2588	0.103278	/	/	rs5761946, rs12770128, rs55886183
Saliva microbiota abundance (Genus Streptococcus)	Leiomyoma of uterus	3	21.642	21.1779	22.2588	0.103278	/	/	rs5761946, rs12770128, rs55886183
Saliva microbiota abundance (Genus Streptococcus)	Habitual aborter	3	21.642	21.1779	22.2588	0.103278	/	/	rs5761946, rs12770128, rs55886183
Saliva microbiota abundance (Genus Streptococcus)	Female infertility, tubal origin	3	21.642	21.1779	22.2588	0.103278	/	/	rs5761946, rs12770128, rs55886183
Saliva microbiota abundance (Genus Streptococcus)	Endometriosis	3	21.642	21.1779	22.2588	0.103278	/	/	rs5761946, rs12770128, rs55886183
Saliva microbiota abundance (Genus Schaalia)	Spontaneous abortion	12	22.5974	21.1529	24.412	0.432043	/	/	/
Saliva microbiota abundance (Genus Schaalia)	Polycystic ovarian syndrome	12	22.5974	21.1529	24.412	0.432043	/	/	/
Saliva microbiota abundance (Genus Schaalia)	Leiomyoma of uterus	12	22.5974	21.1529	24.412	0.432043	/	/	/
Saliva microbiota abundance (Genus Schaalia)	Habitual aborter	12	22.5974	21.1529	24.412	0.432043	/	/	/
Saliva microbiota abundance (Genus Schaalia)	Female infertility, tubal origin	12	22.5974	21.1529	24.412	0.432043	/	/	/
Saliva microbiota abundance (Genus Schaalia)	Endometriosis	12	22.5974	21.1529	24.412	0.432043	/	/	/
Saliva microbiota abundance (Genus Rothia)	Spontaneous abortion	6	26.6925	22.3921	38.0973	0.252691	/	/	/
Saliva microbiota abundance (Genus Rothia)	Polycystic ovarian syndrome	6	26.6925	22.3921	38.0973	0.252691	/	/	/
Saliva microbiota abundance (Genus Rothia)	Leiomyoma of uterus	6	26.6925	22.3921	38.0973	0.252691	/	/	/
Saliva microbiota abundance (Genus Rothia)	Habitual aborter	6	26.6925	22.3921	38.0973	0.252691	/	/	/
Saliva microbiota abundance (Genus Rothia)	Female infertility, tubal origin	6	26.6925	22.3921	38.0973	0.252691	/	/	/
Saliva microbiota abundance (Genus Rothia)	Endometriosis	6	26.6925	22.3921	38.0973	0.252691	/	/	/
Saliva microbiota abundance (Genus Prevotella)	Spontaneous abortion	11	23.3214	21.2037	28.621	0.406235	/	/	/
Saliva microbiota abundance (Genus Prevotella)	Polycystic ovarian syndrome	11	23.3214	21.2037	28.621	0.406235	/	/	/
Saliva microbiota abundance (Genus Prevotella)	Leiomyoma of uterus	11	23.3214	21.2037	28.621	0.406235	/	/	/
Saliva microbiota abundance (Genus Prevotella)	Habitual aborter	11	23.3214	21.2037	28.621	0.406235	/	/	/
Saliva microbiota abundance (Genus Prevotella)	Female infertility, tubal origin	11	23.3214	21.2037	28.621	0.406235	/	/	/
Saliva microbiota abundance (Genus Prevotella)	Endometriosis	11	23.3214	21.2037	28.621	0.406235	/	/	/
Saliva microbiota abundance (Genus Porphyromonas)	Spontaneous abortion	4	23.4617	21.763	25.3783	0.151962	/	/	/
Saliva microbiota abundance (Genus Porphyromonas)	Polycystic ovarian syndrome	4	23.4617	21.763	25.3783	0.151962	/	/	/
Saliva microbiota abundance (Genus Porphyromonas)	Leiomyoma of uterus	4	23.4617	21.763	25.3783	0.151962	/	/	/
Saliva microbiota abundance (Genus Porphyromonas)	Habitual aborter	4	23.4617	21.763	25.3783	0.151962	/	/	/
Saliva microbiota abundance (Genus Porphyromonas)	Female infertility, tubal origin	4	23.4617	21.763	25.3783	0.151962	/	/	/
Saliva microbiota abundance (Genus Porphyromonas)	Endometriosis	4	23.4617	21.763	25.3783	0.151962	/	/	/
Saliva microbiota abundance (Genus Neisseria)	Spontaneous abortion	5	23.0307	21.2518	26.2293	0.185973	/	/	/
Saliva microbiota abundance (Genus Neisseria)	Polycystic ovarian syndrome	5	23.0307	21.2518	26.2293	0.185973	/	/	/
Saliva microbiota abundance (Genus Neisseria)	Leiomyoma of uterus	5	23.0307	21.2518	26.2293	0.185973	/	/	/
Saliva microbiota abundance (Genus Neisseria)	Habitual aborter	5	23.0307	21.2518	26.2293	0.185973	/	/	/
Saliva microbiota abundance (Genus Neisseria)	Female infertility, tubal origin	5	23.0307	21.2518	26.2293	0.185973	/	/	/
Saliva microbiota abundance (Genus Neisseria)	Endometriosis	5	23.0307	21.2518	26.2293	0.185973	/	/	/
Saliva microbiota abundance (Genus Leptotrichia)	Spontaneous abortion	3	27.103	22.628	29.6585	0.129378	/	/	/
Saliva microbiota abundance (Genus Leptotrichia)	Polycystic ovarian syndrome	3	27.103	22.628	29.6585	0.129378	/	/	/
Saliva microbiota abundance (Genus Leptotrichia)	Leiomyoma of uterus	3	27.103	22.628	29.6585	0.129378	/	/	/
Saliva microbiota abundance (Genus Leptotrichia)	Habitual aborter	3	27.103	22.628	29.6585	0.129378	/	/	/
Saliva microbiota abundance (Genus Leptotrichia)	Female infertility, tubal origin	3	27.103	22.628	29.6585	0.129378	/	/	/
Saliva microbiota abundance (Genus Leptotrichia)	Endometriosis	3	27.103	22.628	29.6585	0.129378	/	/	/
Saliva microbiota abundance (Genus Haemophilus)	Spontaneous abortion	7	23.372	21.712	27.2381	0.259879	/	/	/
Saliva microbiota abundance (Genus Haemophilus)	Polycystic ovarian syndrome	7	23.372	21.712	27.2381	0.259879	/	/	/
Saliva microbiota abundance (Genus Haemophilus)	Leiomyoma of uterus	7	23.372	21.712	27.2381	0.259879	/	/	/
Saliva microbiota abundance (Genus Haemophilus)	Habitual aborter	7	23.372	21.712	27.2381	0.259879	/	/	/
Saliva microbiota abundance (Genus Haemophilus)	Female infertility, tubal origin	7	23.372	21.712	27.2381	0.259879	/	/	/
Saliva microbiota abundance (Genus Haemophilus)	Endometriosis	7	23.372	21.712	27.2381	0.259879	/	/	/
Saliva microbiota abundance (Genus Granulicatella)	Spontaneous abortion	7	22.3003	21.6173	22.996	0.249241	/	/	rs2960744
Saliva microbiota abundance (Genus Granulicatella)	Polycystic ovarian syndrome	7	22.3003	21.6173	22.996	0.249241	/	/	rs2960744
Saliva microbiota abundance (Genus Granulicatella)	Leiomyoma of uterus	7	22.3003	21.6173	22.996	0.249241	/	/	rs2960744
Saliva microbiota abundance (Genus Granulicatella)	Habitual aborter	7	22.3003	21.6173	22.996	0.249241	/	/	rs2960744
Saliva microbiota abundance (Genus Granulicatella)	Female infertility, tubal origin	7	22.3003	21.6173	22.996	0.249241	/	/	rs2960744
Saliva microbiota abundance (Genus Granulicatella)	Endometriosis	7	22.3003	21.6173	22.996	0.249241	/	/	rs2960744
Saliva microbiota abundance (Genus Fusobacterium)	Spontaneous abortion	11	22.7627	21.1608	25.5289	0.39819	/	/	/
Saliva microbiota abundance (Genus Fusobacterium)	Polycystic ovarian syndrome	11	22.7627	21.1608	25.5289	0.39819	/	/	/
Saliva microbiota abundance (Genus Fusobacterium)	Leiomyoma of uterus	11	22.7627	21.1608	25.5289	0.39819	/	/	/
Saliva microbiota abundance (Genus Fusobacterium)	Habitual aborter	11	22.7627	21.1608	25.5289	0.39819	/	/	/
Saliva microbiota abundance (Genus Fusobacterium)	Female infertility, tubal origin	11	22.7627	21.1608	25.5289	0.39819	/	/	/
Saliva microbiota abundance (Genus Fusobacterium)	Endometriosis	11	22.7627	21.1608	25.5289	0.39819	/	/	/
Saliva microbiota abundance (Genus Alloprevotella)	Spontaneous abortion	3	21.9423	21.2242	22.8927	0.107743	/	/	rs4601298, rs4783250, rs72989084
Saliva microbiota abundance (Genus Alloprevotella)	Polycystic ovarian syndrome	3	21.9423	21.2242	22.8927	0.107743	/	/	rs4601298, rs4783250, rs72989084
Saliva microbiota abundance (Genus Alloprevotella)	Leiomyoma of uterus	3	21.9423	21.2242	22.8927	0.107743	/	/	rs4601298, rs4783250, rs72989084
Saliva microbiota abundance (Genus Alloprevotella)	Habitual aborter	3	21.9423	21.2242	22.8927	0.107743	/	/	rs4601298, rs4783250, rs72989084
Saliva microbiota abundance (Genus Alloprevotella)	Female infertility, tubal origin	3	21.9423	21.2242	22.8927	0.107743	/	/	rs4601298, rs4783250, rs72989084
Saliva microbiota abundance (Genus Alloprevotella)	Endometriosis	3	21.9423	21.2242	22.8927	0.107743	/	/	rs4601298, rs4783250, rs72989084
Saliva microbiota abundance (Family Veillonellaceae)	Spontaneous abortion	4	22.8762	21.9623	24.7891	0.145031	/	/	/
Saliva microbiota abundance (Family Veillonellaceae)	Polycystic ovarian syndrome	4	22.8762	21.9623	24.7891	0.145031	/	/	/
Saliva microbiota abundance (Family Veillonellaceae)	Leiomyoma of uterus	4	22.8762	21.9623	24.7891	0.145031	/	/	/
Saliva microbiota abundance (Family Veillonellaceae)	Habitual aborter	4	22.8762	21.9623	24.7891	0.145031	/	/	/
Saliva microbiota abundance (Family Veillonellaceae)	Female infertility, tubal origin	4	22.8762	21.9623	24.7891	0.145031	/	/	/
Saliva microbiota abundance (Family Veillonellaceae)	Endometriosis	4	22.8762	21.9623	24.7891	0.145031	/	/	/
Saliva microbiota abundance (Family Prevotellaceae)	Spontaneous abortion	8	24.6589	21.9146	28.209	0.311727	/	/	/
Saliva microbiota abundance (Family Prevotellaceae)	Polycystic ovarian syndrome	8	24.6589	21.9146	28.209	0.311727	/	/	/
Saliva microbiota abundance (Family Prevotellaceae)	Leiomyoma of uterus	8	24.6589	21.9146	28.209	0.311727	/	/	/
Saliva microbiota abundance (Family Prevotellaceae)	Habitual aborter	8	24.6589	21.9146	28.209	0.311727	/	/	/
Saliva microbiota abundance (Family Prevotellaceae)	Female infertility, tubal origin	8	24.6589	21.9146	28.209	0.311727	/	/	/
Saliva microbiota abundance (Family Prevotellaceae)	Endometriosis	8	24.6589	21.9146	28.209	0.311727	/	/	/
Saliva microbiota abundance (Family Pasteurellaceae)	Spontaneous abortion	9	23.3721	21.3814	28.0232	0.33358	/	/	/
Saliva microbiota abundance (Family Pasteurellaceae)	Polycystic ovarian syndrome	9	23.3721	21.3814	28.0232	0.33358	/	/	/
Saliva microbiota abundance (Family Pasteurellaceae)	Leiomyoma of uterus	9	23.3721	21.3814	28.0232	0.33358	/	/	/
Saliva microbiota abundance (Family Pasteurellaceae)	Habitual aborter	9	23.3721	21.3814	28.0232	0.33358	/	/	/
Saliva microbiota abundance (Family Pasteurellaceae)	Female infertility, tubal origin	9	23.3721	21.3814	28.0232	0.33358	/	/	/
Saliva microbiota abundance (Family Pasteurellaceae)	Endometriosis	9	23.3721	21.3814	28.0232	0.33358	/	/	/
Saliva microbiota abundance (Family Lachnospiraceae_[XIV])	Spontaneous abortion	9	22.8236	21.6607	24.9886	0.327165	/	/	/
Saliva microbiota abundance (Family Lachnospiraceae_[XIV])	Polycystic ovarian syndrome	9	22.8236	21.6607	24.9886	0.327165	/	/	/
Saliva microbiota abundance (Family Lachnospiraceae_[XIV])	Leiomyoma of uterus	9	22.8236	21.6607	24.9886	0.327165	/	/	/
Saliva microbiota abundance (Family Lachnospiraceae_[XIV])	Habitual aborter	9	22.8236	21.6607	24.9886	0.327165	/	/	/
Saliva microbiota abundance (Family Lachnospiraceae_[XIV])	Female infertility, tubal origin	9	22.8236	21.6607	24.9886	0.327165	/	/	/
Saliva microbiota abundance (Family Lachnospiraceae_[XIV])	Endometriosis	9	22.8236	21.6607	24.9886	0.327165	/	/	/
Saliva microbiota abundance (Family Actinomycetaceae)	Spontaneous abortion	5	22.4143	21.357	23.7742	0.178048	/	/	/
Saliva microbiota abundance (Family Actinomycetaceae)	Polycystic ovarian syndrome	5	22.4143	21.357	23.7742	0.178048	/	/	/
Saliva microbiota abundance (Family Actinomycetaceae)	Leiomyoma of uterus	5	22.4143	21.357	23.7742	0.178048	/	/	/
Saliva microbiota abundance (Family Actinomycetaceae)	Habitual aborter	5	22.4143	21.357	23.7742	0.178048	/	/	/
Saliva microbiota abundance (Family Actinomycetaceae)	Female infertility, tubal origin	5	22.4143	21.357	23.7742	0.178048	/	/	/
Saliva microbiota abundance (Family Actinomycetaceae)	Endometriosis	5	22.4143	21.357	23.7742	0.178048	/	/	/
Saliva microbiota abundance (Class Bacilli)	Spontaneous abortion	4	22.5301	21.2332	24.9411	0.143362	/	/	/
Saliva microbiota abundance (Class Bacilli)	Polycystic ovarian syndrome	4	22.5301	21.2332	24.9411	0.143362	/	/	/
Saliva microbiota abundance (Class Bacilli)	Leiomyoma of uterus	4	22.5301	21.2332	24.9411	0.143362	/	/	/
Saliva microbiota abundance (Class Bacilli)	Habitual aborter	4	22.5301	21.2332	24.9411	0.143362	/	/	/
Saliva microbiota abundance (Class Bacilli)	Female infertility, tubal origin	4	22.5301	21.2332	24.9411	0.143362	/	/	/
Saliva microbiota abundance (Class Bacilli)	Endometriosis	4	22.5301	21.2332	24.9411	0.143362	/	/	/
