# Supplementary material for: Causal effects of oral microbiome traits on female reproductive diseases: a two-sample Mendelian randomization study
Source: BMC Womens Health. 2026 May 22;26:359. doi: 10.1186/s12905-026-04547-3 (PMC13371253; doi:10.1186/s12905-026-04547-3)
Supplement: Supplementary file 2 — Supplementary Material 2. [file 12905_2026_4547_MOESM2_ESM.xlsx]

## Sheet: Sheet1
SNP	chr.exposure	pos.exposure	effect_allele.exposure	other_allele.exposure	beta.exposure	se.exposure	eaf.exposure	pval.exposure	samplesize.exposure	exposure	mr_keep.exposure	pval_origin.exposure	id.exposure	chr.outcome	pos.outcome	other_allele.outcome	effect_allele.outcome	pval.outcome	beta.outcome	se.outcome	eaf.outcome	outcome	mr_keep.outcome	pval_origin.outcome	id.outcome	samplesize.outcome	r2	F	meanF	minF	maxF	proxy.outcome	target_snp.outcome	proxy_snp.outcome
rs1488298	4	27261129	G	A	-0.270041	0.05685	0.594572	2.54129e-06	608	Saliva microbiota abundance (Class Bacilli)	TRUE	reported	H3dMT0	4	27259507	A	G	0.795204	-0.00293848	0.011321	0.615585	Endometriosis	TRUE	reported	ssiwZL	150350	0.0357825	22.4889	22.5301	21.2332	24.9411
rs7733212	5	120848762	T	G	0.305168	0.0657715	0.754934	4.276e-06	608	Saliva microbiota abundance (Class Bacilli)	TRUE	reported	H3dMT0	5	121513067	G	T	0.723997	-0.00455033	0.012886	0.762373	Endometriosis	TRUE	reported	ssiwZL	150350	0.0341969	21.4571	22.5301	21.2332	24.9411
rs12770128	10	118881504	T	C	0.374506	0.0748662	0.831414	7.42954e-07	608	Saliva microbiota abundance (Class Bacilli)	TRUE	reported	H3dMT0	10	117121993	C	T	0.191211	0.0167754	0.012835	0.750358	Endometriosis	TRUE	reported	ssiwZL	150350	0.0395299	24.9411	22.5301	21.2332	24.9411
rs55886183	15	73133959	T	C	0.515562	0.111701	0.0682566	4.7882e-06	608	Saliva microbiota abundance (Class Bacilli)	TRUE	reported	H3dMT0	15	72841618	C	T	0.318208	-0.0250767	0.0251233	0.0496121	Endometriosis	TRUE	reported	ssiwZL	150350	0.0338522	21.2332	22.5301	21.2332	24.9411
rs1488298	4	27261129	G	A	-0.270041	0.05685	0.594572	2.54129e-06	608	Saliva microbiota abundance (Class Bacilli)	TRUE	reported	H3dMT0	4	27259507	A	G	0.989975	0.000414304	0.0329735	0.615801	Female infertility, tubal origin	TRUE	reported	OTk2vL	132198	0.0357825	22.4889	22.5301	21.2332	24.9411
rs7733212	5	120848762	T	G	0.305168	0.0657715	0.754934	4.276e-06	608	Saliva microbiota abundance (Class Bacilli)	TRUE	reported	H3dMT0	5	121513067	G	T	0.945396	-0.00256658	0.037474	0.762519	Female infertility, tubal origin	TRUE	reported	OTk2vL	132198	0.0341969	21.4571	22.5301	21.2332	24.9411
rs12770128	10	118881504	T	C	0.374506	0.0748662	0.831414	7.42954e-07	608	Saliva microbiota abundance (Class Bacilli)	TRUE	reported	H3dMT0	10	117121993	C	T	0.267154	0.0413981	0.0373077	0.750023	Female infertility, tubal origin	TRUE	reported	OTk2vL	132198	0.0395299	24.9411	22.5301	21.2332	24.9411
rs55886183	15	73133959	T	C	0.515562	0.111701	0.0682566	4.7882e-06	608	Saliva microbiota abundance (Class Bacilli)	TRUE	reported	H3dMT0	15	72841618	C	T	0.48239	0.0513197	0.0730568	0.049758	Female infertility, tubal origin	TRUE	reported	OTk2vL	132198	0.0338522	21.2332	22.5301	21.2332	24.9411
rs1488298	4	27261129	G	A	-0.270041	0.05685	0.594572	2.54129e-06	608	Saliva microbiota abundance (Class Bacilli)	TRUE	reported	H3dMT0	4	27259507	A	G	0.719421	-0.018636	0.0518772	0.615777	Habitual aborter	TRUE	reported	PQ95LT	130971	0.0357825	22.4889	22.5301	21.2332	24.9411
rs7733212	5	120848762	T	G	0.305168	0.0657715	0.754934	4.276e-06	608	Saliva microbiota abundance (Class Bacilli)	TRUE	reported	H3dMT0	5	121513067	G	T	0.304321	-0.0607205	0.059112	0.762482	Habitual aborter	TRUE	reported	PQ95LT	130971	0.0341969	21.4571	22.5301	21.2332	24.9411
rs12770128	10	118881504	T	C	0.374506	0.0748662	0.831414	7.42954e-07	608	Saliva microbiota abundance (Class Bacilli)	TRUE	reported	H3dMT0	10	117121993	C	T	0.813481	-0.0138952	0.0588932	0.749885	Habitual aborter	TRUE	reported	PQ95LT	130971	0.0395299	24.9411	22.5301	21.2332	24.9411
rs55886183	15	73133959	T	C	0.515562	0.111701	0.0682566	4.7882e-06	608	Saliva microbiota abundance (Class Bacilli)	TRUE	reported	H3dMT0	15	72841618	C	T	0.77353	0.0332499	0.115547	0.0497244	Habitual aborter	TRUE	reported	PQ95LT	130971	0.0338522	21.2332	22.5301	21.2332	24.9411
rs1488298	4	27261129	G	A	-0.270041	0.05685	0.594572	2.54129e-06	608	Saliva microbiota abundance (Class Bacilli)	TRUE	reported	H3dMT0	4	27259507	A	G	0.55193	-0.00482914	0.00811797	0.615202	Leiomyoma of uterus	TRUE	reported	YcAPbV	282064	0.0357825	22.4889	22.5301	21.2332	24.9411
rs7733212	5	120848762	T	G	0.305168	0.0657715	0.754934	4.276e-06	608	Saliva microbiota abundance (Class Bacilli)	TRUE	reported	H3dMT0	5	121513067	G	T	0.657782	0.0041	0.00925555	0.763169	Leiomyoma of uterus	TRUE	reported	YcAPbV	282064	0.0341969	21.4571	22.5301	21.2332	24.9411
rs12770128	10	118881504	T	C	0.374506	0.0748662	0.831414	7.42954e-07	608	Saliva microbiota abundance (Class Bacilli)	TRUE	reported	H3dMT0	10	117121993	C	T	0.368537	0.00828192	0.00921014	0.750752	Leiomyoma of uterus	TRUE	reported	YcAPbV	282064	0.0395299	24.9411	22.5301	21.2332	24.9411
rs55886183	15	73133959	T	C	0.515562	0.111701	0.0682566	4.7882e-06	608	Saliva microbiota abundance (Class Bacilli)	TRUE	reported	H3dMT0	15	72841618	C	T	0.0173245	0.0425884	0.0178961	0.049947	Leiomyoma of uterus	TRUE	reported	YcAPbV	282064	0.0338522	21.2332	22.5301	21.2332	24.9411
rs1488298	4	27261129	G	A	-0.270041	0.05685	0.594572	2.54129e-06	608	Saliva microbiota abundance (Class Bacilli)	TRUE	reported	H3dMT0	4	27259507	A	G	0.00827732	-0.0822571	0.0311516	0.615539	Polycystic ovarian syndrome	TRUE	reported	KDhlXQ	269994	0.0357825	22.4889	22.5301	21.2332	24.9411
rs7733212	5	120848762	T	G	0.305168	0.0657715	0.754934	4.276e-06	608	Saliva microbiota abundance (Class Bacilli)	TRUE	reported	H3dMT0	5	121513067	G	T	0.716501	0.0131035	0.0360839	0.763048	Polycystic ovarian syndrome	TRUE	reported	KDhlXQ	269994	0.0341969	21.4571	22.5301	21.2332	24.9411
rs12770128	10	118881504	T	C	0.374506	0.0748662	0.831414	7.42954e-07	608	Saliva microbiota abundance (Class Bacilli)	TRUE	reported	H3dMT0	10	117121993	C	T	0.665114	0.0155313	0.0358803	0.750802	Polycystic ovarian syndrome	TRUE	reported	KDhlXQ	269994	0.0395299	24.9411	22.5301	21.2332	24.9411
rs55886183	15	73133959	T	C	0.515562	0.111701	0.0682566	4.7882e-06	608	Saliva microbiota abundance (Class Bacilli)	TRUE	reported	H3dMT0	15	72841618	C	T	0.796735	-0.0181604	0.0705053	0.0500238	Polycystic ovarian syndrome	TRUE	reported	KDhlXQ	269994	0.0338522	21.2332	22.5301	21.2332	24.9411
rs1488298	4	27261129	G	A	-0.270041	0.05685	0.594572	2.54129e-06	608	Saliva microbiota abundance (Class Bacilli)	TRUE	reported	H3dMT0	4	27259507	A	G	0.480125	0.00721029	0.0102114	0.614968	Spontaneous abortion	TRUE	reported	oprORx	222446	0.0357825	22.4889	22.5301	21.2332	24.9411
rs7733212	5	120848762	T	G	0.305168	0.0657715	0.754934	4.276e-06	608	Saliva microbiota abundance (Class Bacilli)	TRUE	reported	H3dMT0	5	121513067	G	T	0.0240425	-0.0262839	0.0116483	0.76295	Spontaneous abortion	TRUE	reported	oprORx	222446	0.0341969	21.4571	22.5301	21.2332	24.9411
rs12770128	10	118881504	T	C	0.374506	0.0748662	0.831414	7.42954e-07	608	Saliva microbiota abundance (Class Bacilli)	TRUE	reported	H3dMT0	10	117121993	C	T	0.041061	0.0236947	0.0115985	0.751289	Spontaneous abortion	TRUE	reported	oprORx	222446	0.0395299	24.9411	22.5301	21.2332	24.9411
rs55886183	15	73133959	T	C	0.515562	0.111701	0.0682566	4.7882e-06	608	Saliva microbiota abundance (Class Bacilli)	TRUE	reported	H3dMT0	15	72841618	C	T	0.918379	0.00232293	0.022668	0.0500885	Spontaneous abortion	TRUE	reported	oprORx	222446	0.0338522	21.2332	22.5301	21.2332	24.9411
rs75237162	4	162305946	G	T	0.512042	0.110617	0.0656814	4.49667e-06	609	Saliva microbiota abundance (Family Actinomycetaceae)	TRUE	reported	WLgnQv	4	161384794	T	G	0.19675	-0.0290216	0.0224822	0.063523	Endometriosis	TRUE	reported	ssiwZL	150350	0.0339886	21.357	22.4143	21.357	23.7742
rs11976874	7	43342832	C	A	0.57519	0.120612	0.0582923	2.32148e-06	609	Saliva microbiota abundance (Family Actinomycetaceae)	TRUE	reported	WLgnQv	7	43303233	A	C	0.242024	-0.0254735	0.0217733	0.068064	Endometriosis	TRUE	reported	ssiwZL	150350	0.036	22.6681	22.4143	21.357	23.7742
rs71360589	18	22586312	T	C	0.496941	0.106697	0.0747126	3.9355e-06	609	Saliva microbiota abundance (Family Actinomycetaceae)	TRUE	reported	WLgnQv	18	25006348	C	T	0.65591	-0.00988597	0.0221874	0.0645035	Endometriosis	TRUE	reported	ssiwZL	150350	0.0343941	21.6209	22.4143	21.357	23.7742
rs77018358	20	11609159	T	G	-0.567411	0.119025	0.0623974	2.34117e-06	609	Saliva microbiota abundance (Family Actinomycetaceae)	TRUE	reported	WLgnQv	20	11628511	G	T	0.6549	0.00934411	0.0209056	0.0745007	Endometriosis	TRUE	reported	ssiwZL	150350	0.0359743	22.6513	22.4143	21.357	23.7742
rs7275655	21	35358249	A	G	-0.409287	0.0838032	0.131363	1.33187e-06	609	Saliva microbiota abundance (Family Actinomycetaceae)	TRUE	reported	WLgnQv	21	33985948	G	A	0.809724	0.0037669	0.0156444	0.141985	Endometriosis	TRUE	reported	ssiwZL	150350	0.0376906	23.7742	22.4143	21.357	23.7742
rs75237162	4	162305946	G	T	0.512042	0.110617	0.0656814	4.49667e-06	609	Saliva microbiota abundance (Family Actinomycetaceae)	TRUE	reported	WLgnQv	4	161384794	T	G	0.518435	0.0423892	0.0656424	0.0637714	Female infertility, tubal origin	TRUE	reported	OTk2vL	132198	0.0339886	21.357	22.4143	21.357	23.7742
rs11976874	7	43342832	C	A	0.57519	0.120612	0.0582923	2.32148e-06	609	Saliva microbiota abundance (Family Actinomycetaceae)	TRUE	reported	WLgnQv	7	43303233	A	C	0.950786	-0.00389762	0.0631504	0.0682939	Female infertility, tubal origin	TRUE	reported	OTk2vL	132198	0.036	22.6681	22.4143	21.357	23.7742
rs71360589	18	22586312	T	C	0.496941	0.106697	0.0747126	3.9355e-06	609	Saliva microbiota abundance (Family Actinomycetaceae)	TRUE	reported	WLgnQv	18	25006348	C	T	0.350065	0.060141	0.0643589	0.0645704	Female infertility, tubal origin	TRUE	reported	OTk2vL	132198	0.0343941	21.6209	22.4143	21.357	23.7742
rs77018358	20	11609159	T	G	-0.567411	0.119025	0.0623974	2.34117e-06	609	Saliva microbiota abundance (Family Actinomycetaceae)	TRUE	reported	WLgnQv	20	11628511	G	T	0.119698	0.0949727	0.0610348	0.0745209	Female infertility, tubal origin	TRUE	reported	OTk2vL	132198	0.0359743	22.6513	22.4143	21.357	23.7742
rs7275655	21	35358249	A	G	-0.409287	0.0838032	0.131363	1.33187e-06	609	Saliva microbiota abundance (Family Actinomycetaceae)	TRUE	reported	WLgnQv	21	33985948	G	A	0.379984	-0.0399371	0.0454903	0.141871	Female infertility, tubal origin	TRUE	reported	OTk2vL	132198	0.0376906	23.7742	22.4143	21.357	23.7742
rs75237162	4	162305946	G	T	0.512042	0.110617	0.0656814	4.49667e-06	609	Saliva microbiota abundance (Family Actinomycetaceae)	TRUE	reported	WLgnQv	4	161384794	T	G	0.514956	-0.0666027	0.102286	0.0637236	Habitual aborter	TRUE	reported	PQ95LT	130971	0.0339886	21.357	22.4143	21.357	23.7742
rs11976874	7	43342832	C	A	0.57519	0.120612	0.0582923	2.32148e-06	609	Saliva microbiota abundance (Family Actinomycetaceae)	TRUE	reported	WLgnQv	7	43303233	A	C	0.927563	0.00908682	0.099953	0.0682958	Habitual aborter	TRUE	reported	PQ95LT	130971	0.036	22.6681	22.4143	21.357	23.7742
rs71360589	18	22586312	T	C	0.496941	0.106697	0.0747126	3.9355e-06	609	Saliva microbiota abundance (Family Actinomycetaceae)	TRUE	reported	WLgnQv	18	25006348	C	T	0.149099	0.146809	0.101759	0.0645684	Habitual aborter	TRUE	reported	PQ95LT	130971	0.0343941	21.6209	22.4143	21.357	23.7742
rs77018358	20	11609159	T	G	-0.567411	0.119025	0.0623974	2.34117e-06	609	Saliva microbiota abundance (Family Actinomycetaceae)	TRUE	reported	WLgnQv	20	11628511	G	T	0.137808	-0.143117	0.0964403	0.0743704	Habitual aborter	TRUE	reported	PQ95LT	130971	0.0359743	22.6513	22.4143	21.357	23.7742
rs7275655	21	35358249	A	G	-0.409287	0.0838032	0.131363	1.33187e-06	609	Saliva microbiota abundance (Family Actinomycetaceae)	TRUE	reported	WLgnQv	21	33985948	G	A	0.0795976	-0.125374	0.0715189	0.141868	Habitual aborter	TRUE	reported	PQ95LT	130971	0.0376906	23.7742	22.4143	21.357	23.7742
rs75237162	4	162305946	G	T	0.512042	0.110617	0.0656814	4.49667e-06	609	Saliva microbiota abundance (Family Actinomycetaceae)	TRUE	reported	WLgnQv	4	161384794	T	G	0.730289	-0.00556735	0.0161494	0.0634026	Leiomyoma of uterus	TRUE	reported	YcAPbV	282064	0.0339886	21.357	22.4143	21.357	23.7742
rs11976874	7	43342832	C	A	0.57519	0.120612	0.0582923	2.32148e-06	609	Saliva microbiota abundance (Family Actinomycetaceae)	TRUE	reported	WLgnQv	7	43303233	A	C	0.772768	0.00451928	0.0156508	0.0681593	Leiomyoma of uterus	TRUE	reported	YcAPbV	282064	0.036	22.6681	22.4143	21.357	23.7742
rs71360589	18	22586312	T	C	0.496941	0.106697	0.0747126	3.9355e-06	609	Saliva microbiota abundance (Family Actinomycetaceae)	TRUE	reported	WLgnQv	18	25006348	C	T	0.026373	-0.0352756	0.0158851	0.0648163	Leiomyoma of uterus	TRUE	reported	YcAPbV	282064	0.0343941	21.6209	22.4143	21.357	23.7742
rs77018358	20	11609159	T	G	-0.567411	0.119025	0.0623974	2.34117e-06	609	Saliva microbiota abundance (Family Actinomycetaceae)	TRUE	reported	WLgnQv	20	11628511	G	T	0.732737	0.00514047	0.0150531	0.0741923	Leiomyoma of uterus	TRUE	reported	YcAPbV	282064	0.0359743	22.6513	22.4143	21.357	23.7742
rs7275655	21	35358249	A	G	-0.409287	0.0838032	0.131363	1.33187e-06	609	Saliva microbiota abundance (Family Actinomycetaceae)	TRUE	reported	WLgnQv	21	33985948	G	A	0.586092	-0.00613616	0.0112692	0.141511	Leiomyoma of uterus	TRUE	reported	YcAPbV	282064	0.0376906	23.7742	22.4143	21.357	23.7742
rs75237162	4	162305946	G	T	0.512042	0.110617	0.0656814	4.49667e-06	609	Saliva microbiota abundance (Family Actinomycetaceae)	TRUE	reported	WLgnQv	4	161384794	T	G	0.159833	-0.0879794	0.0625906	0.063436	Polycystic ovarian syndrome	TRUE	reported	KDhlXQ	269994	0.0339886	21.357	22.4143	21.357	23.7742
rs11976874	7	43342832	C	A	0.57519	0.120612	0.0582923	2.32148e-06	609	Saliva microbiota abundance (Family Actinomycetaceae)	TRUE	reported	WLgnQv	7	43303233	A	C	0.614979	0.0305443	0.0607267	0.0681938	Polycystic ovarian syndrome	TRUE	reported	KDhlXQ	269994	0.036	22.6681	22.4143	21.357	23.7742
rs71360589	18	22586312	T	C	0.496941	0.106697	0.0747126	3.9355e-06	609	Saliva microbiota abundance (Family Actinomycetaceae)	TRUE	reported	WLgnQv	18	25006348	C	T	0.16945	0.085133	0.0619612	0.0648164	Polycystic ovarian syndrome	TRUE	reported	KDhlXQ	269994	0.0343941	21.6209	22.4143	21.357	23.7742
rs77018358	20	11609159	T	G	-0.567411	0.119025	0.0623974	2.34117e-06	609	Saliva microbiota abundance (Family Actinomycetaceae)	TRUE	reported	WLgnQv	20	11628511	G	T	0.346943	0.0551565	0.0586437	0.0742015	Polycystic ovarian syndrome	TRUE	reported	KDhlXQ	269994	0.0359743	22.6513	22.4143	21.357	23.7742
rs7275655	21	35358249	A	G	-0.409287	0.0838032	0.131363	1.33187e-06	609	Saliva microbiota abundance (Family Actinomycetaceae)	TRUE	reported	WLgnQv	21	33985948	G	A	0.78469	0.0119399	0.0437018	0.141473	Polycystic ovarian syndrome	TRUE	reported	KDhlXQ	269994	0.0376906	23.7742	22.4143	21.357	23.7742
rs75237162	4	162305946	G	T	0.512042	0.110617	0.0656814	4.49667e-06	609	Saliva microbiota abundance (Family Actinomycetaceae)	TRUE	reported	WLgnQv	4	161384794	T	G	0.0245364	-0.0455861	0.0202729	0.0634599	Spontaneous abortion	TRUE	reported	oprORx	222446	0.0339886	21.357	22.4143	21.357	23.7742
rs11976874	7	43342832	C	A	0.57519	0.120612	0.0582923	2.32148e-06	609	Saliva microbiota abundance (Family Actinomycetaceae)	TRUE	reported	WLgnQv	7	43303233	A	C	0.796292	0.00508388	0.0196935	0.0679326	Spontaneous abortion	TRUE	reported	oprORx	222446	0.036	22.6681	22.4143	21.357	23.7742
rs71360589	18	22586312	T	C	0.496941	0.106697	0.0747126	3.9355e-06	609	Saliva microbiota abundance (Family Actinomycetaceae)	TRUE	reported	WLgnQv	18	25006348	C	T	0.957321	0.00107338	0.0200571	0.0652226	Spontaneous abortion	TRUE	reported	oprORx	222446	0.0343941	21.6209	22.4143	21.357	23.7742
rs77018358	20	11609159	T	G	-0.567411	0.119025	0.0623974	2.34117e-06	609	Saliva microbiota abundance (Family Actinomycetaceae)	TRUE	reported	WLgnQv	20	11628511	G	T	0.386408	0.0163936	0.018927	0.074337	Spontaneous abortion	TRUE	reported	oprORx	222446	0.0359743	22.6513	22.4143	21.357	23.7742
rs7275655	21	35358249	A	G	-0.409287	0.0838032	0.131363	1.33187e-06	609	Saliva microbiota abundance (Family Actinomycetaceae)	TRUE	reported	WLgnQv	21	33985948	G	A	0.96555	0.000611582	0.0141604	0.141349	Spontaneous abortion	TRUE	reported	oprORx	222446	0.0376906	23.7742	22.4143	21.357	23.7742
rs34858703	2	171105884	G	A	0.464413	0.0927505	0.108731	7.2578e-07	607	Saliva microbiota abundance (Family Lachnospiraceae_[XIV])	TRUE	reported	grw94I	2	170249374	A	G	0.2444	-0.0180833	0.0155347	0.15187	Endometriosis	TRUE	reported	ssiwZL	150350	0.0396652	24.9886	22.8236	21.6607	24.9886
rs72793088	5	108675972	G	A	-0.59019	0.124482	0.0568369	2.65244e-06	607	Saliva microbiota abundance (Family Lachnospiraceae_[XIV])	TRUE	reported	grw94I	5	109340271	A	G	0.244401	0.0226501	0.0194579	0.0880856	Endometriosis	TRUE	reported	ssiwZL	150350	0.0357098	22.4045	22.8236	21.6607	24.9886
rs112338989	7	11500009	A	G	-0.605505	0.128153	0.0551895	2.86627e-06	607	Saliva microbiota abundance (Family Lachnospiraceae_[XIV])	TRUE	reported	grw94I	7	11460382	G	A	0.585832	0.0138824	0.0254776	0.0488181	Endometriosis	TRUE	reported	ssiwZL	150350	0.0354732	22.2506	22.8236	21.6607	24.9886
rs2478853	9	134259443	T	C	-0.314683	0.0658238	0.752059	2.19612e-06	607	Saliva microbiota abundance (Family Lachnospiraceae_[XIV])	TRUE	reported	grw94I	9	131384056	C	T	0.494868	-0.00859673	0.0125943	0.747373	Endometriosis	TRUE	reported	ssiwZL	150350	0.036286	22.7796	22.8236	21.6607	24.9886
rs4930141	11	2639985	C	T	-0.397891	0.0837877	0.145799	2.55764e-06	607	Saliva microbiota abundance (Family Lachnospiraceae_[XIV])	TRUE	reported	grw94I	11	2618755	T	C	2.43579e-06	0.0867785	0.0184109	0.0975012	Endometriosis	TRUE	reported	ssiwZL	150350	0.0358209	22.4768	22.8236	21.6607	24.9886
rs541426	11	60722745	A	G	0.270826	0.0562907	0.428336	1.89644e-06	607	Saliva microbiota abundance (Family Lachnospiraceae_[XIV])	TRUE	reported	grw94I	11	60955273	G	A	0.29554	-0.0120207	0.0114916	0.355499	Endometriosis	TRUE	reported	ssiwZL	150350	0.0367338	23.0715	22.8236	21.6607	24.9886
rs35313566	15	101924074	T	C	-0.356433	0.0738014	0.16804	1.73519e-06	607	Saliva microbiota abundance (Family Lachnospiraceae_[XIV])	TRUE	reported	grw94I	15	101383869	C	T	0.739529	0.00506565	0.015236	0.155583	Endometriosis	TRUE	reported	ssiwZL	150350	0.0370051	23.2484	22.8236	21.6607	24.9886
rs9901446	17	5444594	C	G	-0.530544	0.113807	0.068369	3.85934e-06	607	Saliva microbiota abundance (Family Lachnospiraceae_[XIV])	TRUE	reported	grw94I	17	5541274	G	C	0.529095	0.0169854	0.0269872	0.0432348	Endometriosis	TRUE	reported	ssiwZL	150350	0.0345652	21.6607	22.8236	21.6607	24.9886
rs5770718	22	49389510	A	G	-0.323433	0.0680251	0.23888	2.48772e-06	607	Saliva microbiota abundance (Family Lachnospiraceae_[XIV])	TRUE	reported	grw94I	22	48993698	G	A	0.537444	-0.00785723	0.0127411	0.249238	Endometriosis	TRUE	reported	ssiwZL	150350	0.0359055	22.5319	22.8236	21.6607	24.9886
rs34858703	2	171105884	G	A	0.464413	0.0927505	0.108731	7.2578e-07	607	Saliva microbiota abundance (Family Lachnospiraceae_[XIV])	TRUE	reported	grw94I	2	170249374	A	G	0.0950627	-0.0756883	0.0453419	0.152026	Female infertility, tubal origin	TRUE	reported	OTk2vL	132198	0.0396652	24.9886	22.8236	21.6607	24.9886
rs72793088	5	108675972	G	A	-0.59019	0.124482	0.0568369	2.65244e-06	607	Saliva microbiota abundance (Family Lachnospiraceae_[XIV])	TRUE	reported	grw94I	5	109340271	A	G	0.158197	0.0803922	0.0569688	0.087972	Female infertility, tubal origin	TRUE	reported	OTk2vL	132198	0.0357098	22.4045	22.8236	21.6607	24.9886
rs112338989	7	11500009	A	G	-0.605505	0.128153	0.0551895	2.86627e-06	607	Saliva microbiota abundance (Family Lachnospiraceae_[XIV])	TRUE	reported	grw94I	7	11460382	G	A	0.995692	0.000400663	0.0742029	0.0487828	Female infertility, tubal origin	TRUE	reported	OTk2vL	132198	0.0354732	22.2506	22.8236	21.6607	24.9886
rs2478853	9	134259443	T	C	-0.314683	0.0658238	0.752059	2.19612e-06	607	Saliva microbiota abundance (Family Lachnospiraceae_[XIV])	TRUE	reported	grw94I	9	131384056	C	T	0.0454224	-0.0732711	0.0366223	0.747522	Female infertility, tubal origin	TRUE	reported	OTk2vL	132198	0.036286	22.7796	22.8236	21.6607	24.9886
rs4930141	11	2639985	C	T	-0.397891	0.0837877	0.145799	2.55764e-06	607	Saliva microbiota abundance (Family Lachnospiraceae_[XIV])	TRUE	reported	grw94I	11	2618755	T	C	0.906218	0.00645048	0.0547531	0.0965817	Female infertility, tubal origin	TRUE	reported	OTk2vL	132198	0.0358209	22.4768	22.8236	21.6607	24.9886
rs541426	11	60722745	A	G	0.270826	0.0562907	0.428336	1.89644e-06	607	Saliva microbiota abundance (Family Lachnospiraceae_[XIV])	TRUE	reported	grw94I	11	60955273	G	A	0.568363	0.0190695	0.033428	0.355895	Female infertility, tubal origin	TRUE	reported	OTk2vL	132198	0.0367338	23.0715	22.8236	21.6607	24.9886
rs35313566	15	101924074	T	C	-0.356433	0.0738014	0.16804	1.73519e-06	607	Saliva microbiota abundance (Family Lachnospiraceae_[XIV])	TRUE	reported	grw94I	15	101383869	C	T	0.812049	-0.0105513	0.0443735	0.155483	Female infertility, tubal origin	TRUE	reported	OTk2vL	132198	0.0370051	23.2484	22.8236	21.6607	24.9886
rs9901446	17	5444594	C	G	-0.530544	0.113807	0.068369	3.85934e-06	607	Saliva microbiota abundance (Family Lachnospiraceae_[XIV])	TRUE	reported	grw94I	17	5541274	G	C	0.712357	-0.0288507	0.0782514	0.0431474	Female infertility, tubal origin	TRUE	reported	OTk2vL	132198	0.0345652	21.6607	22.8236	21.6607	24.9886
rs5770718	22	49389510	A	G	-0.323433	0.0680251	0.23888	2.48772e-06	607	Saliva microbiota abundance (Family Lachnospiraceae_[XIV])	TRUE	reported	grw94I	22	48993698	G	A	0.105865	-0.0600604	0.0371417	0.249273	Female infertility, tubal origin	TRUE	reported	OTk2vL	132198	0.0359055	22.5319	22.8236	21.6607	24.9886
rs34858703	2	171105884	G	A	0.464413	0.0927505	0.108731	7.2578e-07	607	Saliva microbiota abundance (Family Lachnospiraceae_[XIV])	TRUE	reported	grw94I	2	170249374	A	G	0.263995	0.0797606	0.0714062	0.152247	Habitual aborter	TRUE	reported	PQ95LT	130971	0.0396652	24.9886	22.8236	21.6607	24.9886
rs72793088	5	108675972	G	A	-0.59019	0.124482	0.0568369	2.65244e-06	607	Saliva microbiota abundance (Family Lachnospiraceae_[XIV])	TRUE	reported	grw94I	5	109340271	A	G	0.252563	0.103059	0.0900752	0.0879374	Habitual aborter	TRUE	reported	PQ95LT	130971	0.0357098	22.4045	22.8236	21.6607	24.9886
rs112338989	7	11500009	A	G	-0.605505	0.128153	0.0551895	2.86627e-06	607	Saliva microbiota abundance (Family Lachnospiraceae_[XIV])	TRUE	reported	grw94I	7	11460382	G	A	0.409448	0.0955753	0.115868	0.0488167	Habitual aborter	TRUE	reported	PQ95LT	130971	0.0354732	22.2506	22.8236	21.6607	24.9886
rs2478853	9	134259443	T	C	-0.314683	0.0658238	0.752059	2.19612e-06	607	Saliva microbiota abundance (Family Lachnospiraceae_[XIV])	TRUE	reported	grw94I	9	131384056	C	T	0.486728	0.0402316	0.0578437	0.747759	Habitual aborter	TRUE	reported	PQ95LT	130971	0.036286	22.7796	22.8236	21.6607	24.9886
rs4930141	11	2639985	C	T	-0.397891	0.0837877	0.145799	2.55764e-06	607	Saliva microbiota abundance (Family Lachnospiraceae_[XIV])	TRUE	reported	grw94I	11	2618755	T	C	0.0795591	-0.151705	0.0865277	0.0964982	Habitual aborter	TRUE	reported	PQ95LT	130971	0.0358209	22.4768	22.8236	21.6607	24.9886
rs541426	11	60722745	A	G	0.270826	0.0562907	0.428336	1.89644e-06	607	Saliva microbiota abundance (Family Lachnospiraceae_[XIV])	TRUE	reported	grw94I	11	60955273	G	A	0.12829	-0.08022	0.0527457	0.355711	Habitual aborter	TRUE	reported	PQ95LT	130971	0.0367338	23.0715	22.8236	21.6607	24.9886
rs35313566	15	101924074	T	C	-0.356433	0.0738014	0.16804	1.73519e-06	607	Saliva microbiota abundance (Family Lachnospiraceae_[XIV])	TRUE	reported	grw94I	15	101383869	C	T	0.179964	0.0930264	0.0693779	0.155595	Habitual aborter	TRUE	reported	PQ95LT	130971	0.0370051	23.2484	22.8236	21.6607	24.9886
rs9901446	17	5444594	C	G	-0.530544	0.113807	0.068369	3.85934e-06	607	Saliva microbiota abundance (Family Lachnospiraceae_[XIV])	TRUE	reported	grw94I	17	5541274	G	C	0.356025	0.114674	0.124245	0.0431902	Habitual aborter	TRUE	reported	PQ95LT	130971	0.0345652	21.6607	22.8236	21.6607	24.9886
rs5770718	22	49389510	A	G	-0.323433	0.0680251	0.23888	2.48772e-06	607	Saliva microbiota abundance (Family Lachnospiraceae_[XIV])	TRUE	reported	grw94I	22	48993698	G	A	0.739392	-0.0194532	0.058478	0.249425	Habitual aborter	TRUE	reported	PQ95LT	130971	0.0359055	22.5319	22.8236	21.6607	24.9886
rs34858703	2	171105884	G	A	0.464413	0.0927505	0.108731	7.2578e-07	607	Saliva microbiota abundance (Family Lachnospiraceae_[XIV])	TRUE	reported	grw94I	2	170249374	A	G	0.403215	-0.00931994	0.0111497	0.151548	Leiomyoma of uterus	TRUE	reported	YcAPbV	282064	0.0396652	24.9886	22.8236	21.6607	24.9886
rs72793088	5	108675972	G	A	-0.59019	0.124482	0.0568369	2.65244e-06	607	Saliva microbiota abundance (Family Lachnospiraceae_[XIV])	TRUE	reported	grw94I	5	109340271	A	G	0.959664	0.000706225	0.0139639	0.0881447	Leiomyoma of uterus	TRUE	reported	YcAPbV	282064	0.0357098	22.4045	22.8236	21.6607	24.9886
rs112338989	7	11500009	A	G	-0.605505	0.128153	0.0551895	2.86627e-06	607	Saliva microbiota abundance (Family Lachnospiraceae_[XIV])	TRUE	reported	grw94I	7	11460382	G	A	0.586435	-0.00993708	0.0182664	0.0490616	Leiomyoma of uterus	TRUE	reported	YcAPbV	282064	0.0354732	22.2506	22.8236	21.6607	24.9886
rs2478853	9	134259443	T	C	-0.314683	0.0658238	0.752059	2.19612e-06	607	Saliva microbiota abundance (Family Lachnospiraceae_[XIV])	TRUE	reported	grw94I	9	131384056	C	T	0.0153398	-0.0219491	0.00905393	0.747684	Leiomyoma of uterus	TRUE	reported	YcAPbV	282064	0.036286	22.7796	22.8236	21.6607	24.9886
rs4930141	11	2639985	C	T	-0.397891	0.0837877	0.145799	2.55764e-06	607	Saliva microbiota abundance (Family Lachnospiraceae_[XIV])	TRUE	reported	grw94I	11	2618755	T	C	0.000462253	0.0465026	0.0132799	0.0972558	Leiomyoma of uterus	TRUE	reported	YcAPbV	282064	0.0358209	22.4768	22.8236	21.6607	24.9886
rs541426	11	60722745	A	G	0.270826	0.0562907	0.428336	1.89644e-06	607	Saliva microbiota abundance (Family Lachnospiraceae_[XIV])	TRUE	reported	grw94I	11	60955273	G	A	0.000232836	0.0302439	0.00821748	0.355567	Leiomyoma of uterus	TRUE	reported	YcAPbV	282064	0.0367338	23.0715	22.8236	21.6607	24.9886
rs35313566	15	101924074	T	C	-0.356433	0.0738014	0.16804	1.73519e-06	607	Saliva microbiota abundance (Family Lachnospiraceae_[XIV])	TRUE	reported	grw94I	15	101383869	C	T	0.796427	-0.00282243	0.0109407	0.156049	Leiomyoma of uterus	TRUE	reported	YcAPbV	282064	0.0370051	23.2484	22.8236	21.6607	24.9886
rs9901446	17	5444594	C	G	-0.530544	0.113807	0.068369	3.85934e-06	607	Saliva microbiota abundance (Family Lachnospiraceae_[XIV])	TRUE	reported	grw94I	17	5541274	G	C	0.591315	-0.0103622	0.0192989	0.0434248	Leiomyoma of uterus	TRUE	reported	YcAPbV	282064	0.0345652	21.6607	22.8236	21.6607	24.9886
rs5770718	22	49389510	A	G	-0.323433	0.0680251	0.23888	2.48772e-06	607	Saliva microbiota abundance (Family Lachnospiraceae_[XIV])	TRUE	reported	grw94I	22	48993698	G	A	0.944342	-0.000639458	0.00915945	0.249027	Leiomyoma of uterus	TRUE	reported	YcAPbV	282064	0.0359055	22.5319	22.8236	21.6607	24.9886
rs34858703	2	171105884	G	A	0.464413	0.0927505	0.108731	7.2578e-07	607	Saliva microbiota abundance (Family Lachnospiraceae_[XIV])	TRUE	reported	grw94I	2	170249374	A	G	0.480101	-0.0306603	0.0434196	0.151637	Polycystic ovarian syndrome	TRUE	reported	KDhlXQ	269994	0.0396652	24.9886	22.8236	21.6607	24.9886
rs72793088	5	108675972	G	A	-0.59019	0.124482	0.0568369	2.65244e-06	607	Saliva microbiota abundance (Family Lachnospiraceae_[XIV])	TRUE	reported	grw94I	5	109340271	A	G	0.347953	0.051129	0.0544756	0.0881928	Polycystic ovarian syndrome	TRUE	reported	KDhlXQ	269994	0.0357098	22.4045	22.8236	21.6607	24.9886
rs112338989	7	11500009	A	G	-0.605505	0.128153	0.0551895	2.86627e-06	607	Saliva microbiota abundance (Family Lachnospiraceae_[XIV])	TRUE	reported	grw94I	7	11460382	G	A	0.692323	0.0278159	0.0702948	0.0490374	Polycystic ovarian syndrome	TRUE	reported	KDhlXQ	269994	0.0354732	22.2506	22.8236	21.6607	24.9886
rs2478853	9	134259443	T	C	-0.314683	0.0658238	0.752059	2.19612e-06	607	Saliva microbiota abundance (Family Lachnospiraceae_[XIV])	TRUE	reported	grw94I	9	131384056	C	T	0.143936	-0.0514518	0.0352099	0.747862	Polycystic ovarian syndrome	TRUE	reported	KDhlXQ	269994	0.036286	22.7796	22.8236	21.6607	24.9886
rs4930141	11	2639985	C	T	-0.397891	0.0837877	0.145799	2.55764e-06	607	Saliva microbiota abundance (Family Lachnospiraceae_[XIV])	TRUE	reported	grw94I	11	2618755	T	C	0.700121	-0.0200715	0.0521124	0.0972894	Polycystic ovarian syndrome	TRUE	reported	KDhlXQ	269994	0.0358209	22.4768	22.8236	21.6607	24.9886
rs541426	11	60722745	A	G	0.270826	0.0562907	0.428336	1.89644e-06	607	Saliva microbiota abundance (Family Lachnospiraceae_[XIV])	TRUE	reported	grw94I	11	60955273	G	A	0.370567	0.0287404	0.0320975	0.355465	Polycystic ovarian syndrome	TRUE	reported	KDhlXQ	269994	0.0367338	23.0715	22.8236	21.6607	24.9886
rs35313566	15	101924074	T	C	-0.356433	0.0738014	0.16804	1.73519e-06	607	Saliva microbiota abundance (Family Lachnospiraceae_[XIV])	TRUE	reported	grw94I	15	101383869	C	T	0.738593	0.0141166	0.0423011	0.156099	Polycystic ovarian syndrome	TRUE	reported	KDhlXQ	269994	0.0370051	23.2484	22.8236	21.6607	24.9886
rs9901446	17	5444594	C	G	-0.530544	0.113807	0.068369	3.85934e-06	607	Saliva microbiota abundance (Family Lachnospiraceae_[XIV])	TRUE	reported	grw94I	17	5541274	G	C	0.471819	-0.0534643	0.0743052	0.0434344	Polycystic ovarian syndrome	TRUE	reported	KDhlXQ	269994	0.0345652	21.6607	22.8236	21.6607	24.9886
rs5770718	22	49389510	A	G	-0.323433	0.0680251	0.23888	2.48772e-06	607	Saliva microbiota abundance (Family Lachnospiraceae_[XIV])	TRUE	reported	grw94I	22	48993698	G	A	0.184043	0.0472205	0.0355466	0.24912	Polycystic ovarian syndrome	TRUE	reported	KDhlXQ	269994	0.0359055	22.5319	22.8236	21.6607	24.9886
rs34858703	2	171105884	G	A	0.464413	0.0927505	0.108731	7.2578e-07	607	Saliva microbiota abundance (Family Lachnospiraceae_[XIV])	TRUE	reported	grw94I	2	170249374	A	G	0.629402	-0.00676876	0.0140265	0.151486	Spontaneous abortion	TRUE	reported	oprORx	222446	0.0396652	24.9886	22.8236	21.6607	24.9886
rs72793088	5	108675972	G	A	-0.59019	0.124482	0.0568369	2.65244e-06	607	Saliva microbiota abundance (Family Lachnospiraceae_[XIV])	TRUE	reported	grw94I	5	109340271	A	G	0.778219	-0.00494125	0.0175446	0.0884203	Spontaneous abortion	TRUE	reported	oprORx	222446	0.0357098	22.4045	22.8236	21.6607	24.9886
rs112338989	7	11500009	A	G	-0.605505	0.128153	0.0551895	2.86627e-06	607	Saliva microbiota abundance (Family Lachnospiraceae_[XIV])	TRUE	reported	grw94I	7	11460382	G	A	0.437641	0.0177806	0.0229078	0.0490817	Spontaneous abortion	TRUE	reported	oprORx	222446	0.0354732	22.2506	22.8236	21.6607	24.9886
rs2478853	9	134259443	T	C	-0.314683	0.0658238	0.752059	2.19612e-06	607	Saliva microbiota abundance (Family Lachnospiraceae_[XIV])	TRUE	reported	grw94I	9	131384056	C	T	0.641597	-0.00530414	0.0113953	0.747358	Spontaneous abortion	TRUE	reported	oprORx	222446	0.036286	22.7796	22.8236	21.6607	24.9886
rs4930141	11	2639985	C	T	-0.397891	0.0837877	0.145799	2.55764e-06	607	Saliva microbiota abundance (Family Lachnospiraceae_[XIV])	TRUE	reported	grw94I	11	2618755	T	C	0.370101	-0.0151316	0.0168826	0.0974344	Spontaneous abortion	TRUE	reported	oprORx	222446	0.0358209	22.4768	22.8236	21.6607	24.9886
rs541426	11	60722745	A	G	0.270826	0.0562907	0.428336	1.89644e-06	607	Saliva microbiota abundance (Family Lachnospiraceae_[XIV])	TRUE	reported	grw94I	11	60955273	G	A	0.116663	-0.0162705	0.0103704	0.355393	Spontaneous abortion	TRUE	reported	oprORx	222446	0.0367338	23.0715	22.8236	21.6607	24.9886
rs35313566	15	101924074	T	C	-0.356433	0.0738014	0.16804	1.73519e-06	607	Saliva microbiota abundance (Family Lachnospiraceae_[XIV])	TRUE	reported	grw94I	15	101383869	C	T	0.482171	-0.00966038	0.0137453	0.155682	Spontaneous abortion	TRUE	reported	oprORx	222446	0.0370051	23.2484	22.8236	21.6607	24.9886
rs9901446	17	5444594	C	G	-0.530544	0.113807	0.068369	3.85934e-06	607	Saliva microbiota abundance (Family Lachnospiraceae_[XIV])	TRUE	reported	grw94I	17	5541274	G	C	0.168783	0.0334086	0.0242773	0.0434869	Spontaneous abortion	TRUE	reported	oprORx	222446	0.0345652	21.6607	22.8236	21.6607	24.9886
rs5770718	22	49389510	A	G	-0.323433	0.0680251	0.23888	2.48772e-06	607	Saliva microbiota abundance (Family Lachnospiraceae_[XIV])	TRUE	reported	grw94I	22	48993698	G	A	0.725563	-0.004045	0.0115231	0.24856	Spontaneous abortion	TRUE	reported	oprORx	222446	0.0359055	22.5319	22.8236	21.6607	24.9886
rs2486068	1	203193134	G	T	-0.380438	0.0821394	0.151888	4.44159e-06	609	Saliva microbiota abundance (Family Pasteurellaceae)	TRUE	reported	bGLRDB	1	203224006	T	G	0.404982	0.013884	0.0166724	0.122935	Endometriosis	TRUE	reported	ssiwZL	150350	0.0340261	21.3814	23.3721	21.3814	28.0232
rs73132394	3	82112774	C	G	-0.404832	0.0763487	0.18555	1.60273e-07	609	Saliva microbiota abundance (Family Pasteurellaceae)	TRUE	reported	bGLRDB	3	82063623	G	C	0.979239	0.000347221	0.0133428	0.213871	Endometriosis	TRUE	reported	ssiwZL	150350	0.0441294	28.0232	23.3721	21.3814	28.0232
rs4865293	4	58904987	A	C	-0.275498	0.0584231	0.385057	2.99289e-06	609	Saliva microbiota abundance (Family Pasteurellaceae)	TRUE	reported	bGLRDB	4	58038821	C	A	0.201072	-0.0143982	0.0112618	0.376039	Endometriosis	TRUE	reported	ssiwZL	150350	0.0352271	22.1636	23.3721	21.3814	28.0232
rs2014019	4	163476752	T	C	-0.395444	0.0826904	0.1289	2.17839e-06	609	Saliva microbiota abundance (Family Pasteurellaceae)	TRUE	reported	bGLRDB	4	162555600	C	T	0.191022	0.0251291	0.0192183	0.0889208	Endometriosis	TRUE	reported	ssiwZL	150350	0.0361936	22.7945	23.3721	21.3814	28.0232
rs79845580	5	151114922	C	T	-0.391406	0.0752553	0.183087	2.71336e-07	609	Saliva microbiota abundance (Family Pasteurellaceae)	TRUE	reported	bGLRDB	5	151735361	T	C	0.443817	-0.0120344	0.0157155	0.140829	Endometriosis	TRUE	reported	ssiwZL	150350	0.0425293	26.962	23.3721	21.3814	28.0232
rs60807320	12	97873960	T	C	-0.456332	0.0965353	0.090312	2.83376e-06	609	Saliva microbiota abundance (Family Pasteurellaceae)	TRUE	reported	bGLRDB	12	97480182	C	T	0.274515	-0.0160282	0.0146681	0.168929	Endometriosis	TRUE	reported	ssiwZL	150350	0.0353934	22.2721	23.3721	21.3814	28.0232
rs78355285	14	63790624	A	G	-0.442388	0.0934958	0.0968801	2.7733e-06	609	Saliva microbiota abundance (Family Pasteurellaceae)	TRUE	reported	bGLRDB	14	63323905	G	A	0.583957	-0.00853868	0.0155925	0.146362	Endometriosis	TRUE	reported	ssiwZL	150350	0.035459	22.3149	23.3721	21.3814	28.0232
rs60516356	17	76301908	C	T	-0.479776	0.100662	0.0870279	2.35206e-06	609	Saliva microbiota abundance (Family Pasteurellaceae)	TRUE	reported	bGLRDB	17	78305827	T	C	0.0555124	0.0341567	0.0178378	0.105279	Endometriosis	TRUE	reported	ssiwZL	150350	0.0359602	22.6421	23.3721	21.3814	28.0232
rs4803168	19	54227286	A	G	0.298674	0.0638705	0.70197	3.60361e-06	609	Saliva microbiota abundance (Family Pasteurellaceae)	TRUE	reported	bGLRDB	19	53724032	G	A	0.489033	0.00864588	0.0124968	0.742016	Endometriosis	TRUE	reported	ssiwZL	150350	0.0346622	21.7954	23.3721	21.3814	28.0232
rs2486068	1	203193134	G	T	-0.380438	0.0821394	0.151888	4.44159e-06	609	Saliva microbiota abundance (Family Pasteurellaceae)	TRUE	reported	bGLRDB	1	203224006	T	G	0.703894	0.0184394	0.048516	0.122794	Female infertility, tubal origin	TRUE	reported	OTk2vL	132198	0.0340261	21.3814	23.3721	21.3814	28.0232
rs73132394	3	82112774	C	G	-0.404832	0.0763487	0.18555	1.60273e-07	609	Saliva microbiota abundance (Family Pasteurellaceae)	TRUE	reported	bGLRDB	3	82063623	G	C	0.0341083	0.0825661	0.0389686	0.213934	Female infertility, tubal origin	TRUE	reported	OTk2vL	132198	0.0441294	28.0232	23.3721	21.3814	28.0232
rs4865293	4	58904987	A	C	-0.275498	0.0584231	0.385057	2.99289e-06	609	Saliva microbiota abundance (Family Pasteurellaceae)	TRUE	reported	bGLRDB	4	58038821	C	A	0.977861	-0.000909287	0.0327658	0.376598	Female infertility, tubal origin	TRUE	reported	OTk2vL	132198	0.0352271	22.1636	23.3721	21.3814	28.0232
rs2014019	4	163476752	T	C	-0.395444	0.0826904	0.1289	2.17839e-06	609	Saliva microbiota abundance (Family Pasteurellaceae)	TRUE	reported	bGLRDB	4	162555600	C	T	0.727071	-0.019575	0.0560852	0.0885661	Female infertility, tubal origin	TRUE	reported	OTk2vL	132198	0.0361936	22.7945	23.3721	21.3814	28.0232
rs79845580	5	151114922	C	T	-0.391406	0.0752553	0.183087	2.71336e-07	609	Saliva microbiota abundance (Family Pasteurellaceae)	TRUE	reported	bGLRDB	5	151735361	T	C	0.404581	0.0380419	0.0456429	0.141033	Female infertility, tubal origin	TRUE	reported	OTk2vL	132198	0.0425293	26.962	23.3721	21.3814	28.0232
rs60807320	12	97873960	T	C	-0.456332	0.0965353	0.090312	2.83376e-06	609	Saliva microbiota abundance (Family Pasteurellaceae)	TRUE	reported	bGLRDB	12	97480182	C	T	0.764144	0.0127716	0.0425657	0.169447	Female infertility, tubal origin	TRUE	reported	OTk2vL	132198	0.0353934	22.2721	23.3721	21.3814	28.0232
rs78355285	14	63790624	A	G	-0.442388	0.0934958	0.0968801	2.7733e-06	609	Saliva microbiota abundance (Family Pasteurellaceae)	TRUE	reported	bGLRDB	14	63323905	G	A	0.771895	-0.0131293	0.0452894	0.146465	Female infertility, tubal origin	TRUE	reported	OTk2vL	132198	0.035459	22.3149	23.3721	21.3814	28.0232
rs60516356	17	76301908	C	T	-0.479776	0.100662	0.0870279	2.35206e-06	609	Saliva microbiota abundance (Family Pasteurellaceae)	TRUE	reported	bGLRDB	17	78305827	T	C	0.733171	0.0175881	0.0515915	0.104774	Female infertility, tubal origin	TRUE	reported	OTk2vL	132198	0.0359602	22.6421	23.3721	21.3814	28.0232
rs4803168	19	54227286	A	G	0.298674	0.0638705	0.70197	3.60361e-06	609	Saliva microbiota abundance (Family Pasteurellaceae)	TRUE	reported	bGLRDB	19	53724032	G	A	0.42359	-0.0290705	0.0363287	0.741805	Female infertility, tubal origin	TRUE	reported	OTk2vL	132198	0.0346622	21.7954	23.3721	21.3814	28.0232
rs2486068	1	203193134	G	T	-0.380438	0.0821394	0.151888	4.44159e-06	609	Saliva microbiota abundance (Family Pasteurellaceae)	TRUE	reported	bGLRDB	1	203224006	T	G	0.423653	0.0613374	0.0766621	0.122805	Habitual aborter	TRUE	reported	PQ95LT	130971	0.0340261	21.3814	23.3721	21.3814	28.0232
rs73132394	3	82112774	C	G	-0.404832	0.0763487	0.18555	1.60273e-07	609	Saliva microbiota abundance (Family Pasteurellaceae)	TRUE	reported	bGLRDB	3	82063623	G	C	0.392146	0.0525644	0.0614263	0.213791	Habitual aborter	TRUE	reported	PQ95LT	130971	0.0441294	28.0232	23.3721	21.3814	28.0232
rs4865293	4	58904987	A	C	-0.275498	0.0584231	0.385057	2.99289e-06	609	Saliva microbiota abundance (Family Pasteurellaceae)	TRUE	reported	bGLRDB	4	58038821	C	A	0.534134	-0.0322368	0.051852	0.376557	Habitual aborter	TRUE	reported	PQ95LT	130971	0.0352271	22.1636	23.3721	21.3814	28.0232
rs2014019	4	163476752	T	C	-0.395444	0.0826904	0.1289	2.17839e-06	609	Saliva microbiota abundance (Family Pasteurellaceae)	TRUE	reported	bGLRDB	4	162555600	C	T	0.948588	0.00571815	0.0886815	0.0885867	Habitual aborter	TRUE	reported	PQ95LT	130971	0.0361936	22.7945	23.3721	21.3814	28.0232
rs79845580	5	151114922	C	T	-0.391406	0.0752553	0.183087	2.71336e-07	609	Saliva microbiota abundance (Family Pasteurellaceae)	TRUE	reported	bGLRDB	5	151735361	T	C	0.22435	-0.0874432	0.0719672	0.140903	Habitual aborter	TRUE	reported	PQ95LT	130971	0.0425293	26.962	23.3721	21.3814	28.0232
rs60807320	12	97873960	T	C	-0.456332	0.0965353	0.090312	2.83376e-06	609	Saliva microbiota abundance (Family Pasteurellaceae)	TRUE	reported	bGLRDB	12	97480182	C	T	0.952514	-0.00397555	0.0667597	0.169436	Habitual aborter	TRUE	reported	PQ95LT	130971	0.0353934	22.2721	23.3721	21.3814	28.0232
rs78355285	14	63790624	A	G	-0.442388	0.0934958	0.0968801	2.7733e-06	609	Saliva microbiota abundance (Family Pasteurellaceae)	TRUE	reported	bGLRDB	14	63323905	G	A	0.448945	-0.0540661	0.0714051	0.146451	Habitual aborter	TRUE	reported	PQ95LT	130971	0.035459	22.3149	23.3721	21.3814	28.0232
rs60516356	17	76301908	C	T	-0.479776	0.100662	0.0870279	2.35206e-06	609	Saliva microbiota abundance (Family Pasteurellaceae)	TRUE	reported	bGLRDB	17	78305827	T	C	0.0836026	0.141597	0.0818404	0.104796	Habitual aborter	TRUE	reported	PQ95LT	130971	0.0359602	22.6421	23.3721	21.3814	28.0232
rs4803168	19	54227286	A	G	0.298674	0.0638705	0.70197	3.60361e-06	609	Saliva microbiota abundance (Family Pasteurellaceae)	TRUE	reported	bGLRDB	19	53724032	G	A	0.330823	0.0557316	0.0573101	0.741978	Habitual aborter	TRUE	reported	PQ95LT	130971	0.0346622	21.7954	23.3721	21.3814	28.0232
rs2486068	1	203193134	G	T	-0.380438	0.0821394	0.151888	4.44159e-06	609	Saliva microbiota abundance (Family Pasteurellaceae)	TRUE	reported	bGLRDB	1	203224006	T	G	0.336326	-0.011489	0.0119497	0.123388	Leiomyoma of uterus	TRUE	reported	YcAPbV	282064	0.0340261	21.3814	23.3721	21.3814	28.0232
rs73132394	3	82112774	C	G	-0.404832	0.0763487	0.18555	1.60273e-07	609	Saliva microbiota abundance (Family Pasteurellaceae)	TRUE	reported	bGLRDB	3	82063623	G	C	0.0924038	-0.0161023	0.00956849	0.214427	Leiomyoma of uterus	TRUE	reported	YcAPbV	282064	0.0441294	28.0232	23.3721	21.3814	28.0232
rs4865293	4	58904987	A	C	-0.275498	0.0584231	0.385057	2.99289e-06	609	Saliva microbiota abundance (Family Pasteurellaceae)	TRUE	reported	bGLRDB	4	58038821	C	A	0.105884	0.0130996	0.00810133	0.375318	Leiomyoma of uterus	TRUE	reported	YcAPbV	282064	0.0352271	22.1636	23.3721	21.3814	28.0232
rs2014019	4	163476752	T	C	-0.395444	0.0826904	0.1289	2.17839e-06	609	Saliva microbiota abundance (Family Pasteurellaceae)	TRUE	reported	bGLRDB	4	162555600	C	T	0.462218	0.0101207	0.0137659	0.0893102	Leiomyoma of uterus	TRUE	reported	YcAPbV	282064	0.0361936	22.7945	23.3721	21.3814	28.0232
rs79845580	5	151114922	C	T	-0.391406	0.0752553	0.183087	2.71336e-07	609	Saliva microbiota abundance (Family Pasteurellaceae)	TRUE	reported	bGLRDB	5	151735361	T	C	0.141397	0.0166296	0.011308	0.140613	Leiomyoma of uterus	TRUE	reported	YcAPbV	282064	0.0425293	26.962	23.3721	21.3814	28.0232
rs60807320	12	97873960	T	C	-0.456332	0.0965353	0.090312	2.83376e-06	609	Saliva microbiota abundance (Family Pasteurellaceae)	TRUE	reported	bGLRDB	12	97480182	C	T	0.0855126	-0.0181563	0.0105587	0.168213	Leiomyoma of uterus	TRUE	reported	YcAPbV	282064	0.0353934	22.2721	23.3721	21.3814	28.0232
rs78355285	14	63790624	A	G	-0.442388	0.0934958	0.0968801	2.7733e-06	609	Saliva microbiota abundance (Family Pasteurellaceae)	TRUE	reported	bGLRDB	14	63323905	G	A	0.44365	0.00861708	0.0112488	0.146247	Leiomyoma of uterus	TRUE	reported	YcAPbV	282064	0.035459	22.3149	23.3721	21.3814	28.0232
rs60516356	17	76301908	C	T	-0.479776	0.100662	0.0870279	2.35206e-06	609	Saliva microbiota abundance (Family Pasteurellaceae)	TRUE	reported	bGLRDB	17	78305827	T	C	0.884839	-0.00186258	0.0128598	0.10516	Leiomyoma of uterus	TRUE	reported	YcAPbV	282064	0.0359602	22.6421	23.3721	21.3814	28.0232
rs4803168	19	54227286	A	G	0.298674	0.0638705	0.70197	3.60361e-06	609	Saliva microbiota abundance (Family Pasteurellaceae)	TRUE	reported	bGLRDB	19	53724032	G	A	0.0768652	0.0158619	0.00896572	0.741339	Leiomyoma of uterus	TRUE	reported	YcAPbV	282064	0.0346622	21.7954	23.3721	21.3814	28.0232
rs2486068	1	203193134	G	T	-0.380438	0.0821394	0.151888	4.44159e-06	609	Saliva microbiota abundance (Family Pasteurellaceae)	TRUE	reported	bGLRDB	1	203224006	T	G	0.0083946	0.118513	0.0449634	0.123362	Polycystic ovarian syndrome	TRUE	reported	KDhlXQ	269994	0.0340261	21.3814	23.3721	21.3814	28.0232
rs73132394	3	82112774	C	G	-0.404832	0.0763487	0.18555	1.60273e-07	609	Saliva microbiota abundance (Family Pasteurellaceae)	TRUE	reported	bGLRDB	3	82063623	G	C	0.200106	-0.0478326	0.0373328	0.214224	Polycystic ovarian syndrome	TRUE	reported	KDhlXQ	269994	0.0441294	28.0232	23.3721	21.3814	28.0232
rs4865293	4	58904987	A	C	-0.275498	0.0584231	0.385057	2.99289e-06	609	Saliva microbiota abundance (Family Pasteurellaceae)	TRUE	reported	bGLRDB	4	58038821	C	A	0.0770495	-0.0556326	0.0314652	0.375144	Polycystic ovarian syndrome	TRUE	reported	KDhlXQ	269994	0.0352271	22.1636	23.3721	21.3814	28.0232
rs2014019	4	163476752	T	C	-0.395444	0.0826904	0.1289	2.17839e-06	609	Saliva microbiota abundance (Family Pasteurellaceae)	TRUE	reported	bGLRDB	4	162555600	C	T	0.512589	0.0350681	0.0535545	0.0892876	Polycystic ovarian syndrome	TRUE	reported	KDhlXQ	269994	0.0361936	22.7945	23.3721	21.3814	28.0232
rs79845580	5	151114922	C	T	-0.391406	0.0752553	0.183087	2.71336e-07	609	Saliva microbiota abundance (Family Pasteurellaceae)	TRUE	reported	bGLRDB	5	151735361	T	C	0.838269	0.00896263	0.0439111	0.140512	Polycystic ovarian syndrome	TRUE	reported	KDhlXQ	269994	0.0425293	26.962	23.3721	21.3814	28.0232
rs60807320	12	97873960	T	C	-0.456332	0.0965353	0.090312	2.83376e-06	609	Saliva microbiota abundance (Family Pasteurellaceae)	TRUE	reported	bGLRDB	12	97480182	C	T	0.0135223	0.101006	0.0408981	0.16839	Polycystic ovarian syndrome	TRUE	reported	KDhlXQ	269994	0.0353934	22.2721	23.3721	21.3814	28.0232
rs78355285	14	63790624	A	G	-0.442388	0.0934958	0.0968801	2.7733e-06	609	Saliva microbiota abundance (Family Pasteurellaceae)	TRUE	reported	bGLRDB	14	63323905	G	A	0.91596	0.00460366	0.0436267	0.146182	Polycystic ovarian syndrome	TRUE	reported	KDhlXQ	269994	0.035459	22.3149	23.3721	21.3814	28.0232
rs60516356	17	76301908	C	T	-0.479776	0.100662	0.0870279	2.35206e-06	609	Saliva microbiota abundance (Family Pasteurellaceae)	TRUE	reported	bGLRDB	17	78305827	T	C	0.343579	-0.0471381	0.0497701	0.105296	Polycystic ovarian syndrome	TRUE	reported	KDhlXQ	269994	0.0359602	22.6421	23.3721	21.3814	28.0232
rs4803168	19	54227286	A	G	0.298674	0.0638705	0.70197	3.60361e-06	609	Saliva microbiota abundance (Family Pasteurellaceae)	TRUE	reported	bGLRDB	19	53724032	G	A	0.242701	-0.0406333	0.034781	0.741201	Polycystic ovarian syndrome	TRUE	reported	KDhlXQ	269994	0.0346622	21.7954	23.3721	21.3814	28.0232
rs2486068	1	203193134	G	T	-0.380438	0.0821394	0.151888	4.44159e-06	609	Saliva microbiota abundance (Family Pasteurellaceae)	TRUE	reported	bGLRDB	1	203224006	T	G	0.267633	0.0166939	0.0150595	0.123166	Spontaneous abortion	TRUE	reported	oprORx	222446	0.0340261	21.3814	23.3721	21.3814	28.0232
rs73132394	3	82112774	C	G	-0.404832	0.0763487	0.18555	1.60273e-07	609	Saliva microbiota abundance (Family Pasteurellaceae)	TRUE	reported	bGLRDB	3	82063623	G	C	0.812043	-0.00286456	0.0120465	0.214865	Spontaneous abortion	TRUE	reported	oprORx	222446	0.0441294	28.0232	23.3721	21.3814	28.0232
rs4865293	4	58904987	A	C	-0.275498	0.0584231	0.385057	2.99289e-06	609	Saliva microbiota abundance (Family Pasteurellaceae)	TRUE	reported	bGLRDB	4	58038821	C	A	0.9974	3.32135e-05	0.0101909	0.374703	Spontaneous abortion	TRUE	reported	oprORx	222446	0.0352271	22.1636	23.3721	21.3814	28.0232
rs2014019	4	163476752	T	C	-0.395444	0.0826904	0.1289	2.17839e-06	609	Saliva microbiota abundance (Family Pasteurellaceae)	TRUE	reported	bGLRDB	4	162555600	C	T	0.571791	-0.0098058	0.0173426	0.0895294	Spontaneous abortion	TRUE	reported	oprORx	222446	0.0361936	22.7945	23.3721	21.3814	28.0232
rs79845580	5	151114922	C	T	-0.391406	0.0752553	0.183087	2.71336e-07	609	Saliva microbiota abundance (Family Pasteurellaceae)	TRUE	reported	bGLRDB	5	151735361	T	C	0.153935	-0.0202747	0.0142202	0.140845	Spontaneous abortion	TRUE	reported	oprORx	222446	0.0425293	26.962	23.3721	21.3814	28.0232
rs60807320	12	97873960	T	C	-0.456332	0.0965353	0.090312	2.83376e-06	609	Saliva microbiota abundance (Family Pasteurellaceae)	TRUE	reported	bGLRDB	12	97480182	C	T	0.889744	-0.0018319	0.0132144	0.168184	Spontaneous abortion	TRUE	reported	oprORx	222446	0.0353934	22.2721	23.3721	21.3814	28.0232
rs78355285	14	63790624	A	G	-0.442388	0.0934958	0.0968801	2.7733e-06	609	Saliva microbiota abundance (Family Pasteurellaceae)	TRUE	reported	bGLRDB	14	63323905	G	A	0.318453	-0.0140608	0.014094	0.146132	Spontaneous abortion	TRUE	reported	oprORx	222446	0.035459	22.3149	23.3721	21.3814	28.0232
rs60516356	17	76301908	C	T	-0.479776	0.100662	0.0870279	2.35206e-06	609	Saliva microbiota abundance (Family Pasteurellaceae)	TRUE	reported	bGLRDB	17	78305827	T	C	0.121208	0.025084	0.0161861	0.104882	Spontaneous abortion	TRUE	reported	oprORx	222446	0.0359602	22.6421	23.3721	21.3814	28.0232
rs4803168	19	54227286	A	G	0.298674	0.0638705	0.70197	3.60361e-06	609	Saliva microbiota abundance (Family Pasteurellaceae)	TRUE	reported	bGLRDB	19	53724032	G	A	0.0307999	0.0243608	0.01128	0.741536	Spontaneous abortion	TRUE	reported	oprORx	222446	0.0346622	21.7954	23.3721	21.3814	28.0232
rs75593713	4	64156794	A	G	-0.577864	0.113509	0.0631148	4.75864e-07	610	Saliva microbiota abundance (Family Prevotellaceae)	TRUE	reported	x7uiQn	4	63291076	G	A	0.239096	0.0224624	0.0190804	0.0948246	Endometriosis	TRUE	reported	ssiwZL	150350	0.0407556	25.8322	24.6589	21.9146	28.209
rs112915184	7	2638377	G	T	-0.632227	0.118841	0.0557377	1.46115e-07	610	Saliva microbiota abundance (Family Prevotellaceae)	TRUE	reported	x7uiQn	7	2598743	T	G	0.666722	0.0107392	0.024937	0.0505823	Endometriosis	TRUE	reported	ssiwZL	150350	0.0443391	28.209	24.6589	21.9146	28.209
rs6945846	7	114402916	C	T	-0.357154	0.0697669	0.213115	4.12146e-07	610	Saliva microbiota abundance (Family Prevotellaceae)	TRUE	reported	x7uiQn	7	114762861	T	C	0.424498	0.00982474	0.0123018	0.270836	Endometriosis	TRUE	reported	ssiwZL	150350	0.0411921	26.1208	24.6589	21.9146	28.209
rs35820208	8	94916103	A	G	-0.66441	0.129181	0.0532787	3.64728e-07	610	Saliva microbiota abundance (Family Prevotellaceae)	TRUE	reported	x7uiQn	8	93903875	G	A	0.459977	0.0170052	0.0230148	0.0603434	Endometriosis	TRUE	reported	ssiwZL	150350	0.0415632	26.3663	24.6589	21.9146	28.209
rs10963318	9	17887655	G	A	-0.393162	0.0831814	0.132787	2.84006e-06	610	Saliva microbiota abundance (Family Prevotellaceae)	TRUE	reported	x7uiQn	9	17887657	A	G	0.0872027	-0.0279164	0.0163221	0.127672	Endometriosis	TRUE	reported	ssiwZL	150350	0.0353296	22.2671	24.6589	21.9146	28.209
rs11023461	11	2632430	G	C	-0.57237	0.122066	0.0590164	3.39231e-06	610	Saliva microbiota abundance (Family Prevotellaceae)	TRUE	reported	x7uiQn	11	2611200	C	G	7.25554e-06	0.0992979	0.0221348	0.0645892	Endometriosis	TRUE	reported	ssiwZL	150350	0.0347898	21.9146	24.6589	21.9146	28.209
rs17273914	13	103702733	A	G	-0.371328	0.0768849	0.169672	1.73289e-06	610	Saliva microbiota abundance (Family Prevotellaceae)	TRUE	reported	x7uiQn	13	103050383	G	A	0.852234	0.003012	0.0161702	0.133827	Endometriosis	TRUE	reported	ssiwZL	150350	0.0368303	23.2491	24.6589	21.9146	28.209
rs2322972	17	13695063	C	G	0.42956	0.0888216	0.891803	1.67878e-06	610	Saliva microbiota abundance (Family Prevotellaceae)	TRUE	reported	x7uiQn	17	13791746	G	C	0.144213	0.0244792	0.0167634	0.878028	Endometriosis	TRUE	reported	ssiwZL	150350	0.0369267	23.3123	24.6589	21.9146	28.209
rs75593713	4	64156794	A	G	-0.577864	0.113509	0.0631148	4.75864e-07	610	Saliva microbiota abundance (Family Prevotellaceae)	TRUE	reported	x7uiQn	4	63291076	G	A	0.872294	0.00892309	0.0555105	0.0947661	Female infertility, tubal origin	TRUE	reported	OTk2vL	132198	0.0407556	25.8322	24.6589	21.9146	28.209
rs112915184	7	2638377	G	T	-0.632227	0.118841	0.0557377	1.46115e-07	610	Saliva microbiota abundance (Family Prevotellaceae)	TRUE	reported	x7uiQn	7	2598743	T	G	0.110828	-0.115686	0.0725536	0.0504609	Female infertility, tubal origin	TRUE	reported	OTk2vL	132198	0.0443391	28.209	24.6589	21.9146	28.209
rs6945846	7	114402916	C	T	-0.357154	0.0697669	0.213115	4.12146e-07	610	Saliva microbiota abundance (Family Prevotellaceae)	TRUE	reported	x7uiQn	7	114762861	T	C	0.615396	-0.0180619	0.0359523	0.270455	Female infertility, tubal origin	TRUE	reported	OTk2vL	132198	0.0411921	26.1208	24.6589	21.9146	28.209
rs35820208	8	94916103	A	G	-0.66441	0.129181	0.0532787	3.64728e-07	610	Saliva microbiota abundance (Family Prevotellaceae)	TRUE	reported	x7uiQn	8	93903875	G	A	0.0783285	-0.118684	0.0674163	0.0601113	Female infertility, tubal origin	TRUE	reported	OTk2vL	132198	0.0415632	26.3663	24.6589	21.9146	28.209
rs10963318	9	17887655	G	A	-0.393162	0.0831814	0.132787	2.84006e-06	610	Saliva microbiota abundance (Family Prevotellaceae)	TRUE	reported	x7uiQn	9	17887657	A	G	0.499911	0.0319315	0.0473319	0.12802	Female infertility, tubal origin	TRUE	reported	OTk2vL	132198	0.0353296	22.2671	24.6589	21.9146	28.209
rs11023461	11	2632430	G	C	-0.57237	0.122066	0.0590164	3.39231e-06	610	Saliva microbiota abundance (Family Prevotellaceae)	TRUE	reported	x7uiQn	11	2611200	C	G	0.527318	-0.0419114	0.0663045	0.0638454	Female infertility, tubal origin	TRUE	reported	OTk2vL	132198	0.0347898	21.9146	24.6589	21.9146	28.209
rs17273914	13	103702733	A	G	-0.371328	0.0768849	0.169672	1.73289e-06	610	Saliva microbiota abundance (Family Prevotellaceae)	TRUE	reported	x7uiQn	13	103050383	G	A	0.122537	-0.0727128	0.0470874	0.133696	Female infertility, tubal origin	TRUE	reported	OTk2vL	132198	0.0368303	23.2491	24.6589	21.9146	28.209
rs2322972	17	13695063	C	G	0.42956	0.0888216	0.891803	1.67878e-06	610	Saliva microbiota abundance (Family Prevotellaceae)	TRUE	reported	x7uiQn	17	13791746	G	C	0.569065	-0.0278549	0.0489172	0.877594	Female infertility, tubal origin	TRUE	reported	OTk2vL	132198	0.0369267	23.3123	24.6589	21.9146	28.209
rs75593713	4	64156794	A	G	-0.577864	0.113509	0.0631148	4.75864e-07	610	Saliva microbiota abundance (Family Prevotellaceae)	TRUE	reported	x7uiQn	4	63291076	G	A	0.10241	0.142246	0.0870921	0.0948428	Habitual aborter	TRUE	reported	PQ95LT	130971	0.0407556	25.8322	24.6589	21.9146	28.209
rs112915184	7	2638377	G	T	-0.632227	0.118841	0.0557377	1.46115e-07	610	Saliva microbiota abundance (Family Prevotellaceae)	TRUE	reported	x7uiQn	7	2598743	T	G	0.91917	-0.0116749	0.115047	0.0505401	Habitual aborter	TRUE	reported	PQ95LT	130971	0.0443391	28.209	24.6589	21.9146	28.209
rs6945846	7	114402916	C	T	-0.357154	0.0697669	0.213115	4.12146e-07	610	Saliva microbiota abundance (Family Prevotellaceae)	TRUE	reported	x7uiQn	7	114762861	T	C	0.264076	0.0630994	0.0564997	0.270602	Habitual aborter	TRUE	reported	PQ95LT	130971	0.0411921	26.1208	24.6589	21.9146	28.209
rs35820208	8	94916103	A	G	-0.66441	0.129181	0.0532787	3.64728e-07	610	Saliva microbiota abundance (Family Prevotellaceae)	TRUE	reported	x7uiQn	8	93903875	G	A	0.854853	-0.0193277	0.105656	0.0602136	Habitual aborter	TRUE	reported	PQ95LT	130971	0.0415632	26.3663	24.6589	21.9146	28.209
rs10963318	9	17887655	G	A	-0.393162	0.0831814	0.132787	2.84006e-06	610	Saliva microbiota abundance (Family Prevotellaceae)	TRUE	reported	x7uiQn	9	17887657	A	G	0.40877	-0.0621834	0.0752771	0.127895	Habitual aborter	TRUE	reported	PQ95LT	130971	0.0353296	22.2671	24.6589	21.9146	28.209
rs11023461	11	2632430	G	C	-0.57237	0.122066	0.0590164	3.39231e-06	610	Saliva microbiota abundance (Family Prevotellaceae)	TRUE	reported	x7uiQn	11	2611200	C	G	0.125247	-0.159873	0.10428	0.0638365	Habitual aborter	TRUE	reported	PQ95LT	130971	0.0347898	21.9146	24.6589	21.9146	28.209
rs17273914	13	103702733	A	G	-0.371328	0.0768849	0.169672	1.73289e-06	610	Saliva microbiota abundance (Family Prevotellaceae)	TRUE	reported	x7uiQn	13	103050383	G	A	0.197405	-0.0960538	0.0745192	0.133756	Habitual aborter	TRUE	reported	PQ95LT	130971	0.0368303	23.2491	24.6589	21.9146	28.209
rs2322972	17	13695063	C	G	0.42956	0.0888216	0.891803	1.67878e-06	610	Saliva microbiota abundance (Family Prevotellaceae)	TRUE	reported	x7uiQn	17	13791746	G	C	0.833784	0.0160516	0.0764904	0.877622	Habitual aborter	TRUE	reported	PQ95LT	130971	0.0369267	23.3123	24.6589	21.9146	28.209
rs75593713	4	64156794	A	G	-0.577864	0.113509	0.0631148	4.75864e-07	610	Saliva microbiota abundance (Family Prevotellaceae)	TRUE	reported	x7uiQn	4	63291076	G	A	0.150193	-0.0196783	0.0136764	0.0949484	Leiomyoma of uterus	TRUE	reported	YcAPbV	282064	0.0407556	25.8322	24.6589	21.9146	28.209
rs112915184	7	2638377	G	T	-0.632227	0.118841	0.0557377	1.46115e-07	610	Saliva microbiota abundance (Family Prevotellaceae)	TRUE	reported	x7uiQn	7	2598743	T	G	0.268578	-0.0199156	0.0180013	0.0505891	Leiomyoma of uterus	TRUE	reported	YcAPbV	282064	0.0443391	28.209	24.6589	21.9146	28.209
rs6945846	7	114402916	C	T	-0.357154	0.0697669	0.213115	4.12146e-07	610	Saliva microbiota abundance (Family Prevotellaceae)	TRUE	reported	x7uiQn	7	114762861	T	C	0.272638	-0.00968447	0.00882807	0.271217	Leiomyoma of uterus	TRUE	reported	YcAPbV	282064	0.0411921	26.1208	24.6589	21.9146	28.209
rs35820208	8	94916103	A	G	-0.66441	0.129181	0.0532787	3.64728e-07	610	Saliva microbiota abundance (Family Prevotellaceae)	TRUE	reported	x7uiQn	8	93903875	G	A	0.544003	-0.0101035	0.0166513	0.0595824	Leiomyoma of uterus	TRUE	reported	YcAPbV	282064	0.0415632	26.3663	24.6589	21.9146	28.209
rs10963318	9	17887655	G	A	-0.393162	0.0831814	0.132787	2.84006e-06	610	Saliva microbiota abundance (Family Prevotellaceae)	TRUE	reported	x7uiQn	9	17887657	A	G	0.482256	-0.00820183	0.0116722	0.128511	Leiomyoma of uterus	TRUE	reported	YcAPbV	282064	0.0353296	22.2671	24.6589	21.9146	28.209
rs11023461	11	2632430	G	C	-0.57237	0.122066	0.0590164	3.39231e-06	610	Saliva microbiota abundance (Family Prevotellaceae)	TRUE	reported	x7uiQn	11	2611200	C	G	0.0178673	0.0384034	0.0162152	0.0642767	Leiomyoma of uterus	TRUE	reported	YcAPbV	282064	0.0347898	21.9146	24.6589	21.9146	28.209
rs17273914	13	103702733	A	G	-0.371328	0.0768849	0.169672	1.73289e-06	610	Saliva microbiota abundance (Family Prevotellaceae)	TRUE	reported	x7uiQn	13	103050383	G	A	0.228162	-0.013965	0.0115882	0.133561	Leiomyoma of uterus	TRUE	reported	YcAPbV	282064	0.0368303	23.2491	24.6589	21.9146	28.209
rs2322972	17	13695063	C	G	0.42956	0.0888216	0.891803	1.67878e-06	610	Saliva microbiota abundance (Family Prevotellaceae)	TRUE	reported	x7uiQn	17	13791746	G	C	0.418401	-0.00975134	0.0120506	0.878607	Leiomyoma of uterus	TRUE	reported	YcAPbV	282064	0.0369267	23.3123	24.6589	21.9146	28.209
rs75593713	4	64156794	A	G	-0.577864	0.113509	0.0631148	4.75864e-07	610	Saliva microbiota abundance (Family Prevotellaceae)	TRUE	reported	x7uiQn	4	63291076	G	A	0.142786	-0.0772969	0.0527445	0.0949637	Polycystic ovarian syndrome	TRUE	reported	KDhlXQ	269994	0.0407556	25.8322	24.6589	21.9146	28.209
rs112915184	7	2638377	G	T	-0.632227	0.118841	0.0557377	1.46115e-07	610	Saliva microbiota abundance (Family Prevotellaceae)	TRUE	reported	x7uiQn	7	2598743	T	G	0.365214	0.0629868	0.0695622	0.0506153	Polycystic ovarian syndrome	TRUE	reported	KDhlXQ	269994	0.0443391	28.209	24.6589	21.9146	28.209
rs6945846	7	114402916	C	T	-0.357154	0.0697669	0.213115	4.12146e-07	610	Saliva microbiota abundance (Family Prevotellaceae)	TRUE	reported	x7uiQn	7	114762861	T	C	0.817492	-0.00796748	0.0345254	0.271167	Polycystic ovarian syndrome	TRUE	reported	KDhlXQ	269994	0.0411921	26.1208	24.6589	21.9146	28.209
rs35820208	8	94916103	A	G	-0.66441	0.129181	0.0532787	3.64728e-07	610	Saliva microbiota abundance (Family Prevotellaceae)	TRUE	reported	x7uiQn	8	93903875	G	A	0.93045	-0.00556631	0.0637759	0.0596387	Polycystic ovarian syndrome	TRUE	reported	KDhlXQ	269994	0.0415632	26.3663	24.6589	21.9146	28.209
rs10963318	9	17887655	G	A	-0.393162	0.0831814	0.132787	2.84006e-06	610	Saliva microbiota abundance (Family Prevotellaceae)	TRUE	reported	x7uiQn	9	17887657	A	G	0.989154	-0.000618107	0.0454675	0.128405	Polycystic ovarian syndrome	TRUE	reported	KDhlXQ	269994	0.0353296	22.2671	24.6589	21.9146	28.209
rs11023461	11	2632430	G	C	-0.57237	0.122066	0.0590164	3.39231e-06	610	Saliva microbiota abundance (Family Prevotellaceae)	TRUE	reported	x7uiQn	11	2611200	C	G	0.589058	-0.034001	0.0629412	0.0643069	Polycystic ovarian syndrome	TRUE	reported	KDhlXQ	269994	0.0347898	21.9146	24.6589	21.9146	28.209
rs17273914	13	103702733	A	G	-0.371328	0.0768849	0.169672	1.73289e-06	610	Saliva microbiota abundance (Family Prevotellaceae)	TRUE	reported	x7uiQn	13	103050383	G	A	0.588379	0.0245783	0.0454155	0.133702	Polycystic ovarian syndrome	TRUE	reported	KDhlXQ	269994	0.0368303	23.2491	24.6589	21.9146	28.209
rs2322972	17	13695063	C	G	0.42956	0.0888216	0.891803	1.67878e-06	610	Saliva microbiota abundance (Family Prevotellaceae)	TRUE	reported	x7uiQn	17	13791746	G	C	0.78038	-0.0130603	0.0468406	0.878445	Polycystic ovarian syndrome	TRUE	reported	KDhlXQ	269994	0.0369267	23.3123	24.6589	21.9146	28.209
rs75593713	4	64156794	A	G	-0.577864	0.113509	0.0631148	4.75864e-07	610	Saliva microbiota abundance (Family Prevotellaceae)	TRUE	reported	x7uiQn	4	63291076	G	A	0.664258	0.00743027	0.0171188	0.0952415	Spontaneous abortion	TRUE	reported	oprORx	222446	0.0407556	25.8322	24.6589	21.9146	28.209
rs112915184	7	2638377	G	T	-0.632227	0.118841	0.0557377	1.46115e-07	610	Saliva microbiota abundance (Family Prevotellaceae)	TRUE	reported	x7uiQn	7	2598743	T	G	0.879074	0.003425	0.0225116	0.0506189	Spontaneous abortion	TRUE	reported	oprORx	222446	0.0443391	28.209	24.6589	21.9146	28.209
rs6945846	7	114402916	C	T	-0.357154	0.0697669	0.213115	4.12146e-07	610	Saliva microbiota abundance (Family Prevotellaceae)	TRUE	reported	x7uiQn	7	114762861	T	C	0.661837	-0.00487299	0.0111414	0.270944	Spontaneous abortion	TRUE	reported	oprORx	222446	0.0411921	26.1208	24.6589	21.9146	28.209
rs35820208	8	94916103	A	G	-0.66441	0.129181	0.0532787	3.64728e-07	610	Saliva microbiota abundance (Family Prevotellaceae)	TRUE	reported	x7uiQn	8	93903875	G	A	0.140995	-0.0306053	0.0207903	0.0598876	Spontaneous abortion	TRUE	reported	oprORx	222446	0.0415632	26.3663	24.6589	21.9146	28.209
rs10963318	9	17887655	G	A	-0.393162	0.0831814	0.132787	2.84006e-06	610	Saliva microbiota abundance (Family Prevotellaceae)	TRUE	reported	x7uiQn	9	17887657	A	G	0.409527	0.0121481	0.0147299	0.128473	Spontaneous abortion	TRUE	reported	oprORx	222446	0.0353296	22.2671	24.6589	21.9146	28.209
rs11023461	11	2632430	G	C	-0.57237	0.122066	0.0590164	3.39231e-06	610	Saliva microbiota abundance (Family Prevotellaceae)	TRUE	reported	x7uiQn	11	2611200	C	G	0.205048	-0.0258504	0.020398	0.0645312	Spontaneous abortion	TRUE	reported	oprORx	222446	0.0347898	21.9146	24.6589	21.9146	28.209
rs17273914	13	103702733	A	G	-0.371328	0.0768849	0.169672	1.73289e-06	610	Saliva microbiota abundance (Family Prevotellaceae)	TRUE	reported	x7uiQn	13	103050383	G	A	0.00803156	-0.0390096	0.0147165	0.133427	Spontaneous abortion	TRUE	reported	oprORx	222446	0.0368303	23.2491	24.6589	21.9146	28.209
rs2322972	17	13695063	C	G	0.42956	0.0888216	0.891803	1.67878e-06	610	Saliva microbiota abundance (Family Prevotellaceae)	TRUE	reported	x7uiQn	17	13791746	G	C	0.753664	0.00474315	0.0151147	0.878606	Spontaneous abortion	TRUE	reported	oprORx	222446	0.0369267	23.3123	24.6589	21.9146	28.209
rs73151073	7	131684937	C	G	-0.664172	0.141491	0.0434426	3.31167e-06	610	Saliva microbiota abundance (Family Veillonellaceae)	TRUE	reported	PVU9yw	7	132000178	G	C	0.234615	-0.0207713	0.0174761	0.112366	Endometriosis	TRUE	reported	ssiwZL	150350	0.0348629	21.9623	22.8762	21.9623	24.7891
rs13297587	9	17886156	C	T	-0.413887	0.0829924	0.131148	8.00987e-07	610	Saliva microbiota abundance (Family Veillonellaceae)	TRUE	reported	PVU9yw	9	17886158	T	C	0.0861668	-0.0280106	0.0163234	0.12766	Endometriosis	TRUE	reported	ssiwZL	150350	0.0391744	24.7891	22.8762	21.9623	24.7891
rs2209146	13	22454161	A	G	-0.256989	0.0547438	0.447541	3.30703e-06	610	Saliva microbiota abundance (Family Veillonellaceae)	TRUE	reported	PVU9yw	13	21880022	G	A	0.518515	-0.00707074	0.0109516	0.475614	Endometriosis	TRUE	reported	ssiwZL	150350	0.0348672	21.9651	22.8762	21.9623	24.7891
rs2833683	21	33530740	A	G	-0.281556	0.0588841	0.480328	2.18477e-06	610	Saliva microbiota abundance (Family Veillonellaceae)	TRUE	reported	PVU9yw	21	32158428	G	A	0.466826	0.00800601	0.0110025	0.528928	Endometriosis	TRUE	reported	ssiwZL	150350	0.0361264	22.7881	22.8762	21.9623	24.7891
rs73151073	7	131684937	C	G	-0.664172	0.141491	0.0434426	3.31167e-06	610	Saliva microbiota abundance (Family Veillonellaceae)	TRUE	reported	PVU9yw	7	132000178	G	C	0.0287634	0.111012	0.0507667	0.11275	Female infertility, tubal origin	TRUE	reported	OTk2vL	132198	0.0348629	21.9623	22.8762	21.9623	24.7891
rs13297587	9	17886156	C	T	-0.413887	0.0829924	0.131148	8.00987e-07	610	Saliva microbiota abundance (Family Veillonellaceae)	TRUE	reported	PVU9yw	9	17886158	T	C	0.497293	0.0321286	0.0473347	0.12801	Female infertility, tubal origin	TRUE	reported	OTk2vL	132198	0.0391744	24.7891	22.8762	21.9623	24.7891
rs2209146	13	22454161	A	G	-0.256989	0.0547438	0.447541	3.30703e-06	610	Saliva microbiota abundance (Family Veillonellaceae)	TRUE	reported	PVU9yw	13	21880022	G	A	0.0191342	0.0745588	0.0318233	0.476323	Female infertility, tubal origin	TRUE	reported	OTk2vL	132198	0.0348672	21.9651	22.8762	21.9623	24.7891
rs2833683	21	33530740	A	G	-0.281556	0.0588841	0.480328	2.18477e-06	610	Saliva microbiota abundance (Family Veillonellaceae)	TRUE	reported	PVU9yw	21	32158428	G	A	0.683772	0.0130208	0.0319669	0.528687	Female infertility, tubal origin	TRUE	reported	OTk2vL	132198	0.0361264	22.7881	22.8762	21.9623	24.7891
rs73151073	7	131684937	C	G	-0.664172	0.141491	0.0434426	3.31167e-06	610	Saliva microbiota abundance (Family Veillonellaceae)	TRUE	reported	PVU9yw	7	132000178	G	C	0.662032	-0.0349288	0.0799085	0.112572	Habitual aborter	TRUE	reported	PQ95LT	130971	0.0348629	21.9623	22.8762	21.9623	24.7891
rs13297587	9	17886156	C	T	-0.413887	0.0829924	0.131148	8.00987e-07	610	Saliva microbiota abundance (Family Veillonellaceae)	TRUE	reported	PVU9yw	9	17886158	T	C	0.409642	-0.0620735	0.0752841	0.127885	Habitual aborter	TRUE	reported	PQ95LT	130971	0.0391744	24.7891	22.8762	21.9623	24.7891
rs2209146	13	22454161	A	G	-0.256989	0.0547438	0.447541	3.30703e-06	610	Saliva microbiota abundance (Family Veillonellaceae)	TRUE	reported	PVU9yw	13	21880022	G	A	0.855048	-0.00917273	0.0502116	0.476035	Habitual aborter	TRUE	reported	PQ95LT	130971	0.0348672	21.9651	22.8762	21.9623	24.7891
rs2833683	21	33530740	A	G	-0.281556	0.0588841	0.480328	2.18477e-06	610	Saliva microbiota abundance (Family Veillonellaceae)	TRUE	reported	PVU9yw	21	32158428	G	A	0.558172	0.0295573	0.050477	0.528704	Habitual aborter	TRUE	reported	PQ95LT	130971	0.0361264	22.7881	22.8762	21.9623	24.7891
rs73151073	7	131684937	C	G	-0.664172	0.141491	0.0434426	3.31167e-06	610	Saliva microbiota abundance (Family Veillonellaceae)	TRUE	reported	PVU9yw	7	132000178	G	C	0.296747	-0.013076	0.0125317	0.11287	Leiomyoma of uterus	TRUE	reported	YcAPbV	282064	0.0348629	21.9623	22.8762	21.9623	24.7891
rs13297587	9	17886156	C	T	-0.413887	0.0829924	0.131148	8.00987e-07	610	Saliva microbiota abundance (Family Veillonellaceae)	TRUE	reported	PVU9yw	9	17886158	T	C	0.48605	-0.00813113	0.0116725	0.128501	Leiomyoma of uterus	TRUE	reported	YcAPbV	282064	0.0391744	24.7891	22.8762	21.9623	24.7891
rs2209146	13	22454161	A	G	-0.256989	0.0547438	0.447541	3.30703e-06	610	Saliva microbiota abundance (Family Veillonellaceae)	TRUE	reported	PVU9yw	13	21880022	G	A	0.00952884	-0.0203887	0.0078646	0.475483	Leiomyoma of uterus	TRUE	reported	YcAPbV	282064	0.0348672	21.9651	22.8762	21.9623	24.7891
rs2833683	21	33530740	A	G	-0.281556	0.0588841	0.480328	2.18477e-06	610	Saliva microbiota abundance (Family Veillonellaceae)	TRUE	reported	PVU9yw	21	32158428	G	A	0.981816	-0.000180212	0.00790682	0.528726	Leiomyoma of uterus	TRUE	reported	YcAPbV	282064	0.0361264	22.7881	22.8762	21.9623	24.7891
rs73151073	7	131684937	C	G	-0.664172	0.141491	0.0434426	3.31167e-06	610	Saliva microbiota abundance (Family Veillonellaceae)	TRUE	reported	PVU9yw	7	132000178	G	C	0.940618	0.00362519	0.0486644	0.112908	Polycystic ovarian syndrome	TRUE	reported	KDhlXQ	269994	0.0348629	21.9623	22.8762	21.9623	24.7891
rs13297587	9	17886156	C	T	-0.413887	0.0829924	0.131148	8.00987e-07	610	Saliva microbiota abundance (Family Veillonellaceae)	TRUE	reported	PVU9yw	9	17886158	T	C	0.989226	-0.000614016	0.0454703	0.128394	Polycystic ovarian syndrome	TRUE	reported	KDhlXQ	269994	0.0391744	24.7891	22.8762	21.9623	24.7891
rs2209146	13	22454161	A	G	-0.256989	0.0547438	0.447541	3.30703e-06	610	Saliva microbiota abundance (Family Veillonellaceae)	TRUE	reported	PVU9yw	13	21880022	G	A	0.671092	-0.0129914	0.0305932	0.475577	Polycystic ovarian syndrome	TRUE	reported	KDhlXQ	269994	0.0348672	21.9651	22.8762	21.9623	24.7891
rs2833683	21	33530740	A	G	-0.281556	0.0588841	0.480328	2.18477e-06	610	Saliva microbiota abundance (Family Veillonellaceae)	TRUE	reported	PVU9yw	21	32158428	G	A	0.483127	-0.0215735	0.030763	0.528664	Polycystic ovarian syndrome	TRUE	reported	KDhlXQ	269994	0.0361264	22.7881	22.8762	21.9623	24.7891
rs73151073	7	131684937	C	G	-0.664172	0.141491	0.0434426	3.31167e-06	610	Saliva microbiota abundance (Family Veillonellaceae)	TRUE	reported	PVU9yw	7	132000178	G	C	0.851586	0.00294944	0.0157643	0.112869	Spontaneous abortion	TRUE	reported	oprORx	222446	0.0348629	21.9623	22.8762	21.9623	24.7891
rs13297587	9	17886156	C	T	-0.413887	0.0829924	0.131148	8.00987e-07	610	Saliva microbiota abundance (Family Veillonellaceae)	TRUE	reported	PVU9yw	9	17886158	T	C	0.427762	0.0116817	0.0147305	0.128463	Spontaneous abortion	TRUE	reported	oprORx	222446	0.0391744	24.7891	22.8762	21.9623	24.7891
rs2209146	13	22454161	A	G	-0.256989	0.0547438	0.447541	3.30703e-06	610	Saliva microbiota abundance (Family Veillonellaceae)	TRUE	reported	PVU9yw	13	21880022	G	A	0.300936	0.0102358	0.00989508	0.475534	Spontaneous abortion	TRUE	reported	oprORx	222446	0.0348672	21.9651	22.8762	21.9623	24.7891
rs2833683	21	33530740	A	G	-0.281556	0.0588841	0.480328	2.18477e-06	610	Saliva microbiota abundance (Family Veillonellaceae)	TRUE	reported	PVU9yw	21	32158428	G	A	0.960242	-0.000495862	0.00994718	0.529047	Spontaneous abortion	TRUE	reported	oprORx	222446	0.0361264	22.7881	22.8762	21.9623	24.7891
rs72989084	3	140623789	G	A	-0.562297	0.121847	0.0634518	4.83234e-06	591	Saliva microbiota abundance (Genus Alloprevotella)	TRUE	reported	AcxfwH	3	140904947	A	G	0.532317	0.0111977	0.0179314	0.104307	Endometriosis	TRUE	reported	ssiwZL	150350	0.034781	21.2242	21.9423	21.2242	22.8927
rs4601298	8	59171026	C	G	0.276022	0.0575917	0.450931	2.08538e-06	591	Saliva microbiota abundance (Genus Alloprevotella)	TRUE	reported	AcxfwH	8	58258467	G	C	0.045693	-0.0219447	0.0109821	0.457779	Endometriosis	TRUE	reported	ssiwZL	150350	0.0374129	22.8927	21.9423	21.2242	22.8927
rs4783250	16	82698926	T	C	0.270988	0.0580608	0.385787	3.78148e-06	591	Saliva microbiota abundance (Genus Alloprevotella)	TRUE	reported	AcxfwH	16	82665321	C	T	0.521167	0.00710718	0.0110782	0.422097	Endometriosis	TRUE	reported	ssiwZL	150350	0.0355489	21.7101	21.9423	21.2242	22.8927
rs72989084	3	140623789	G	A	-0.562297	0.121847	0.0634518	4.83234e-06	591	Saliva microbiota abundance (Genus Alloprevotella)	TRUE	reported	AcxfwH	3	140904947	A	G	0.625672	0.0255467	0.0523685	0.104239	Female infertility, tubal origin	TRUE	reported	OTk2vL	132198	0.034781	21.2242	21.9423	21.2242	22.8927
rs4601298	8	59171026	C	G	0.276022	0.0575917	0.450931	2.08538e-06	591	Saliva microbiota abundance (Genus Alloprevotella)	TRUE	reported	AcxfwH	8	58258467	G	C	0.38317	0.0278204	0.0319015	0.458619	Female infertility, tubal origin	TRUE	reported	OTk2vL	132198	0.0374129	22.8927	21.9423	21.2242	22.8927
rs4783250	16	82698926	T	C	0.270988	0.0580608	0.385787	3.78148e-06	591	Saliva microbiota abundance (Genus Alloprevotella)	TRUE	reported	AcxfwH	16	82665321	C	T	0.788368	0.00864485	0.0322052	0.421823	Female infertility, tubal origin	TRUE	reported	OTk2vL	132198	0.0355489	21.7101	21.9423	21.2242	22.8927
rs72989084	3	140623789	G	A	-0.562297	0.121847	0.0634518	4.83234e-06	591	Saliva microbiota abundance (Genus Alloprevotella)	TRUE	reported	AcxfwH	3	140904947	A	G	0.0998803	-0.134965	0.0820236	0.104149	Habitual aborter	TRUE	reported	PQ95LT	130971	0.034781	21.2242	21.9423	21.2242	22.8927
rs4601298	8	59171026	C	G	0.276022	0.0575917	0.450931	2.08538e-06	591	Saliva microbiota abundance (Genus Alloprevotella)	TRUE	reported	AcxfwH	8	58258467	G	C	0.859532	-0.0089238	0.0504255	0.458505	Habitual aborter	TRUE	reported	PQ95LT	130971	0.0374129	22.8927	21.9423	21.2242	22.8927
rs4783250	16	82698926	T	C	0.270988	0.0580608	0.385787	3.78148e-06	591	Saliva microbiota abundance (Genus Alloprevotella)	TRUE	reported	AcxfwH	16	82665321	C	T	0.830082	-0.0108864	0.0507298	0.421796	Habitual aborter	TRUE	reported	PQ95LT	130971	0.0355489	21.7101	21.9423	21.2242	22.8927
rs72989084	3	140623789	G	A	-0.562297	0.121847	0.0634518	4.83234e-06	591	Saliva microbiota abundance (Genus Alloprevotella)	TRUE	reported	AcxfwH	3	140904947	A	G	0.818294	0.00294979	0.0128397	0.104545	Leiomyoma of uterus	TRUE	reported	YcAPbV	282064	0.034781	21.2242	21.9423	21.2242	22.8927
rs4601298	8	59171026	C	G	0.276022	0.0575917	0.450931	2.08538e-06	591	Saliva microbiota abundance (Genus Alloprevotella)	TRUE	reported	AcxfwH	8	58258467	G	C	0.709746	0.00293214	0.00787792	0.457873	Leiomyoma of uterus	TRUE	reported	YcAPbV	282064	0.0374129	22.8927	21.9423	21.2242	22.8927
rs4783250	16	82698926	T	C	0.270988	0.0580608	0.385787	3.78148e-06	591	Saliva microbiota abundance (Genus Alloprevotella)	TRUE	reported	AcxfwH	16	82665321	C	T	0.991445	8.52906e-05	0.00795441	0.422527	Leiomyoma of uterus	TRUE	reported	YcAPbV	282064	0.0355489	21.7101	21.9423	21.2242	22.8927
rs72989084	3	140623789	G	A	-0.562297	0.121847	0.0634518	4.83234e-06	591	Saliva microbiota abundance (Genus Alloprevotella)	TRUE	reported	AcxfwH	3	140904947	A	G	0.480838	0.0353708	0.0501745	0.104578	Polycystic ovarian syndrome	TRUE	reported	KDhlXQ	269994	0.034781	21.2242	21.9423	21.2242	22.8927
rs4601298	8	59171026	C	G	0.276022	0.0575917	0.450931	2.08538e-06	591	Saliva microbiota abundance (Genus Alloprevotella)	TRUE	reported	AcxfwH	8	58258467	G	C	0.684454	0.0124385	0.0306072	0.457792	Polycystic ovarian syndrome	TRUE	reported	KDhlXQ	269994	0.0374129	22.8927	21.9423	21.2242	22.8927
rs4783250	16	82698926	T	C	0.270988	0.0580608	0.385787	3.78148e-06	591	Saliva microbiota abundance (Genus Alloprevotella)	TRUE	reported	AcxfwH	16	82665321	C	T	0.0984396	-0.0511297	0.0309415	0.422489	Polycystic ovarian syndrome	TRUE	reported	KDhlXQ	269994	0.0355489	21.7101	21.9423	21.2242	22.8927
rs72989084	3	140623789	G	A	-0.562297	0.121847	0.0634518	4.83234e-06	591	Saliva microbiota abundance (Genus Alloprevotella)	TRUE	reported	AcxfwH	3	140904947	A	G	0.8254	-0.00357072	0.0161861	0.103899	Spontaneous abortion	TRUE	reported	oprORx	222446	0.034781	21.2242	21.9423	21.2242	22.8927
rs4601298	8	59171026	C	G	0.276022	0.0575917	0.450931	2.08538e-06	591	Saliva microbiota abundance (Genus Alloprevotella)	TRUE	reported	AcxfwH	8	58258467	G	C	0.0921998	-0.0166914	0.00991233	0.457713	Spontaneous abortion	TRUE	reported	oprORx	222446	0.0374129	22.8927	21.9423	21.2242	22.8927
rs4783250	16	82698926	T	C	0.270988	0.0580608	0.385787	3.78148e-06	591	Saliva microbiota abundance (Genus Alloprevotella)	TRUE	reported	AcxfwH	16	82665321	C	T	0.526038	0.00634142	0.0100012	0.423178	Spontaneous abortion	TRUE	reported	oprORx	222446	0.0355489	21.7101	21.9423	21.2242	22.8927
rs7520136	1	205905387	C	G	-0.447432	0.093907	0.106908	2.3707e-06	608	Saliva microbiota abundance (Genus Fusobacterium)	TRUE	reported	EpYTwx	1	205936259	G	C	0.731265	0.00539981	0.0157226	0.139295	Endometriosis	TRUE	reported	ssiwZL	150350	0.0359943	22.627	22.7627	21.1608	25.5289
rs6742182	2	185535621	C	G	0.460708	0.0946473	0.901316	1.44245e-06	608	Saliva microbiota abundance (Genus Fusobacterium)	TRUE	reported	EpYTwx	2	184670894	G	C	0.275233	0.0210121	0.0192579	0.911077	Endometriosis	TRUE	reported	ssiwZL	150350	0.0375084	23.6159	22.7627	21.1608	25.5289
rs978890	4	138743944	A	G	0.430408	0.091031	0.891447	2.82065e-06	608	Saliva microbiota abundance (Genus Fusobacterium)	TRUE	reported	EpYTwx	4	137822790	G	A	0.251472	-0.0187543	0.0163539	0.87136	Endometriosis	TRUE	reported	ssiwZL	150350	0.0354647	22.2818	22.7627	21.1608	25.5289
rs10005282	4	149400702	A	G	-0.287041	0.0586136	0.352796	1.24876e-06	608	Saliva microbiota abundance (Genus Fusobacterium)	TRUE	reported	EpYTwx	4	148479550	G	A	0.870217	-0.00210246	0.0128683	0.239674	Endometriosis	TRUE	reported	ssiwZL	150350	0.0379477	23.9034	22.7627	21.1608	25.5289
rs144152372	5	159565305	A	G	0.479223	0.0946905	0.103618	5.54003e-07	608	Saliva microbiota abundance (Genus Fusobacterium)	TRUE	reported	EpYTwx	5	160138298	G	A	0.539568	0.0124166	0.02024	0.0808488	Endometriosis	TRUE	reported	ssiwZL	150350	0.0404239	25.5289	22.7627	21.1608	25.5289
rs1409183	6	132143881	A	G	0.396537	0.083649	0.870066	2.65993e-06	608	Saliva microbiota abundance (Genus Fusobacterium)	TRUE	reported	EpYTwx	6	131822741	G	A	0.302242	-0.0131081	0.0127061	0.753136	Endometriosis	TRUE	reported	ssiwZL	150350	0.0356435	22.3983	22.7627	21.1608	25.5289
rs9365869	6	165517495	G	A	-0.355255	0.0771009	0.163651	4.9669e-06	608	Saliva microbiota abundance (Genus Fusobacterium)	TRUE	reported	EpYTwx	6	165104006	A	G	0.0654079	-0.0243578	0.0132202	0.225045	Endometriosis	TRUE	reported	ssiwZL	150350	0.0337406	21.1608	22.7627	21.1608	25.5289
rs62457101	7	67108175	T	C	-0.569151	0.12048	0.0608553	2.87615e-06	608	Saliva microbiota abundance (Genus Fusobacterium)	TRUE	reported	EpYTwx	7	67643188	C	T	0.971469	0.000582456	0.0162854	0.129573	Endometriosis	TRUE	reported	ssiwZL	150350	0.0354053	22.2432	22.7627	21.1608	25.5289
rs581491	11	119880792	C	T	-0.270072	0.0583009	0.403783	4.42692e-06	608	Saliva microbiota abundance (Genus Fusobacterium)	TRUE	reported	EpYTwx	11	120010083	T	C	0.217976	-0.0137862	0.0111908	0.398409	Endometriosis	TRUE	reported	ssiwZL	150350	0.0340912	21.3885	22.7627	21.1608	25.5289
rs8050290	16	20268423	A	T	0.48612	0.101542	0.916941	2.12591e-06	608	Saliva microbiota abundance (Genus Fusobacterium)	TRUE	reported	EpYTwx	16	20257101	T	A	0.83917	0.00300698	0.014816	0.835146	Endometriosis	TRUE	reported	ssiwZL	150350	0.0363264	22.8436	22.7627	21.1608	25.5289
rs11668554	19	11157919	G	A	-0.305597	0.0644648	0.245066	2.65942e-06	608	Saliva microbiota abundance (Genus Fusobacterium)	TRUE	reported	EpYTwx	19	11047243	A	G	0.175934	-0.0165302	0.012214	0.281078	Endometriosis	TRUE	reported	ssiwZL	150350	0.0356441	22.3987	22.7627	21.1608	25.5289
rs7520136	1	205905387	C	G	-0.447432	0.093907	0.106908	2.3707e-06	608	Saliva microbiota abundance (Genus Fusobacterium)	TRUE	reported	EpYTwx	1	205936259	G	C	0.910934	-0.00511841	0.0457573	0.139108	Female infertility, tubal origin	TRUE	reported	OTk2vL	132198	0.0359943	22.627	22.7627	21.1608	25.5289
rs6742182	2	185535621	C	G	0.460708	0.0946473	0.901316	1.44245e-06	608	Saliva microbiota abundance (Genus Fusobacterium)	TRUE	reported	EpYTwx	2	184670894	G	C	0.759142	0.0170561	0.0556282	0.91081	Female infertility, tubal origin	TRUE	reported	OTk2vL	132198	0.0375084	23.6159	22.7627	21.1608	25.5289
rs978890	4	138743944	A	G	0.430408	0.091031	0.891447	2.82065e-06	608	Saliva microbiota abundance (Genus Fusobacterium)	TRUE	reported	EpYTwx	4	137822790	G	A	0.440941	-0.0363833	0.0472139	0.871386	Female infertility, tubal origin	TRUE	reported	OTk2vL	132198	0.0354647	22.2818	22.7627	21.1608	25.5289
rs10005282	4	149400702	A	G	-0.287041	0.0586136	0.352796	1.24876e-06	608	Saliva microbiota abundance (Genus Fusobacterium)	TRUE	reported	EpYTwx	4	148479550	G	A	0.185685	0.0496262	0.0374975	0.239699	Female infertility, tubal origin	TRUE	reported	OTk2vL	132198	0.0379477	23.9034	22.7627	21.1608	25.5289
rs144152372	5	159565305	A	G	0.479223	0.0946905	0.103618	5.54003e-07	608	Saliva microbiota abundance (Genus Fusobacterium)	TRUE	reported	EpYTwx	5	160138298	G	A	0.855421	-0.0107681	0.0590981	0.0807333	Female infertility, tubal origin	TRUE	reported	OTk2vL	132198	0.0404239	25.5289	22.7627	21.1608	25.5289
rs1409183	6	132143881	A	G	0.396537	0.083649	0.870066	2.65993e-06	608	Saliva microbiota abundance (Genus Fusobacterium)	TRUE	reported	EpYTwx	6	131822741	G	A	0.669717	-0.0158194	0.0370879	0.753441	Female infertility, tubal origin	TRUE	reported	OTk2vL	132198	0.0356435	22.3983	22.7627	21.1608	25.5289
rs9365869	6	165517495	G	A	-0.355255	0.0771009	0.163651	4.9669e-06	608	Saliva microbiota abundance (Genus Fusobacterium)	TRUE	reported	EpYTwx	6	165104006	A	G	0.828959	-0.00833929	0.0386012	0.225597	Female infertility, tubal origin	TRUE	reported	OTk2vL	132198	0.0337406	21.1608	22.7627	21.1608	25.5289
rs62457101	7	67108175	T	C	-0.569151	0.12048	0.0608553	2.87615e-06	608	Saliva microbiota abundance (Genus Fusobacterium)	TRUE	reported	EpYTwx	7	67643188	C	T	0.151805	-0.067853	0.0473441	0.129523	Female infertility, tubal origin	TRUE	reported	OTk2vL	132198	0.0354053	22.2432	22.7627	21.1608	25.5289
rs581491	11	119880792	C	T	-0.270072	0.0583009	0.403783	4.42692e-06	608	Saliva microbiota abundance (Genus Fusobacterium)	TRUE	reported	EpYTwx	11	120010083	T	C	0.62524	-0.0159136	0.0325806	0.398848	Female infertility, tubal origin	TRUE	reported	OTk2vL	132198	0.0340912	21.3885	22.7627	21.1608	25.5289
rs8050290	16	20268423	A	T	0.48612	0.101542	0.916941	2.12591e-06	608	Saliva microbiota abundance (Genus Fusobacterium)	TRUE	reported	EpYTwx	16	20257101	T	A	0.204344	0.0545545	0.0429809	0.835034	Female infertility, tubal origin	TRUE	reported	OTk2vL	132198	0.0363264	22.8436	22.7627	21.1608	25.5289
rs11668554	19	11157919	G	A	-0.305597	0.0644648	0.245066	2.65942e-06	608	Saliva microbiota abundance (Genus Fusobacterium)	TRUE	reported	EpYTwx	19	11047243	A	G	0.169324	-0.0486078	0.035367	0.281441	Female infertility, tubal origin	TRUE	reported	OTk2vL	132198	0.0356441	22.3987	22.7627	21.1608	25.5289
rs7520136	1	205905387	C	G	-0.447432	0.093907	0.106908	2.3707e-06	608	Saliva microbiota abundance (Genus Fusobacterium)	TRUE	reported	EpYTwx	1	205936259	G	C	0.183362	-0.0963648	0.0724289	0.139033	Habitual aborter	TRUE	reported	PQ95LT	130971	0.0359943	22.627	22.7627	21.1608	25.5289
rs6742182	2	185535621	C	G	0.460708	0.0946473	0.901316	1.44245e-06	608	Saliva microbiota abundance (Genus Fusobacterium)	TRUE	reported	EpYTwx	2	184670894	G	C	0.129894	0.133191	0.0879427	0.910866	Habitual aborter	TRUE	reported	PQ95LT	130971	0.0375084	23.6159	22.7627	21.1608	25.5289
rs978890	4	138743944	A	G	0.430408	0.091031	0.891447	2.82065e-06	608	Saliva microbiota abundance (Genus Fusobacterium)	TRUE	reported	EpYTwx	4	137822790	G	A	0.377115	0.0657934	0.0744924	0.871501	Habitual aborter	TRUE	reported	PQ95LT	130971	0.0354647	22.2818	22.7627	21.1608	25.5289
rs10005282	4	149400702	A	G	-0.287041	0.0586136	0.352796	1.24876e-06	608	Saliva microbiota abundance (Genus Fusobacterium)	TRUE	reported	EpYTwx	4	148479550	G	A	0.828411	0.0128702	0.0593806	0.239566	Habitual aborter	TRUE	reported	PQ95LT	130971	0.0379477	23.9034	22.7627	21.1608	25.5289
rs144152372	5	159565305	A	G	0.479223	0.0946905	0.103618	5.54003e-07	608	Saliva microbiota abundance (Genus Fusobacterium)	TRUE	reported	EpYTwx	5	160138298	G	A	0.920828	-0.00928188	0.0933882	0.0807467	Habitual aborter	TRUE	reported	PQ95LT	130971	0.0404239	25.5289	22.7627	21.1608	25.5289
rs1409183	6	132143881	A	G	0.396537	0.083649	0.870066	2.65993e-06	608	Saliva microbiota abundance (Genus Fusobacterium)	TRUE	reported	EpYTwx	6	131822741	G	A	0.0421231	0.118492	0.0583042	0.753607	Habitual aborter	TRUE	reported	PQ95LT	130971	0.0356435	22.3983	22.7627	21.1608	25.5289
rs9365869	6	165517495	G	A	-0.355255	0.0771009	0.163651	4.9669e-06	608	Saliva microbiota abundance (Genus Fusobacterium)	TRUE	reported	EpYTwx	6	165104006	A	G	0.608589	0.0313001	0.0611224	0.225648	Habitual aborter	TRUE	reported	PQ95LT	130971	0.0337406	21.1608	22.7627	21.1608	25.5289
rs62457101	7	67108175	T	C	-0.569151	0.12048	0.0608553	2.87615e-06	608	Saliva microbiota abundance (Genus Fusobacterium)	TRUE	reported	EpYTwx	7	67643188	C	T	0.762952	0.0223924	0.0742436	0.129652	Habitual aborter	TRUE	reported	PQ95LT	130971	0.0354053	22.2432	22.7627	21.1608	25.5289
rs581491	11	119880792	C	T	-0.270072	0.0583009	0.403783	4.42692e-06	608	Saliva microbiota abundance (Genus Fusobacterium)	TRUE	reported	EpYTwx	11	120010083	T	C	0.800397	-0.0129899	0.0513774	0.398898	Habitual aborter	TRUE	reported	PQ95LT	130971	0.0340912	21.3885	22.7627	21.1608	25.5289
rs8050290	16	20268423	A	T	0.48612	0.101542	0.916941	2.12591e-06	608	Saliva microbiota abundance (Genus Fusobacterium)	TRUE	reported	EpYTwx	16	20257101	T	A	0.439091	-0.0524476	0.0677856	0.834867	Habitual aborter	TRUE	reported	PQ95LT	130971	0.0363264	22.8436	22.7627	21.1608	25.5289
rs11668554	19	11157919	G	A	-0.305597	0.0644648	0.245066	2.65942e-06	608	Saliva microbiota abundance (Genus Fusobacterium)	TRUE	reported	EpYTwx	19	11047243	A	G	0.175949	-0.0757452	0.0559694	0.281488	Habitual aborter	TRUE	reported	PQ95LT	130971	0.0356441	22.3987	22.7627	21.1608	25.5289
rs7520136	1	205905387	C	G	-0.447432	0.093907	0.106908	2.3707e-06	608	Saliva microbiota abundance (Genus Fusobacterium)	TRUE	reported	EpYTwx	1	205936259	G	C	0.841424	0.00226183	0.0113051	0.139187	Leiomyoma of uterus	TRUE	reported	YcAPbV	282064	0.0359943	22.627	22.7627	21.1608	25.5289
rs6742182	2	185535621	C	G	0.460708	0.0946473	0.901316	1.44245e-06	608	Saliva microbiota abundance (Genus Fusobacterium)	TRUE	reported	EpYTwx	2	184670894	G	C	0.328802	0.0135047	0.0138292	0.911585	Leiomyoma of uterus	TRUE	reported	YcAPbV	282064	0.0375084	23.6159	22.7627	21.1608	25.5289
rs978890	4	138743944	A	G	0.430408	0.091031	0.891447	2.82065e-06	608	Saliva microbiota abundance (Genus Fusobacterium)	TRUE	reported	EpYTwx	4	137822790	G	A	0.378721	0.0103476	0.0117552	0.871604	Leiomyoma of uterus	TRUE	reported	YcAPbV	282064	0.0354647	22.2818	22.7627	21.1608	25.5289
rs10005282	4	149400702	A	G	-0.287041	0.0586136	0.352796	1.24876e-06	608	Saliva microbiota abundance (Genus Fusobacterium)	TRUE	reported	EpYTwx	4	148479550	G	A	0.797071	0.00238248	0.00926529	0.239159	Leiomyoma of uterus	TRUE	reported	YcAPbV	282064	0.0379477	23.9034	22.7627	21.1608	25.5289
rs144152372	5	159565305	A	G	0.479223	0.0946905	0.103618	5.54003e-07	608	Saliva microbiota abundance (Genus Fusobacterium)	TRUE	reported	EpYTwx	5	160138298	G	A	0.611863	0.00733017	0.0144461	0.0812332	Leiomyoma of uterus	TRUE	reported	YcAPbV	282064	0.0404239	25.5289	22.7627	21.1608	25.5289
rs1409183	6	132143881	A	G	0.396537	0.083649	0.870066	2.65993e-06	608	Saliva microbiota abundance (Genus Fusobacterium)	TRUE	reported	EpYTwx	6	131822741	G	A	0.927412	-0.000831736	0.00912981	0.753135	Leiomyoma of uterus	TRUE	reported	YcAPbV	282064	0.0356435	22.3983	22.7627	21.1608	25.5289
rs9365869	6	165517495	G	A	-0.355255	0.0771009	0.163651	4.9669e-06	608	Saliva microbiota abundance (Genus Fusobacterium)	TRUE	reported	EpYTwx	6	165104006	A	G	0.578805	-0.0052767	0.00950532	0.225088	Leiomyoma of uterus	TRUE	reported	YcAPbV	282064	0.0337406	21.1608	22.7627	21.1608	25.5289
rs62457101	7	67108175	T	C	-0.569151	0.12048	0.0608553	2.87615e-06	608	Saliva microbiota abundance (Genus Fusobacterium)	TRUE	reported	EpYTwx	7	67643188	C	T	0.122686	-0.0181421	0.0117532	0.129348	Leiomyoma of uterus	TRUE	reported	YcAPbV	282064	0.0354053	22.2432	22.7627	21.1608	25.5289
rs581491	11	119880792	C	T	-0.270072	0.0583009	0.403783	4.42692e-06	608	Saliva microbiota abundance (Genus Fusobacterium)	TRUE	reported	EpYTwx	11	120010083	T	C	0.823469	-0.00179045	0.00802586	0.398908	Leiomyoma of uterus	TRUE	reported	YcAPbV	282064	0.0340912	21.3885	22.7627	21.1608	25.5289
rs8050290	16	20268423	A	T	0.48612	0.101542	0.916941	2.12591e-06	608	Saliva microbiota abundance (Genus Fusobacterium)	TRUE	reported	EpYTwx	16	20257101	T	A	0.496533	-0.00724253	0.0106515	0.835723	Leiomyoma of uterus	TRUE	reported	YcAPbV	282064	0.0363264	22.8436	22.7627	21.1608	25.5289
rs11668554	19	11157919	G	A	-0.305597	0.0644648	0.245066	2.65942e-06	608	Saliva microbiota abundance (Genus Fusobacterium)	TRUE	reported	EpYTwx	19	11047243	A	G	0.0943713	0.0146976	0.00878636	0.281005	Leiomyoma of uterus	TRUE	reported	YcAPbV	282064	0.0356441	22.3987	22.7627	21.1608	25.5289
rs7520136	1	205905387	C	G	-0.447432	0.093907	0.106908	2.3707e-06	608	Saliva microbiota abundance (Genus Fusobacterium)	TRUE	reported	EpYTwx	1	205936259	G	C	0.684094	0.0178367	0.0438375	0.13917	Polycystic ovarian syndrome	TRUE	reported	KDhlXQ	269994	0.0359943	22.627	22.7627	21.1608	25.5289
rs6742182	2	185535621	C	G	0.460708	0.0946473	0.901316	1.44245e-06	608	Saliva microbiota abundance (Genus Fusobacterium)	TRUE	reported	EpYTwx	2	184670894	G	C	0.960853	-0.0026444	0.0538761	0.911764	Polycystic ovarian syndrome	TRUE	reported	KDhlXQ	269994	0.0375084	23.6159	22.7627	21.1608	25.5289
rs978890	4	138743944	A	G	0.430408	0.091031	0.891447	2.82065e-06	608	Saliva microbiota abundance (Genus Fusobacterium)	TRUE	reported	EpYTwx	4	137822790	G	A	0.693118	-0.0180565	0.0457559	0.871689	Polycystic ovarian syndrome	TRUE	reported	KDhlXQ	269994	0.0354647	22.2818	22.7627	21.1608	25.5289
rs10005282	4	149400702	A	G	-0.287041	0.0586136	0.352796	1.24876e-06	608	Saliva microbiota abundance (Genus Fusobacterium)	TRUE	reported	EpYTwx	4	148479550	G	A	0.160419	0.0505696	0.0360269	0.239234	Polycystic ovarian syndrome	TRUE	reported	KDhlXQ	269994	0.0379477	23.9034	22.7627	21.1608	25.5289
rs144152372	5	159565305	A	G	0.479223	0.0946905	0.103618	5.54003e-07	608	Saliva microbiota abundance (Genus Fusobacterium)	TRUE	reported	EpYTwx	5	160138298	G	A	0.38908	0.0488182	0.0566805	0.0811054	Polycystic ovarian syndrome	TRUE	reported	KDhlXQ	269994	0.0404239	25.5289	22.7627	21.1608	25.5289
rs1409183	6	132143881	A	G	0.396537	0.083649	0.870066	2.65993e-06	608	Saliva microbiota abundance (Genus Fusobacterium)	TRUE	reported	EpYTwx	6	131822741	G	A	0.609152	-0.0181764	0.0355506	0.753131	Polycystic ovarian syndrome	TRUE	reported	KDhlXQ	269994	0.0356435	22.3983	22.7627	21.1608	25.5289
rs9365869	6	165517495	G	A	-0.355255	0.0771009	0.163651	4.9669e-06	608	Saliva microbiota abundance (Genus Fusobacterium)	TRUE	reported	EpYTwx	6	165104006	A	G	0.628296	-0.0179892	0.0371581	0.224969	Polycystic ovarian syndrome	TRUE	reported	KDhlXQ	269994	0.0337406	21.1608	22.7627	21.1608	25.5289
rs62457101	7	67108175	T	C	-0.569151	0.12048	0.0608553	2.87615e-06	608	Saliva microbiota abundance (Genus Fusobacterium)	TRUE	reported	EpYTwx	7	67643188	C	T	0.316877	-0.0454333	0.0453926	0.129369	Polycystic ovarian syndrome	TRUE	reported	KDhlXQ	269994	0.0354053	22.2432	22.7627	21.1608	25.5289
rs581491	11	119880792	C	T	-0.270072	0.0583009	0.403783	4.42692e-06	608	Saliva microbiota abundance (Genus Fusobacterium)	TRUE	reported	EpYTwx	11	120010083	T	C	0.0188517	0.073595	0.0313376	0.398731	Polycystic ovarian syndrome	TRUE	reported	KDhlXQ	269994	0.0340912	21.3885	22.7627	21.1608	25.5289
rs8050290	16	20268423	A	T	0.48612	0.101542	0.916941	2.12591e-06	608	Saliva microbiota abundance (Genus Fusobacterium)	TRUE	reported	EpYTwx	16	20257101	T	A	0.713783	0.0151047	0.0411819	0.835583	Polycystic ovarian syndrome	TRUE	reported	KDhlXQ	269994	0.0363264	22.8436	22.7627	21.1608	25.5289
rs11668554	19	11157919	G	A	-0.305597	0.0644648	0.245066	2.65942e-06	608	Saliva microbiota abundance (Genus Fusobacterium)	TRUE	reported	EpYTwx	19	11047243	A	G	0.917797	0.00350626	0.0339724	0.280988	Polycystic ovarian syndrome	TRUE	reported	KDhlXQ	269994	0.0356441	22.3987	22.7627	21.1608	25.5289
rs7520136	1	205905387	C	G	-0.447432	0.093907	0.106908	2.3707e-06	608	Saliva microbiota abundance (Genus Fusobacterium)	TRUE	reported	EpYTwx	1	205936259	G	C	0.910917	0.0015909	0.0142196	0.138848	Spontaneous abortion	TRUE	reported	oprORx	222446	0.0359943	22.627	22.7627	21.1608	25.5289
rs6742182	2	185535621	C	G	0.460708	0.0946473	0.901316	1.44245e-06	608	Saliva microbiota abundance (Genus Fusobacterium)	TRUE	reported	EpYTwx	2	184670894	G	C	0.52047	0.0111887	0.017411	0.911422	Spontaneous abortion	TRUE	reported	oprORx	222446	0.0375084	23.6159	22.7627	21.1608	25.5289
rs978890	4	138743944	A	G	0.430408	0.091031	0.891447	2.82065e-06	608	Saliva microbiota abundance (Genus Fusobacterium)	TRUE	reported	EpYTwx	4	137822790	G	A	0.939092	0.00112809	0.0147633	0.871527	Spontaneous abortion	TRUE	reported	oprORx	222446	0.0354647	22.2818	22.7627	21.1608	25.5289
rs10005282	4	149400702	A	G	-0.287041	0.0586136	0.352796	1.24876e-06	608	Saliva microbiota abundance (Genus Fusobacterium)	TRUE	reported	EpYTwx	4	148479550	G	A	0.282355	0.0125346	0.0116596	0.239031	Spontaneous abortion	TRUE	reported	oprORx	222446	0.0379477	23.9034	22.7627	21.1608	25.5289
rs144152372	5	159565305	A	G	0.479223	0.0946905	0.103618	5.54003e-07	608	Saliva microbiota abundance (Genus Fusobacterium)	TRUE	reported	EpYTwx	5	160138298	G	A	0.234342	0.0217073	0.018253	0.0814326	Spontaneous abortion	TRUE	reported	oprORx	222446	0.0404239	25.5289	22.7627	21.1608	25.5289
rs1409183	6	132143881	A	G	0.396537	0.083649	0.870066	2.65993e-06	608	Saliva microbiota abundance (Genus Fusobacterium)	TRUE	reported	EpYTwx	6	131822741	G	A	0.383456	-0.0100145	0.0114905	0.752969	Spontaneous abortion	TRUE	reported	oprORx	222446	0.0356435	22.3983	22.7627	21.1608	25.5289
rs9365869	6	165517495	G	A	-0.355255	0.0771009	0.163651	4.9669e-06	608	Saliva microbiota abundance (Genus Fusobacterium)	TRUE	reported	EpYTwx	6	165104006	A	G	0.346057	0.0112853	0.0119768	0.224837	Spontaneous abortion	TRUE	reported	oprORx	222446	0.0337406	21.1608	22.7627	21.1608	25.5289
rs62457101	7	67108175	T	C	-0.569151	0.12048	0.0608553	2.87615e-06	608	Saliva microbiota abundance (Genus Fusobacterium)	TRUE	reported	EpYTwx	7	67643188	C	T	0.798746	0.00374815	0.0147003	0.129437	Spontaneous abortion	TRUE	reported	oprORx	222446	0.0354053	22.2432	22.7627	21.1608	25.5289
rs581491	11	119880792	C	T	-0.270072	0.0583009	0.403783	4.42692e-06	608	Saliva microbiota abundance (Genus Fusobacterium)	TRUE	reported	EpYTwx	11	120010083	T	C	0.484567	-0.00706954	0.0101141	0.399377	Spontaneous abortion	TRUE	reported	oprORx	222446	0.0340912	21.3885	22.7627	21.1608	25.5289
rs8050290	16	20268423	A	T	0.48612	0.101542	0.916941	2.12591e-06	608	Saliva microbiota abundance (Genus Fusobacterium)	TRUE	reported	EpYTwx	16	20257101	T	A	0.621818	0.00658795	0.0133555	0.835693	Spontaneous abortion	TRUE	reported	oprORx	222446	0.0363264	22.8436	22.7627	21.1608	25.5289
rs11668554	19	11157919	G	A	-0.305597	0.0644648	0.245066	2.65942e-06	608	Saliva microbiota abundance (Genus Fusobacterium)	TRUE	reported	EpYTwx	19	11047243	A	G	0.307012	0.0112832	0.0110456	0.28054	Spontaneous abortion	TRUE	reported	oprORx	222446	0.0356441	22.3987	22.7627	21.1608	25.5289
rs114818636	1	206726583	A	G	0.559939	0.117147	0.0627063	2.20615e-06	606	Saliva microbiota abundance (Genus Granulicatella)	TRUE	reported	NLum2C	1	206553255	G	A	0.920758	-0.00232151	0.0233368	0.0593805	Endometriosis	TRUE	reported	ssiwZL	150350	0.0363309	22.7712	22.3003	21.6173	22.996
rs35255773	3	34851120	A	G	-0.425088	0.0893722	0.114686	2.46778e-06	606	Saliva microbiota abundance (Genus Granulicatella)	TRUE	reported	NLum2C	3	34809628	G	A	0.603008	-0.00762897	0.0146688	0.166059	Endometriosis	TRUE	reported	ssiwZL	150350	0.0359883	22.5484	22.3003	21.6173	22.996
rs2304517	5	176304399	G	A	-0.570753	0.118824	0.937294	1.97038e-06	606	Saliva microbiota abundance (Genus Granulicatella)	TRUE	reported	NLum2C	5	176877398	A	G	0.69715	0.00689274	0.0177113	0.893086	Endometriosis	TRUE	reported	ssiwZL	150350	0.0366765	22.996	22.3003	21.6173	22.996
rs2960744	7	141751876	T	A	0.27196	0.0573184	0.428218	2.60879e-06	606	Saliva microbiota abundance (Genus Granulicatella)	TRUE	reported	NLum2C	7	142052076	A	T	0.745561	0.00360187	0.0110998	0.413088	Endometriosis	TRUE	reported	ssiwZL	150350	0.0358185	22.438	22.3003	21.6173	22.996
rs11776166	8	38726374	A	G	-0.303933	0.0652618	0.221122	3.94578e-06	606	Saliva microbiota abundance (Genus Granulicatella)	TRUE	reported	NLum2C	8	38868856	G	A	0.877598	0.0020972	0.0136169	0.200924	Endometriosis	TRUE	reported	ssiwZL	150350	0.0345536	21.6173	22.3003	21.6173	22.996
rs1493282	17	3382331	C	T	-0.318019	0.0676702	0.75495	3.23201e-06	606	Saliva microbiota abundance (Genus Granulicatella)	TRUE	reported	NLum2C	17	3479037	T	C	0.475173	-0.00947104	0.0132632	0.783362	Endometriosis	TRUE	reported	ssiwZL	150350	0.0351636	22.0129	22.3003	21.6173	22.996
rs2903908	20	44693947	C	T	0.308744	0.0661402	0.25495	3.74925e-06	606	Saliva microbiota abundance (Genus Granulicatella)	TRUE	reported	NLum2C	20	46065308	T	C	0.0669638	0.0238584	0.0130237	0.229442	Endometriosis	TRUE	reported	ssiwZL	150350	0.0347098	21.7186	22.3003	21.6173	22.996
rs114818636	1	206726583	A	G	0.559939	0.117147	0.0627063	2.20615e-06	606	Saliva microbiota abundance (Genus Granulicatella)	TRUE	reported	NLum2C	1	206553255	G	A	0.714806	0.0247537	0.0677422	0.0594909	Female infertility, tubal origin	TRUE	reported	OTk2vL	132198	0.0363309	22.7712	22.3003	21.6173	22.996
rs35255773	3	34851120	A	G	-0.425088	0.0893722	0.114686	2.46778e-06	606	Saliva microbiota abundance (Genus Granulicatella)	TRUE	reported	NLum2C	3	34809628	G	A	0.0244861	0.0957311	0.0425583	0.166497	Female infertility, tubal origin	TRUE	reported	OTk2vL	132198	0.0359883	22.5484	22.3003	21.6173	22.996
rs2304517	5	176304399	G	A	-0.570753	0.118824	0.937294	1.97038e-06	606	Saliva microbiota abundance (Genus Granulicatella)	TRUE	reported	NLum2C	5	176877398	A	G	0.689427	0.0206327	0.0516292	0.893043	Female infertility, tubal origin	TRUE	reported	OTk2vL	132198	0.0366765	22.996	22.3003	21.6173	22.996
rs2960744	7	141751876	T	A	0.27196	0.0573184	0.428218	2.60879e-06	606	Saliva microbiota abundance (Genus Granulicatella)	TRUE	reported	NLum2C	7	142052076	A	T	0.601021	0.0168967	0.0323114	0.413178	Female infertility, tubal origin	TRUE	reported	OTk2vL	132198	0.0358185	22.438	22.3003	21.6173	22.996
rs11776166	8	38726374	A	G	-0.303933	0.0652618	0.221122	3.94578e-06	606	Saliva microbiota abundance (Genus Granulicatella)	TRUE	reported	NLum2C	8	38868856	G	A	0.767114	0.0117449	0.0396583	0.200874	Female infertility, tubal origin	TRUE	reported	OTk2vL	132198	0.0345536	21.6173	22.3003	21.6173	22.996
rs1493282	17	3382331	C	T	-0.318019	0.0676702	0.75495	3.23201e-06	606	Saliva microbiota abundance (Genus Granulicatella)	TRUE	reported	NLum2C	17	3479037	T	C	0.27662	0.0418375	0.0384556	0.783752	Female infertility, tubal origin	TRUE	reported	OTk2vL	132198	0.0351636	22.0129	22.3003	21.6173	22.996
rs2903908	20	44693947	C	T	0.308744	0.0661402	0.25495	3.74925e-06	606	Saliva microbiota abundance (Genus Granulicatella)	TRUE	reported	NLum2C	20	46065308	T	C	0.775022	0.0108428	0.0379365	0.228941	Female infertility, tubal origin	TRUE	reported	OTk2vL	132198	0.0347098	21.7186	22.3003	21.6173	22.996
rs114818636	1	206726583	A	G	0.559939	0.117147	0.0627063	2.20615e-06	606	Saliva microbiota abundance (Genus Granulicatella)	TRUE	reported	NLum2C	1	206553255	G	A	0.224997	0.128865	0.106206	0.0595217	Habitual aborter	TRUE	reported	PQ95LT	130971	0.0363309	22.7712	22.3003	21.6173	22.996
rs35255773	3	34851120	A	G	-0.425088	0.0893722	0.114686	2.46778e-06	606	Saliva microbiota abundance (Genus Granulicatella)	TRUE	reported	NLum2C	3	34809628	G	A	0.927019	0.00616404	0.0672959	0.166293	Habitual aborter	TRUE	reported	PQ95LT	130971	0.0359883	22.5484	22.3003	21.6173	22.996
rs2304517	5	176304399	G	A	-0.570753	0.118824	0.937294	1.97038e-06	606	Saliva microbiota abundance (Genus Granulicatella)	TRUE	reported	NLum2C	5	176877398	A	G	0.694936	-0.031927	0.0814121	0.892986	Habitual aborter	TRUE	reported	PQ95LT	130971	0.0366765	22.996	22.3003	21.6173	22.996
rs2960744	7	141751876	T	A	0.27196	0.0573184	0.428218	2.60879e-06	606	Saliva microbiota abundance (Genus Granulicatella)	TRUE	reported	NLum2C	7	142052076	A	T	0.191726	-0.0665798	0.0509998	0.412992	Habitual aborter	TRUE	reported	PQ95LT	130971	0.0358185	22.438	22.3003	21.6173	22.996
rs11776166	8	38726374	A	G	-0.303933	0.0652618	0.221122	3.94578e-06	606	Saliva microbiota abundance (Genus Granulicatella)	TRUE	reported	NLum2C	8	38868856	G	A	0.0770389	0.110583	0.0625423	0.200958	Habitual aborter	TRUE	reported	PQ95LT	130971	0.0345536	21.6173	22.3003	21.6173	22.996
rs1493282	17	3382331	C	T	-0.318019	0.0676702	0.75495	3.23201e-06	606	Saliva microbiota abundance (Genus Granulicatella)	TRUE	reported	NLum2C	17	3479037	T	C	0.238772	-0.0715802	0.060761	0.783572	Habitual aborter	TRUE	reported	PQ95LT	130971	0.0351636	22.0129	22.3003	21.6173	22.996
rs2903908	20	44693947	C	T	0.308744	0.0661402	0.25495	3.74925e-06	606	Saliva microbiota abundance (Genus Granulicatella)	TRUE	reported	NLum2C	20	46065308	T	C	0.394649	0.0510991	0.0600306	0.228971	Habitual aborter	TRUE	reported	PQ95LT	130971	0.0347098	21.7186	22.3003	21.6173	22.996
rs114818636	1	206726583	A	G	0.559939	0.117147	0.0627063	2.20615e-06	606	Saliva microbiota abundance (Genus Granulicatella)	TRUE	reported	NLum2C	1	206553255	G	A	0.36159	-0.0153216	0.0167938	0.059595	Leiomyoma of uterus	TRUE	reported	YcAPbV	282064	0.0363309	22.7712	22.3003	21.6173	22.996
rs35255773	3	34851120	A	G	-0.425088	0.0893722	0.114686	2.46778e-06	606	Saliva microbiota abundance (Genus Granulicatella)	TRUE	reported	NLum2C	3	34809628	G	A	0.790495	0.00279632	0.0105256	0.166544	Leiomyoma of uterus	TRUE	reported	YcAPbV	282064	0.0359883	22.5484	22.3003	21.6173	22.996
rs2304517	5	176304399	G	A	-0.570753	0.118824	0.937294	1.97038e-06	606	Saliva microbiota abundance (Genus Granulicatella)	TRUE	reported	NLum2C	5	176877398	A	G	0.0830539	-0.0221288	0.0127673	0.893503	Leiomyoma of uterus	TRUE	reported	YcAPbV	282064	0.0366765	22.996	22.3003	21.6173	22.996
rs2960744	7	141751876	T	A	0.27196	0.0573184	0.428218	2.60879e-06	606	Saliva microbiota abundance (Genus Granulicatella)	TRUE	reported	NLum2C	7	142052076	A	T	0.523034	-0.00509763	0.00798157	0.413476	Leiomyoma of uterus	TRUE	reported	YcAPbV	282064	0.0358185	22.438	22.3003	21.6173	22.996
rs11776166	8	38726374	A	G	-0.303933	0.0652618	0.221122	3.94578e-06	606	Saliva microbiota abundance (Genus Granulicatella)	TRUE	reported	NLum2C	8	38868856	G	A	0.68617	-0.00395481	0.00978774	0.200633	Leiomyoma of uterus	TRUE	reported	YcAPbV	282064	0.0345536	21.6173	22.3003	21.6173	22.996
rs1493282	17	3382331	C	T	-0.318019	0.0676702	0.75495	3.23201e-06	606	Saliva microbiota abundance (Genus Granulicatella)	TRUE	reported	NLum2C	17	3479037	T	C	0.993563	-7.66724e-05	0.00950361	0.783244	Leiomyoma of uterus	TRUE	reported	YcAPbV	282064	0.0351636	22.0129	22.3003	21.6173	22.996
rs2903908	20	44693947	C	T	0.308744	0.0661402	0.25495	3.74925e-06	606	Saliva microbiota abundance (Genus Granulicatella)	TRUE	reported	NLum2C	20	46065308	T	C	0.168111	0.0128394	0.00931541	0.230647	Leiomyoma of uterus	TRUE	reported	YcAPbV	282064	0.0347098	21.7186	22.3003	21.6173	22.996
rs114818636	1	206726583	A	G	0.559939	0.117147	0.0627063	2.20615e-06	606	Saliva microbiota abundance (Genus Granulicatella)	TRUE	reported	NLum2C	1	206553255	G	A	0.906996	-0.00754739	0.0646021	0.0596142	Polycystic ovarian syndrome	TRUE	reported	KDhlXQ	269994	0.0363309	22.7712	22.3003	21.6173	22.996
rs35255773	3	34851120	A	G	-0.425088	0.0893722	0.114686	2.46778e-06	606	Saliva microbiota abundance (Genus Granulicatella)	TRUE	reported	NLum2C	3	34809628	G	A	0.801104	-0.0103658	0.0411475	0.166563	Polycystic ovarian syndrome	TRUE	reported	KDhlXQ	269994	0.0359883	22.5484	22.3003	21.6173	22.996
rs2304517	5	176304399	G	A	-0.570753	0.118824	0.937294	1.97038e-06	606	Saliva microbiota abundance (Genus Granulicatella)	TRUE	reported	NLum2C	5	176877398	A	G	0.344436	-0.046896	0.0496025	0.893466	Polycystic ovarian syndrome	TRUE	reported	KDhlXQ	269994	0.0366765	22.996	22.3003	21.6173	22.996
rs2960744	7	141751876	T	A	0.27196	0.0573184	0.428218	2.60879e-06	606	Saliva microbiota abundance (Genus Granulicatella)	TRUE	reported	NLum2C	7	142052076	A	T	0.581981	-0.0170323	0.0309402	0.413471	Polycystic ovarian syndrome	TRUE	reported	KDhlXQ	269994	0.0358185	22.438	22.3003	21.6173	22.996
rs11776166	8	38726374	A	G	-0.303933	0.0652618	0.221122	3.94578e-06	606	Saliva microbiota abundance (Genus Granulicatella)	TRUE	reported	NLum2C	8	38868856	G	A	0.308972	0.0386592	0.0379988	0.200676	Polycystic ovarian syndrome	TRUE	reported	KDhlXQ	269994	0.0345536	21.6173	22.3003	21.6173	22.996
rs1493282	17	3382331	C	T	-0.318019	0.0676702	0.75495	3.23201e-06	606	Saliva microbiota abundance (Genus Granulicatella)	TRUE	reported	NLum2C	17	3479037	T	C	0.938108	0.0028723	0.0369913	0.783276	Polycystic ovarian syndrome	TRUE	reported	KDhlXQ	269994	0.0351636	22.0129	22.3003	21.6173	22.996
rs2903908	20	44693947	C	T	0.308744	0.0661402	0.25495	3.74925e-06	606	Saliva microbiota abundance (Genus Granulicatella)	TRUE	reported	NLum2C	20	46065308	T	C	0.809129	0.00876783	0.0362983	0.23052	Polycystic ovarian syndrome	TRUE	reported	KDhlXQ	269994	0.0347098	21.7186	22.3003	21.6173	22.996
rs114818636	1	206726583	A	G	0.559939	0.117147	0.0627063	2.20615e-06	606	Saliva microbiota abundance (Genus Granulicatella)	TRUE	reported	NLum2C	1	206553255	G	A	0.416594	-0.0169769	0.0208986	0.0597009	Spontaneous abortion	TRUE	reported	oprORx	222446	0.0363309	22.7712	22.3003	21.6173	22.996
rs35255773	3	34851120	A	G	-0.425088	0.0893722	0.114686	2.46778e-06	606	Saliva microbiota abundance (Genus Granulicatella)	TRUE	reported	NLum2C	3	34809628	G	A	0.66632	-0.0057139	0.013251	0.166947	Spontaneous abortion	TRUE	reported	oprORx	222446	0.0359883	22.5484	22.3003	21.6173	22.996
rs2304517	5	176304399	G	A	-0.570753	0.118824	0.937294	1.97038e-06	606	Saliva microbiota abundance (Genus Granulicatella)	TRUE	reported	NLum2C	5	176877398	A	G	0.503512	-0.0107326	0.0160434	0.893523	Spontaneous abortion	TRUE	reported	oprORx	222446	0.0366765	22.996	22.3003	21.6173	22.996
rs2960744	7	141751876	T	A	0.27196	0.0573184	0.428218	2.60879e-06	606	Saliva microbiota abundance (Genus Granulicatella)	TRUE	reported	NLum2C	7	142052076	A	T	0.0867481	-0.0171907	0.0100366	0.413309	Spontaneous abortion	TRUE	reported	oprORx	222446	0.0358185	22.438	22.3003	21.6173	22.996
rs11776166	8	38726374	A	G	-0.303933	0.0652618	0.221122	3.94578e-06	606	Saliva microbiota abundance (Genus Granulicatella)	TRUE	reported	NLum2C	8	38868856	G	A	0.666471	-0.00531224	0.0123255	0.200835	Spontaneous abortion	TRUE	reported	oprORx	222446	0.0345536	21.6173	22.3003	21.6173	22.996
rs1493282	17	3382331	C	T	-0.318019	0.0676702	0.75495	3.23201e-06	606	Saliva microbiota abundance (Genus Granulicatella)	TRUE	reported	NLum2C	17	3479037	T	C	0.464629	0.00874811	0.0119633	0.782606	Spontaneous abortion	TRUE	reported	oprORx	222446	0.0351636	22.0129	22.3003	21.6173	22.996
rs2903908	20	44693947	C	T	0.308744	0.0661402	0.25495	3.74925e-06	606	Saliva microbiota abundance (Genus Granulicatella)	TRUE	reported	NLum2C	20	46065308	T	C	0.998602	2.05592e-05	0.0117352	0.230508	Spontaneous abortion	TRUE	reported	oprORx	222446	0.0347098	21.7186	22.3003	21.6173	22.996
rs73132394	3	82112774	C	G	-0.399678	0.076455	0.185033	2.36663e-07	608	Saliva microbiota abundance (Genus Haemophilus)	TRUE	reported	qss0I3	3	82063623	G	C	0.979239	0.000347221	0.0133428	0.213871	Endometriosis	TRUE	reported	ssiwZL	150350	0.0430141	27.2381	23.372	21.712	27.2381
rs4865293	4	58904987	A	C	-0.273985	0.058416	0.384868	3.3748e-06	608	Saliva microbiota abundance (Genus Haemophilus)	TRUE	reported	qss0I3	4	58038821	C	A	0.201072	-0.0143982	0.0112618	0.376039	Endometriosis	TRUE	reported	ssiwZL	150350	0.0349181	21.926	23.372	21.712	27.2381
rs113196603	4	126150111	T	C	-0.536209	0.114886	0.0674342	3.75956e-06	608	Saliva microbiota abundance (Genus Haemophilus)	TRUE	reported	qss0I3	4	125228956	C	T	0.574377	0.0154093	0.0274373	0.0421863	Endometriosis	TRUE	reported	ssiwZL	150350	0.0345891	21.712	23.372	21.712	27.2381
rs79845580	5	151114922	C	T	-0.365851	0.0755263	0.182566	1.61776e-06	608	Saliva microbiota abundance (Genus Haemophilus)	TRUE	reported	qss0I3	5	151735361	T	C	0.443817	-0.0120344	0.0157155	0.140829	Endometriosis	TRUE	reported	ssiwZL	150350	0.0371588	23.3873	23.372	21.712	27.2381
rs60807320	12	97873960	T	C	-0.45456	0.0965243	0.0904605	3.08454e-06	608	Saliva microbiota abundance (Genus Haemophilus)	TRUE	reported	qss0I3	12	97480182	C	T	0.274515	-0.0160282	0.0146681	0.168929	Endometriosis	TRUE	reported	ssiwZL	150350	0.0351922	22.1044	23.372	21.712	27.2381
rs78355285	14	63790624	A	G	-0.472747	0.093492	0.0962171	5.66374e-07	608	Saliva microbiota abundance (Genus Haemophilus)	TRUE	reported	qss0I3	14	63323905	G	A	0.583957	-0.00853868	0.0155925	0.146362	Endometriosis	TRUE	reported	ssiwZL	150350	0.0403567	25.4846	23.372	21.712	27.2381
rs60516356	17	76301908	C	T	-0.470467	0.100709	0.0871711	3.68514e-06	608	Saliva microbiota abundance (Genus Haemophilus)	TRUE	reported	qss0I3	17	78305827	T	C	0.0555124	0.0341567	0.0178378	0.105279	Endometriosis	TRUE	reported	ssiwZL	150350	0.0346501	21.7516	23.372	21.712	27.2381
rs73132394	3	82112774	C	G	-0.399678	0.076455	0.185033	2.36663e-07	608	Saliva microbiota abundance (Genus Haemophilus)	TRUE	reported	qss0I3	3	82063623	G	C	0.0341083	0.0825661	0.0389686	0.213934	Female infertility, tubal origin	TRUE	reported	OTk2vL	132198	0.0430141	27.2381	23.372	21.712	27.2381
rs4865293	4	58904987	A	C	-0.273985	0.058416	0.384868	3.3748e-06	608	Saliva microbiota abundance (Genus Haemophilus)	TRUE	reported	qss0I3	4	58038821	C	A	0.977861	-0.000909287	0.0327658	0.376598	Female infertility, tubal origin	TRUE	reported	OTk2vL	132198	0.0349181	21.926	23.372	21.712	27.2381
rs113196603	4	126150111	T	C	-0.536209	0.114886	0.0674342	3.75956e-06	608	Saliva microbiota abundance (Genus Haemophilus)	TRUE	reported	qss0I3	4	125228956	C	T	0.97376	-0.00262219	0.0797191	0.0421028	Female infertility, tubal origin	TRUE	reported	OTk2vL	132198	0.0345891	21.712	23.372	21.712	27.2381
rs79845580	5	151114922	C	T	-0.365851	0.0755263	0.182566	1.61776e-06	608	Saliva microbiota abundance (Genus Haemophilus)	TRUE	reported	qss0I3	5	151735361	T	C	0.404581	0.0380419	0.0456429	0.141033	Female infertility, tubal origin	TRUE	reported	OTk2vL	132198	0.0371588	23.3873	23.372	21.712	27.2381
rs60807320	12	97873960	T	C	-0.45456	0.0965243	0.0904605	3.08454e-06	608	Saliva microbiota abundance (Genus Haemophilus)	TRUE	reported	qss0I3	12	97480182	C	T	0.764144	0.0127716	0.0425657	0.169447	Female infertility, tubal origin	TRUE	reported	OTk2vL	132198	0.0351922	22.1044	23.372	21.712	27.2381
rs78355285	14	63790624	A	G	-0.472747	0.093492	0.0962171	5.66374e-07	608	Saliva microbiota abundance (Genus Haemophilus)	TRUE	reported	qss0I3	14	63323905	G	A	0.771895	-0.0131293	0.0452894	0.146465	Female infertility, tubal origin	TRUE	reported	OTk2vL	132198	0.0403567	25.4846	23.372	21.712	27.2381
rs60516356	17	76301908	C	T	-0.470467	0.100709	0.0871711	3.68514e-06	608	Saliva microbiota abundance (Genus Haemophilus)	TRUE	reported	qss0I3	17	78305827	T	C	0.733171	0.0175881	0.0515915	0.104774	Female infertility, tubal origin	TRUE	reported	OTk2vL	132198	0.0346501	21.7516	23.372	21.712	27.2381
rs73132394	3	82112774	C	G	-0.399678	0.076455	0.185033	2.36663e-07	608	Saliva microbiota abundance (Genus Haemophilus)	TRUE	reported	qss0I3	3	82063623	G	C	0.392146	0.0525644	0.0614263	0.213791	Habitual aborter	TRUE	reported	PQ95LT	130971	0.0430141	27.2381	23.372	21.712	27.2381
rs4865293	4	58904987	A	C	-0.273985	0.058416	0.384868	3.3748e-06	608	Saliva microbiota abundance (Genus Haemophilus)	TRUE	reported	qss0I3	4	58038821	C	A	0.534134	-0.0322368	0.051852	0.376557	Habitual aborter	TRUE	reported	PQ95LT	130971	0.0349181	21.926	23.372	21.712	27.2381
rs113196603	4	126150111	T	C	-0.536209	0.114886	0.0674342	3.75956e-06	608	Saliva microbiota abundance (Genus Haemophilus)	TRUE	reported	qss0I3	4	125228956	C	T	0.000218942	0.408885	0.110626	0.0422163	Habitual aborter	TRUE	reported	PQ95LT	130971	0.0345891	21.712	23.372	21.712	27.2381
rs79845580	5	151114922	C	T	-0.365851	0.0755263	0.182566	1.61776e-06	608	Saliva microbiota abundance (Genus Haemophilus)	TRUE	reported	qss0I3	5	151735361	T	C	0.22435	-0.0874432	0.0719672	0.140903	Habitual aborter	TRUE	reported	PQ95LT	130971	0.0371588	23.3873	23.372	21.712	27.2381
rs60807320	12	97873960	T	C	-0.45456	0.0965243	0.0904605	3.08454e-06	608	Saliva microbiota abundance (Genus Haemophilus)	TRUE	reported	qss0I3	12	97480182	C	T	0.952514	-0.00397555	0.0667597	0.169436	Habitual aborter	TRUE	reported	PQ95LT	130971	0.0351922	22.1044	23.372	21.712	27.2381
rs78355285	14	63790624	A	G	-0.472747	0.093492	0.0962171	5.66374e-07	608	Saliva microbiota abundance (Genus Haemophilus)	TRUE	reported	qss0I3	14	63323905	G	A	0.448945	-0.0540661	0.0714051	0.146451	Habitual aborter	TRUE	reported	PQ95LT	130971	0.0403567	25.4846	23.372	21.712	27.2381
rs60516356	17	76301908	C	T	-0.470467	0.100709	0.0871711	3.68514e-06	608	Saliva microbiota abundance (Genus Haemophilus)	TRUE	reported	qss0I3	17	78305827	T	C	0.0836026	0.141597	0.0818404	0.104796	Habitual aborter	TRUE	reported	PQ95LT	130971	0.0346501	21.7516	23.372	21.712	27.2381
rs73132394	3	82112774	C	G	-0.399678	0.076455	0.185033	2.36663e-07	608	Saliva microbiota abundance (Genus Haemophilus)	TRUE	reported	qss0I3	3	82063623	G	C	0.0924038	-0.0161023	0.00956849	0.214427	Leiomyoma of uterus	TRUE	reported	YcAPbV	282064	0.0430141	27.2381	23.372	21.712	27.2381
rs4865293	4	58904987	A	C	-0.273985	0.058416	0.384868	3.3748e-06	608	Saliva microbiota abundance (Genus Haemophilus)	TRUE	reported	qss0I3	4	58038821	C	A	0.105884	0.0130996	0.00810133	0.375318	Leiomyoma of uterus	TRUE	reported	YcAPbV	282064	0.0349181	21.926	23.372	21.712	27.2381
rs113196603	4	126150111	T	C	-0.536209	0.114886	0.0674342	3.75956e-06	608	Saliva microbiota abundance (Genus Haemophilus)	TRUE	reported	qss0I3	4	125228956	C	T	0.40194	-0.0163819	0.019545	0.0427486	Leiomyoma of uterus	TRUE	reported	YcAPbV	282064	0.0345891	21.712	23.372	21.712	27.2381
rs79845580	5	151114922	C	T	-0.365851	0.0755263	0.182566	1.61776e-06	608	Saliva microbiota abundance (Genus Haemophilus)	TRUE	reported	qss0I3	5	151735361	T	C	0.141397	0.0166296	0.011308	0.140613	Leiomyoma of uterus	TRUE	reported	YcAPbV	282064	0.0371588	23.3873	23.372	21.712	27.2381
rs60807320	12	97873960	T	C	-0.45456	0.0965243	0.0904605	3.08454e-06	608	Saliva microbiota abundance (Genus Haemophilus)	TRUE	reported	qss0I3	12	97480182	C	T	0.0855126	-0.0181563	0.0105587	0.168213	Leiomyoma of uterus	TRUE	reported	YcAPbV	282064	0.0351922	22.1044	23.372	21.712	27.2381
rs78355285	14	63790624	A	G	-0.472747	0.093492	0.0962171	5.66374e-07	608	Saliva microbiota abundance (Genus Haemophilus)	TRUE	reported	qss0I3	14	63323905	G	A	0.44365	0.00861708	0.0112488	0.146247	Leiomyoma of uterus	TRUE	reported	YcAPbV	282064	0.0403567	25.4846	23.372	21.712	27.2381
rs60516356	17	76301908	C	T	-0.470467	0.100709	0.0871711	3.68514e-06	608	Saliva microbiota abundance (Genus Haemophilus)	TRUE	reported	qss0I3	17	78305827	T	C	0.884839	-0.00186258	0.0128598	0.10516	Leiomyoma of uterus	TRUE	reported	YcAPbV	282064	0.0346501	21.7516	23.372	21.712	27.2381
rs73132394	3	82112774	C	G	-0.399678	0.076455	0.185033	2.36663e-07	608	Saliva microbiota abundance (Genus Haemophilus)	TRUE	reported	qss0I3	3	82063623	G	C	0.200106	-0.0478326	0.0373328	0.214224	Polycystic ovarian syndrome	TRUE	reported	KDhlXQ	269994	0.0430141	27.2381	23.372	21.712	27.2381
rs4865293	4	58904987	A	C	-0.273985	0.058416	0.384868	3.3748e-06	608	Saliva microbiota abundance (Genus Haemophilus)	TRUE	reported	qss0I3	4	58038821	C	A	0.0770495	-0.0556326	0.0314652	0.375144	Polycystic ovarian syndrome	TRUE	reported	KDhlXQ	269994	0.0349181	21.926	23.372	21.712	27.2381
rs113196603	4	126150111	T	C	-0.536209	0.114886	0.0674342	3.75956e-06	608	Saliva microbiota abundance (Genus Haemophilus)	TRUE	reported	qss0I3	4	125228956	C	T	0.919304	-0.00768135	0.0758201	0.0427448	Polycystic ovarian syndrome	TRUE	reported	KDhlXQ	269994	0.0345891	21.712	23.372	21.712	27.2381
rs79845580	5	151114922	C	T	-0.365851	0.0755263	0.182566	1.61776e-06	608	Saliva microbiota abundance (Genus Haemophilus)	TRUE	reported	qss0I3	5	151735361	T	C	0.838269	0.00896263	0.0439111	0.140512	Polycystic ovarian syndrome	TRUE	reported	KDhlXQ	269994	0.0371588	23.3873	23.372	21.712	27.2381
rs60807320	12	97873960	T	C	-0.45456	0.0965243	0.0904605	3.08454e-06	608	Saliva microbiota abundance (Genus Haemophilus)	TRUE	reported	qss0I3	12	97480182	C	T	0.0135223	0.101006	0.0408981	0.16839	Polycystic ovarian syndrome	TRUE	reported	KDhlXQ	269994	0.0351922	22.1044	23.372	21.712	27.2381
rs78355285	14	63790624	A	G	-0.472747	0.093492	0.0962171	5.66374e-07	608	Saliva microbiota abundance (Genus Haemophilus)	TRUE	reported	qss0I3	14	63323905	G	A	0.91596	0.00460366	0.0436267	0.146182	Polycystic ovarian syndrome	TRUE	reported	KDhlXQ	269994	0.0403567	25.4846	23.372	21.712	27.2381
rs60516356	17	76301908	C	T	-0.470467	0.100709	0.0871711	3.68514e-06	608	Saliva microbiota abundance (Genus Haemophilus)	TRUE	reported	qss0I3	17	78305827	T	C	0.343579	-0.0471381	0.0497701	0.105296	Polycystic ovarian syndrome	TRUE	reported	KDhlXQ	269994	0.0346501	21.7516	23.372	21.712	27.2381
rs73132394	3	82112774	C	G	-0.399678	0.076455	0.185033	2.36663e-07	608	Saliva microbiota abundance (Genus Haemophilus)	TRUE	reported	qss0I3	3	82063623	G	C	0.812043	-0.00286456	0.0120465	0.214865	Spontaneous abortion	TRUE	reported	oprORx	222446	0.0430141	27.2381	23.372	21.712	27.2381
rs4865293	4	58904987	A	C	-0.273985	0.058416	0.384868	3.3748e-06	608	Saliva microbiota abundance (Genus Haemophilus)	TRUE	reported	qss0I3	4	58038821	C	A	0.9974	3.32135e-05	0.0101909	0.374703	Spontaneous abortion	TRUE	reported	oprORx	222446	0.0349181	21.926	23.372	21.712	27.2381
rs113196603	4	126150111	T	C	-0.536209	0.114886	0.0674342	3.75956e-06	608	Saliva microbiota abundance (Genus Haemophilus)	TRUE	reported	qss0I3	4	125228956	C	T	0.743207	0.00803035	0.0245121	0.0430915	Spontaneous abortion	TRUE	reported	oprORx	222446	0.0345891	21.712	23.372	21.712	27.2381
rs79845580	5	151114922	C	T	-0.365851	0.0755263	0.182566	1.61776e-06	608	Saliva microbiota abundance (Genus Haemophilus)	TRUE	reported	qss0I3	5	151735361	T	C	0.153935	-0.0202747	0.0142202	0.140845	Spontaneous abortion	TRUE	reported	oprORx	222446	0.0371588	23.3873	23.372	21.712	27.2381
rs60807320	12	97873960	T	C	-0.45456	0.0965243	0.0904605	3.08454e-06	608	Saliva microbiota abundance (Genus Haemophilus)	TRUE	reported	qss0I3	12	97480182	C	T	0.889744	-0.0018319	0.0132144	0.168184	Spontaneous abortion	TRUE	reported	oprORx	222446	0.0351922	22.1044	23.372	21.712	27.2381
rs78355285	14	63790624	A	G	-0.472747	0.093492	0.0962171	5.66374e-07	608	Saliva microbiota abundance (Genus Haemophilus)	TRUE	reported	qss0I3	14	63323905	G	A	0.318453	-0.0140608	0.014094	0.146132	Spontaneous abortion	TRUE	reported	oprORx	222446	0.0403567	25.4846	23.372	21.712	27.2381
rs60516356	17	76301908	C	T	-0.470467	0.100709	0.0871711	3.68514e-06	608	Saliva microbiota abundance (Genus Haemophilus)	TRUE	reported	qss0I3	17	78305827	T	C	0.121208	0.025084	0.0161861	0.104882	Spontaneous abortion	TRUE	reported	oprORx	222446	0.0346501	21.7516	23.372	21.712	27.2381
rs1181884	1	3676598	C	T	-0.491374	0.0900774	0.105307	7.16384e-08	603	Saliva microbiota abundance (Genus Leptotrichia)	TRUE	reported	h9ZgGP	1	3760034	T	C	0.827325	-0.00373383	0.0171172	0.115886	Endometriosis	TRUE	reported	ssiwZL	150350	0.0470278	29.6585	27.103	22.628	29.6585
rs73040851	5	5832854	A	G	-0.650164	0.120485	0.0605307	9.80525e-08	603	Saliva microbiota abundance (Genus Leptotrichia)	TRUE	reported	h9ZgGP	5	5832741	G	A	0.544352	0.0137778	0.0227265	0.0632799	Endometriosis	TRUE	reported	ssiwZL	150350	0.0460658	29.0225	27.103	22.628	29.6585
rs56032655	15	52461456	A	G	0.284419	0.0596916	0.667496	2.37309e-06	603	Saliva microbiota abundance (Genus Leptotrichia)	TRUE	reported	h9ZgGP	15	52169259	G	A	0.712988	0.00417712	0.0113556	0.632991	Endometriosis	TRUE	reported	ssiwZL	150350	0.0362845	22.628	27.103	22.628	29.6585
rs1181884	1	3676598	C	T	-0.491374	0.0900774	0.105307	7.16384e-08	603	Saliva microbiota abundance (Genus Leptotrichia)	TRUE	reported	h9ZgGP	1	3760034	T	C	0.552016	0.0294736	0.0495571	0.116106	Female infertility, tubal origin	TRUE	reported	OTk2vL	132198	0.0470278	29.6585	27.103	22.628	29.6585
rs73040851	5	5832854	A	G	-0.650164	0.120485	0.0605307	9.80525e-08	603	Saliva microbiota abundance (Genus Leptotrichia)	TRUE	reported	h9ZgGP	5	5832741	G	A	0.681619	0.026939	0.0656641	0.0633241	Female infertility, tubal origin	TRUE	reported	OTk2vL	132198	0.0460658	29.0225	27.103	22.628	29.6585
rs56032655	15	52461456	A	G	0.284419	0.0596916	0.667496	2.37309e-06	603	Saliva microbiota abundance (Genus Leptotrichia)	TRUE	reported	h9ZgGP	15	52169259	G	A	0.564807	0.0190545	0.033097	0.632841	Female infertility, tubal origin	TRUE	reported	OTk2vL	132198	0.0362845	22.628	27.103	22.628	29.6585
rs1181884	1	3676598	C	T	-0.491374	0.0900774	0.105307	7.16384e-08	603	Saliva microbiota abundance (Genus Leptotrichia)	TRUE	reported	h9ZgGP	1	3760034	T	C	0.526218	0.0494431	0.0780119	0.116092	Habitual aborter	TRUE	reported	PQ95LT	130971	0.0470278	29.6585	27.103	22.628	29.6585
rs73040851	5	5832854	A	G	-0.650164	0.120485	0.0605307	9.80525e-08	603	Saliva microbiota abundance (Genus Leptotrichia)	TRUE	reported	h9ZgGP	5	5832741	G	A	0.676983	-0.0427368	0.102589	0.0632876	Habitual aborter	TRUE	reported	PQ95LT	130971	0.0460658	29.0225	27.103	22.628	29.6585
rs56032655	15	52461456	A	G	0.284419	0.0596916	0.667496	2.37309e-06	603	Saliva microbiota abundance (Genus Leptotrichia)	TRUE	reported	h9ZgGP	15	52169259	G	A	0.665054	0.0224964	0.0519613	0.632797	Habitual aborter	TRUE	reported	PQ95LT	130971	0.0362845	22.628	27.103	22.628	29.6585
rs1181884	1	3676598	C	T	-0.491374	0.0900774	0.105307	7.16384e-08	603	Saliva microbiota abundance (Genus Leptotrichia)	TRUE	reported	h9ZgGP	1	3760034	T	C	0.272145	-0.0134932	0.0122874	0.116078	Leiomyoma of uterus	TRUE	reported	YcAPbV	282064	0.0470278	29.6585	27.103	22.628	29.6585
rs73040851	5	5832854	A	G	-0.650164	0.120485	0.0605307	9.80525e-08	603	Saliva microbiota abundance (Genus Leptotrichia)	TRUE	reported	h9ZgGP	5	5832741	G	A	0.926903	-0.00151419	0.0165049	0.0628303	Leiomyoma of uterus	TRUE	reported	YcAPbV	282064	0.0460658	29.0225	27.103	22.628	29.6585
rs56032655	15	52461456	A	G	0.284419	0.0596916	0.667496	2.37309e-06	603	Saliva microbiota abundance (Genus Leptotrichia)	TRUE	reported	h9ZgGP	15	52169259	G	A	0.354863	-0.00754018	0.0081498	0.633948	Leiomyoma of uterus	TRUE	reported	YcAPbV	282064	0.0362845	22.628	27.103	22.628	29.6585
rs1181884	1	3676598	C	T	-0.491374	0.0900774	0.105307	7.16384e-08	603	Saliva microbiota abundance (Genus Leptotrichia)	TRUE	reported	h9ZgGP	1	3760034	T	C	0.8246	0.0105588	0.0476409	0.115935	Polycystic ovarian syndrome	TRUE	reported	KDhlXQ	269994	0.0470278	29.6585	27.103	22.628	29.6585
rs73040851	5	5832854	A	G	-0.650164	0.120485	0.0605307	9.80525e-08	603	Saliva microbiota abundance (Genus Leptotrichia)	TRUE	reported	h9ZgGP	5	5832741	G	A	0.699776	0.0241554	0.0626397	0.0629787	Polycystic ovarian syndrome	TRUE	reported	KDhlXQ	269994	0.0460658	29.0225	27.103	22.628	29.6585
rs56032655	15	52461456	A	G	0.284419	0.0596916	0.667496	2.37309e-06	603	Saliva microbiota abundance (Genus Leptotrichia)	TRUE	reported	h9ZgGP	15	52169259	G	A	0.523024	0.0202835	0.0317579	0.63399	Polycystic ovarian syndrome	TRUE	reported	KDhlXQ	269994	0.0362845	22.628	27.103	22.628	29.6585
rs1181884	1	3676598	C	T	-0.491374	0.0900774	0.105307	7.16384e-08	603	Saliva microbiota abundance (Genus Leptotrichia)	TRUE	reported	h9ZgGP	1	3760034	T	C	0.436367	-0.0120259	0.0154507	0.115834	Spontaneous abortion	TRUE	reported	oprORx	222446	0.0470278	29.6585	27.103	22.628	29.6585
rs73040851	5	5832854	A	G	-0.650164	0.120485	0.0605307	9.80525e-08	603	Saliva microbiota abundance (Genus Leptotrichia)	TRUE	reported	h9ZgGP	5	5832741	G	A	0.430931	-0.0160671	0.0204001	0.0629035	Spontaneous abortion	TRUE	reported	oprORx	222446	0.0460658	29.0225	27.103	22.628	29.6585
rs56032655	15	52461456	A	G	0.284419	0.0596916	0.667496	2.37309e-06	603	Saliva microbiota abundance (Genus Leptotrichia)	TRUE	reported	h9ZgGP	15	52169259	G	A	0.478391	0.0072696	0.0102549	0.634306	Spontaneous abortion	TRUE	reported	oprORx	222446	0.0362845	22.628	27.103	22.628	29.6585
rs3980584	5	160428306	G	C	0.307543	0.0599494	0.391304	3.92413e-07	598	Saliva microbiota abundance (Genus Neisseria)	TRUE	reported	dfG7Nl	5	161001299	C	G	0.589708	-0.00623776	0.0115673	0.333696	Endometriosis	TRUE	reported	ssiwZL	150350	0.0421537	26.2293	23.0307	21.2518	26.2293
rs9401600	6	123121189	G	A	0.338759	0.0733611	0.185619	4.75629e-06	598	Saliva microbiota abundance (Genus Neisseria)	TRUE	reported	dfG7Nl	6	122800044	A	G	0.414263	-0.0127361	0.0156	0.142577	Endometriosis	TRUE	reported	ssiwZL	150350	0.0344297	21.2518	23.0307	21.2518	26.2293
rs2255424	10	119321449	C	T	0.294116	0.0592857	0.636288	9.16128e-07	598	Saliva microbiota abundance (Genus Neisseria)	TRUE	reported	dfG7Nl	10	117561938	T	C	0.208927	0.0137874	0.0109727	0.553498	Endometriosis	TRUE	reported	ssiwZL	150350	0.0395295	24.5292	23.0307	21.2518	26.2293
rs588901	11	119882059	T	C	-0.264537	0.0571367	0.56689	4.49351e-06	598	Saliva microbiota abundance (Genus Neisseria)	TRUE	reported	dfG7Nl	11	120011350	C	T	0.597543	-0.00577388	0.0109367	0.523489	Endometriosis	TRUE	reported	ssiwZL	150350	0.0346057	21.3643	23.0307	21.2518	26.2293
rs16955402	18	9651615	G	C	-0.328179	0.0702042	0.212375	3.6446e-06	598	Saliva microbiota abundance (Genus Neisseria)	TRUE	reported	dfG7Nl	18	9651617	C	G	0.377686	-0.0104599	0.011857	0.312081	Endometriosis	TRUE	reported	ssiwZL	150350	0.035254	21.7792	23.0307	21.2518	26.2293
rs3980584	5	160428306	G	C	0.307543	0.0599494	0.391304	3.92413e-07	598	Saliva microbiota abundance (Genus Neisseria)	TRUE	reported	dfG7Nl	5	161001299	C	G	0.491633	0.023098	0.0335866	0.33407	Female infertility, tubal origin	TRUE	reported	OTk2vL	132198	0.0421537	26.2293	23.0307	21.2518	26.2293
rs9401600	6	123121189	G	A	0.338759	0.0733611	0.185619	4.75629e-06	598	Saliva microbiota abundance (Genus Neisseria)	TRUE	reported	dfG7Nl	6	122800044	A	G	0.535123	-0.0281716	0.0454231	0.142693	Female infertility, tubal origin	TRUE	reported	OTk2vL	132198	0.0344297	21.2518	23.0307	21.2518	26.2293
rs2255424	10	119321449	C	T	0.294116	0.0592857	0.636288	9.16128e-07	598	Saliva microbiota abundance (Genus Neisseria)	TRUE	reported	dfG7Nl	10	117561938	T	C	0.247756	-0.0368433	0.0318765	0.552936	Female infertility, tubal origin	TRUE	reported	OTk2vL	132198	0.0395295	24.5292	23.0307	21.2518	26.2293
rs588901	11	119882059	T	C	-0.264537	0.0571367	0.56689	4.49351e-06	598	Saliva microbiota abundance (Genus Neisseria)	TRUE	reported	dfG7Nl	11	120011350	C	T	0.69168	0.0126247	0.0318342	0.52377	Female infertility, tubal origin	TRUE	reported	OTk2vL	132198	0.0346057	21.3643	23.0307	21.2518	26.2293
rs16955402	18	9651615	G	C	-0.328179	0.0702042	0.212375	3.6446e-06	598	Saliva microbiota abundance (Genus Neisseria)	TRUE	reported	dfG7Nl	18	9651617	C	G	0.875705	0.00539712	0.0345048	0.312643	Female infertility, tubal origin	TRUE	reported	OTk2vL	132198	0.035254	21.7792	23.0307	21.2518	26.2293
rs3980584	5	160428306	G	C	0.307543	0.0599494	0.391304	3.92413e-07	598	Saliva microbiota abundance (Genus Neisseria)	TRUE	reported	dfG7Nl	5	161001299	C	G	0.389104	0.0458432	0.0532291	0.334032	Habitual aborter	TRUE	reported	PQ95LT	130971	0.0421537	26.2293	23.0307	21.2518	26.2293
rs9401600	6	123121189	G	A	0.338759	0.0733611	0.185619	4.75629e-06	598	Saliva microbiota abundance (Genus Neisseria)	TRUE	reported	dfG7Nl	6	122800044	A	G	0.288778	-0.0760111	0.071654	0.142686	Habitual aborter	TRUE	reported	PQ95LT	130971	0.0344297	21.2518	23.0307	21.2518	26.2293
rs2255424	10	119321449	C	T	0.294116	0.0592857	0.636288	9.16128e-07	598	Saliva microbiota abundance (Genus Neisseria)	TRUE	reported	dfG7Nl	10	117561938	T	C	0.88391	0.00733775	0.0502536	0.553084	Habitual aborter	TRUE	reported	PQ95LT	130971	0.0395295	24.5292	23.0307	21.2518	26.2293
rs588901	11	119882059	T	C	-0.264537	0.0571367	0.56689	4.49351e-06	598	Saliva microbiota abundance (Genus Neisseria)	TRUE	reported	dfG7Nl	11	120011350	C	T	0.673988	-0.0211035	0.0501652	0.523701	Habitual aborter	TRUE	reported	PQ95LT	130971	0.0346057	21.3643	23.0307	21.2518	26.2293
rs16955402	18	9651615	G	C	-0.328179	0.0702042	0.212375	3.6446e-06	598	Saliva microbiota abundance (Genus Neisseria)	TRUE	reported	dfG7Nl	18	9651617	C	G	0.428842	0.0428971	0.0542195	0.31271	Habitual aborter	TRUE	reported	PQ95LT	130971	0.035254	21.7792	23.0307	21.2518	26.2293
rs3980584	5	160428306	G	C	0.307543	0.0599494	0.391304	3.92413e-07	598	Saliva microbiota abundance (Genus Neisseria)	TRUE	reported	dfG7Nl	5	161001299	C	G	0.444281	-0.0063606	0.0083147	0.333559	Leiomyoma of uterus	TRUE	reported	YcAPbV	282064	0.0421537	26.2293	23.0307	21.2518	26.2293
rs9401600	6	123121189	G	A	0.338759	0.0733611	0.185619	4.75629e-06	598	Saliva microbiota abundance (Genus Neisseria)	TRUE	reported	dfG7Nl	6	122800044	A	G	0.852205	-0.00208753	0.0112049	0.142601	Leiomyoma of uterus	TRUE	reported	YcAPbV	282064	0.0344297	21.2518	23.0307	21.2518	26.2293
rs2255424	10	119321449	C	T	0.294116	0.0592857	0.636288	9.16128e-07	598	Saliva microbiota abundance (Genus Neisseria)	TRUE	reported	dfG7Nl	10	117561938	T	C	0.949116	-0.000503366	0.00788766	0.55292	Leiomyoma of uterus	TRUE	reported	YcAPbV	282064	0.0395295	24.5292	23.0307	21.2518	26.2293
rs588901	11	119882059	T	C	-0.264537	0.0571367	0.56689	4.49351e-06	598	Saliva microbiota abundance (Genus Neisseria)	TRUE	reported	dfG7Nl	11	120011350	C	T	0.6432	-0.00364111	0.00786028	0.523487	Leiomyoma of uterus	TRUE	reported	YcAPbV	282064	0.0346057	21.3643	23.0307	21.2518	26.2293
rs16955402	18	9651615	G	C	-0.328179	0.0702042	0.212375	3.6446e-06	598	Saliva microbiota abundance (Genus Neisseria)	TRUE	reported	dfG7Nl	18	9651617	C	G	0.625907	0.00414726	0.00850729	0.311881	Leiomyoma of uterus	TRUE	reported	YcAPbV	282064	0.035254	21.7792	23.0307	21.2518	26.2293
rs3980584	5	160428306	G	C	0.307543	0.0599494	0.391304	3.92413e-07	598	Saliva microbiota abundance (Genus Neisseria)	TRUE	reported	dfG7Nl	5	161001299	C	G	0.0539051	0.0623034	0.0323219	0.333721	Polycystic ovarian syndrome	TRUE	reported	KDhlXQ	269994	0.0421537	26.2293	23.0307	21.2518	26.2293
rs9401600	6	123121189	G	A	0.338759	0.0733611	0.185619	4.75629e-06	598	Saliva microbiota abundance (Genus Neisseria)	TRUE	reported	dfG7Nl	6	122800044	A	G	0.0527716	0.084329	0.0435407	0.142593	Polycystic ovarian syndrome	TRUE	reported	KDhlXQ	269994	0.0344297	21.2518	23.0307	21.2518	26.2293
rs2255424	10	119321449	C	T	0.294116	0.0592857	0.636288	9.16128e-07	598	Saliva microbiota abundance (Genus Neisseria)	TRUE	reported	dfG7Nl	10	117561938	T	C	0.11496	0.0482078	0.0305831	0.55297	Polycystic ovarian syndrome	TRUE	reported	KDhlXQ	269994	0.0395295	24.5292	23.0307	21.2518	26.2293
rs588901	11	119882059	T	C	-0.264537	0.0571367	0.56689	4.49351e-06	598	Saliva microbiota abundance (Genus Neisseria)	TRUE	reported	dfG7Nl	11	120011350	C	T	0.281076	0.0329244	0.0305448	0.523108	Polycystic ovarian syndrome	TRUE	reported	KDhlXQ	269994	0.0346057	21.3643	23.0307	21.2518	26.2293
rs16955402	18	9651615	G	C	-0.328179	0.0702042	0.212375	3.6446e-06	598	Saliva microbiota abundance (Genus Neisseria)	TRUE	reported	dfG7Nl	18	9651617	C	G	0.753984	0.0103294	0.0329602	0.312055	Polycystic ovarian syndrome	TRUE	reported	KDhlXQ	269994	0.035254	21.7792	23.0307	21.2518	26.2293
rs3980584	5	160428306	G	C	0.307543	0.0599494	0.391304	3.92413e-07	598	Saliva microbiota abundance (Genus Neisseria)	TRUE	reported	dfG7Nl	5	161001299	C	G	0.0407305	0.0214136	0.0104647	0.33353	Spontaneous abortion	TRUE	reported	oprORx	222446	0.0421537	26.2293	23.0307	21.2518	26.2293
rs9401600	6	123121189	G	A	0.338759	0.0733611	0.185619	4.75629e-06	598	Saliva microbiota abundance (Genus Neisseria)	TRUE	reported	dfG7Nl	6	122800044	A	G	0.349906	0.0131754	0.0140948	0.143026	Spontaneous abortion	TRUE	reported	oprORx	222446	0.0344297	21.2518	23.0307	21.2518	26.2293
rs2255424	10	119321449	C	T	0.294116	0.0592857	0.636288	9.16128e-07	598	Saliva microbiota abundance (Genus Neisseria)	TRUE	reported	dfG7Nl	10	117561938	T	C	0.267512	0.0109887	0.00991036	0.553798	Spontaneous abortion	TRUE	reported	oprORx	222446	0.0395295	24.5292	23.0307	21.2518	26.2293
rs588901	11	119882059	T	C	-0.264537	0.0571367	0.56689	4.49351e-06	598	Saliva microbiota abundance (Genus Neisseria)	TRUE	reported	dfG7Nl	11	120011350	C	T	0.427766	-0.00785319	0.00990287	0.524308	Spontaneous abortion	TRUE	reported	oprORx	222446	0.0346057	21.3643	23.0307	21.2518	26.2293
rs16955402	18	9651615	G	C	-0.328179	0.0702042	0.212375	3.6446e-06	598	Saliva microbiota abundance (Genus Neisseria)	TRUE	reported	dfG7Nl	18	9651617	C	G	0.4549	0.00798348	0.0106835	0.311667	Spontaneous abortion	TRUE	reported	oprORx	222446	0.035254	21.7792	23.0307	21.2518	26.2293
rs142459613	3	109022978	A	G	-0.492179	0.0975352	0.0872483	6.00022e-07	596	Saliva microbiota abundance (Genus Porphyromonas)	TRUE	reported	WHNo60	3	109304131	G	A	0.74996	0.00664162	0.0208403	0.075163	Endometriosis	TRUE	reported	ssiwZL	150350	0.0409738	25.3783	23.4617	21.763	25.3783
rs11147097	12	133045517	C	T	-0.363814	0.0778556	0.184564	3.67652e-06	596	Saliva microbiota abundance (Genus Porphyromonas)	TRUE	reported	WHNo60	12	132468931	T	C	0.719933	0.00510205	0.0142297	0.186232	Endometriosis	TRUE	reported	ssiwZL	150350	0.0353432	21.763	23.4617	21.763	25.3783
rs4965294	15	100799726	A	G	-0.308873	0.0620051	0.294463	8.28777e-07	596	Saliva microbiota abundance (Genus Porphyromonas)	TRUE	reported	WHNo60	15	100259521	G	A	0.0653371	0.0206122	0.0111844	0.399401	Endometriosis	TRUE	reported	ssiwZL	150350	0.0399708	24.7312	23.4617	21.763	25.3783
rs62082141	17	56520595	C	T	-0.419838	0.0894118	0.112416	3.30518e-06	596	Saliva microbiota abundance (Genus Porphyromonas)	TRUE	reported	WHNo60	17	58443234	T	C	0.759973	0.00717882	0.0234973	0.0573547	Endometriosis	TRUE	reported	ssiwZL	150350	0.0356739	21.9742	23.4617	21.763	25.3783
rs142459613	3	109022978	A	G	-0.492179	0.0975352	0.0872483	6.00022e-07	596	Saliva microbiota abundance (Genus Porphyromonas)	TRUE	reported	WHNo60	3	109304131	G	A	0.426525	0.0482735	0.0607096	0.0751081	Female infertility, tubal origin	TRUE	reported	OTk2vL	132198	0.0409738	25.3783	23.4617	21.763	25.3783
rs11147097	12	133045517	C	T	-0.363814	0.0778556	0.184564	3.67652e-06	596	Saliva microbiota abundance (Genus Porphyromonas)	TRUE	reported	WHNo60	12	132468931	T	C	0.364126	-0.0376471	0.041483	0.185983	Female infertility, tubal origin	TRUE	reported	OTk2vL	132198	0.0353432	21.763	23.4617	21.763	25.3783
rs4965294	15	100799726	A	G	-0.308873	0.0620051	0.294463	8.28777e-07	596	Saliva microbiota abundance (Genus Porphyromonas)	TRUE	reported	WHNo60	15	100259521	G	A	0.0406715	0.0667013	0.0325871	0.398971	Female infertility, tubal origin	TRUE	reported	OTk2vL	132198	0.0399708	24.7312	23.4617	21.763	25.3783
rs62082141	17	56520595	C	T	-0.419838	0.0894118	0.112416	3.30518e-06	596	Saliva microbiota abundance (Genus Porphyromonas)	TRUE	reported	WHNo60	17	58443234	T	C	0.952074	0.00411531	0.068471	0.0572588	Female infertility, tubal origin	TRUE	reported	OTk2vL	132198	0.0356739	21.9742	23.4617	21.763	25.3783
rs142459613	3	109022978	A	G	-0.492179	0.0975352	0.0872483	6.00022e-07	596	Saliva microbiota abundance (Genus Porphyromonas)	TRUE	reported	WHNo60	3	109304131	G	A	0.912536	0.0105358	0.0959193	0.0750532	Habitual aborter	TRUE	reported	PQ95LT	130971	0.0409738	25.3783	23.4617	21.763	25.3783
rs11147097	12	133045517	C	T	-0.363814	0.0778556	0.184564	3.67652e-06	596	Saliva microbiota abundance (Genus Porphyromonas)	TRUE	reported	WHNo60	12	132468931	T	C	0.476211	0.0467852	0.0656716	0.186112	Habitual aborter	TRUE	reported	PQ95LT	130971	0.0353432	21.763	23.4617	21.763	25.3783
rs4965294	15	100799726	A	G	-0.308873	0.0620051	0.294463	8.28777e-07	596	Saliva microbiota abundance (Genus Porphyromonas)	TRUE	reported	WHNo60	15	100259521	G	A	0.948906	0.00328603	0.0512798	0.398749	Habitual aborter	TRUE	reported	PQ95LT	130971	0.0399708	24.7312	23.4617	21.763	25.3783
rs62082141	17	56520595	C	T	-0.419838	0.0894118	0.112416	3.30518e-06	596	Saliva microbiota abundance (Genus Porphyromonas)	TRUE	reported	WHNo60	17	58443234	T	C	0.436684	-0.0839957	0.107991	0.0572277	Habitual aborter	TRUE	reported	PQ95LT	130971	0.0356739	21.9742	23.4617	21.763	25.3783
rs142459613	3	109022978	A	G	-0.492179	0.0975352	0.0872483	6.00022e-07	596	Saliva microbiota abundance (Genus Porphyromonas)	TRUE	reported	WHNo60	3	109304131	G	A	0.899218	-0.00189857	0.0149908	0.0750109	Leiomyoma of uterus	TRUE	reported	YcAPbV	282064	0.0409738	25.3783	23.4617	21.763	25.3783
rs11147097	12	133045517	C	T	-0.363814	0.0778556	0.184564	3.67652e-06	596	Saliva microbiota abundance (Genus Porphyromonas)	TRUE	reported	WHNo60	12	132468931	T	C	0.78293	0.00280036	0.0101645	0.186951	Leiomyoma of uterus	TRUE	reported	YcAPbV	282064	0.0353432	21.763	23.4617	21.763	25.3783
rs4965294	15	100799726	A	G	-0.308873	0.0620051	0.294463	8.28777e-07	596	Saliva microbiota abundance (Genus Porphyromonas)	TRUE	reported	WHNo60	15	100259521	G	A	0.486975	-0.0055936	0.00804687	0.398621	Leiomyoma of uterus	TRUE	reported	YcAPbV	282064	0.0399708	24.7312	23.4617	21.763	25.3783
rs62082141	17	56520595	C	T	-0.419838	0.0894118	0.112416	3.30518e-06	596	Saliva microbiota abundance (Genus Porphyromonas)	TRUE	reported	WHNo60	17	58443234	T	C	0.57087	0.00948835	0.016741	0.0575718	Leiomyoma of uterus	TRUE	reported	YcAPbV	282064	0.0356739	21.9742	23.4617	21.763	25.3783
rs142459613	3	109022978	A	G	-0.492179	0.0975352	0.0872483	6.00022e-07	596	Saliva microbiota abundance (Genus Porphyromonas)	TRUE	reported	WHNo60	3	109304131	G	A	0.560205	-0.0340272	0.0584121	0.0748951	Polycystic ovarian syndrome	TRUE	reported	KDhlXQ	269994	0.0409738	25.3783	23.4617	21.763	25.3783
rs11147097	12	133045517	C	T	-0.363814	0.0778556	0.184564	3.67652e-06	596	Saliva microbiota abundance (Genus Porphyromonas)	TRUE	reported	WHNo60	12	132468931	T	C	0.102473	0.0649981	0.0398034	0.186873	Polycystic ovarian syndrome	TRUE	reported	KDhlXQ	269994	0.0353432	21.763	23.4617	21.763	25.3783
rs4965294	15	100799726	A	G	-0.308873	0.0620051	0.294463	8.28777e-07	596	Saliva microbiota abundance (Genus Porphyromonas)	TRUE	reported	WHNo60	15	100259521	G	A	0.593108	-0.0166893	0.0312337	0.398636	Polycystic ovarian syndrome	TRUE	reported	KDhlXQ	269994	0.0399708	24.7312	23.4617	21.763	25.3783
rs62082141	17	56520595	C	T	-0.419838	0.0894118	0.112416	3.30518e-06	596	Saliva microbiota abundance (Genus Porphyromonas)	TRUE	reported	WHNo60	17	58443234	T	C	0.616087	-0.0330854	0.0659855	0.0575036	Polycystic ovarian syndrome	TRUE	reported	KDhlXQ	269994	0.0356739	21.9742	23.4617	21.763	25.3783
rs142459613	3	109022978	A	G	-0.492179	0.0975352	0.0872483	6.00022e-07	596	Saliva microbiota abundance (Genus Porphyromonas)	TRUE	reported	WHNo60	3	109304131	G	A	0.977175	0.000541298	0.018919	0.0751542	Spontaneous abortion	TRUE	reported	oprORx	222446	0.0409738	25.3783	23.4617	21.763	25.3783
rs11147097	12	133045517	C	T	-0.363814	0.0778556	0.184564	3.67652e-06	596	Saliva microbiota abundance (Genus Porphyromonas)	TRUE	reported	WHNo60	12	132468931	T	C	0.99671	5.29374e-05	0.0128378	0.186899	Spontaneous abortion	TRUE	reported	oprORx	222446	0.0353432	21.763	23.4617	21.763	25.3783
rs4965294	15	100799726	A	G	-0.308873	0.0620051	0.294463	8.28777e-07	596	Saliva microbiota abundance (Genus Porphyromonas)	TRUE	reported	WHNo60	15	100259521	G	A	0.77649	0.00286859	0.0101044	0.397914	Spontaneous abortion	TRUE	reported	oprORx	222446	0.0399708	24.7312	23.4617	21.763	25.3783
rs62082141	17	56520595	C	T	-0.419838	0.0894118	0.112416	3.30518e-06	596	Saliva microbiota abundance (Genus Porphyromonas)	TRUE	reported	WHNo60	17	58443234	T	C	0.612917	-0.0107552	0.0212589	0.0577689	Spontaneous abortion	TRUE	reported	oprORx	222446	0.0356739	21.9742	23.4617	21.763	25.3783
rs75593713	4	64156794	A	G	-0.545034	0.113739	0.0631148	2.07806e-06	610	Saliva microbiota abundance (Genus Prevotella)	TRUE	reported	wNDJ7g	4	63291076	G	A	0.239096	0.0224624	0.0190804	0.0948246	Endometriosis	TRUE	reported	ssiwZL	150350	0.0362785	22.8877	23.3214	21.2037	28.621
rs112915184	7	2638377	G	T	-0.636421	0.118765	0.0557377	1.19162e-07	610	Saliva microbiota abundance (Genus Prevotella)	TRUE	reported	wNDJ7g	7	2598743	T	G	0.666722	0.0107392	0.024937	0.0505823	Endometriosis	TRUE	reported	ssiwZL	150350	0.0449576	28.621	23.3214	21.2037	28.621
rs73335556	7	37145791	A	G	-0.432511	0.0923429	0.0983607	3.47719e-06	610	Saliva microbiota abundance (Genus Prevotella)	TRUE	reported	wNDJ7g	7	37106186	G	A	0.359792	-0.0217793	0.0237827	0.0566333	Endometriosis	TRUE	reported	ssiwZL	150350	0.0347148	21.8656	23.3214	21.2037	28.621
rs6945846	7	114402916	C	T	-0.351485	0.0697916	0.213115	6.2671e-07	610	Saliva microbiota abundance (Genus Prevotella)	TRUE	reported	wNDJ7g	7	114762861	T	C	0.424498	0.00982474	0.0123018	0.270836	Endometriosis	TRUE	reported	ssiwZL	150350	0.0399195	25.2802	23.3214	21.2037	28.621
rs35820208	8	94916103	A	G	-0.630791	0.129416	0.0532787	1.39632e-06	610	Saliva microbiota abundance (Genus Prevotella)	TRUE	reported	wNDJ7g	8	93903875	G	A	0.459977	0.0170052	0.0230148	0.0603434	Endometriosis	TRUE	reported	ssiwZL	150350	0.0374863	23.6793	23.3214	21.2037	28.621
rs2383049	9	17907810	T	A	0.365617	0.0786759	0.846721	4.1296e-06	610	Saliva microbiota abundance (Genus Prevotella)	TRUE	reported	wNDJ7g	9	17907812	A	T	0.163646	0.0202602	0.0145452	0.829981	Endometriosis	TRUE	reported	ssiwZL	150350	0.0341925	21.525	23.3214	21.2037	28.621
rs4842143	9	137582195	G	T	-0.2653	0.0575199	0.604918	4.85775e-06	610	Saliva microbiota abundance (Genus Prevotella)	TRUE	reported	wNDJ7g	9	134690349	T	G	0.881433	0.00164092	0.0110016	0.539498	Endometriosis	TRUE	reported	ssiwZL	150350	0.0336992	21.2037	23.3214	21.2037	28.621
rs11023461	11	2632430	G	C	-0.574649	0.122009	0.0590164	3.07378e-06	610	Saliva microbiota abundance (Genus Prevotella)	TRUE	reported	wNDJ7g	11	2611200	C	G	7.25554e-06	0.0992979	0.0221348	0.0645892	Endometriosis	TRUE	reported	ssiwZL	150350	0.0350894	22.1102	23.3214	21.2037	28.621
rs2705157	12	48905551	T	C	0.287465	0.061537	0.645082	3.68511e-06	610	Saliva microbiota abundance (Genus Prevotella)	TRUE	reported	wNDJ7g	12	48511768	C	T	0.199411	-0.0143558	0.0111873	0.607902	Endometriosis	TRUE	reported	ssiwZL	150350	0.0345384	21.7506	23.3214	21.2037	28.621
rs17273914	13	103702733	A	G	-0.377921	0.0768071	0.169672	1.11346e-06	610	Saliva microbiota abundance (Genus Prevotella)	TRUE	reported	wNDJ7g	13	103050383	G	A	0.852234	0.003012	0.0161702	0.133827	Endometriosis	TRUE	reported	ssiwZL	150350	0.0381739	24.1309	23.3214	21.2037	28.621
rs2322972	17	13695063	C	G	0.430922	0.088782	0.891803	1.54219e-06	610	Saliva microbiota abundance (Genus Prevotella)	TRUE	reported	wNDJ7g	17	13791746	G	C	0.144213	0.0244792	0.0167634	0.878028	Endometriosis	TRUE	reported	ssiwZL	150350	0.0371845	23.4813	23.3214	21.2037	28.621
rs75593713	4	64156794	A	G	-0.545034	0.113739	0.0631148	2.07806e-06	610	Saliva microbiota abundance (Genus Prevotella)	TRUE	reported	wNDJ7g	4	63291076	G	A	0.872294	0.00892309	0.0555105	0.0947661	Female infertility, tubal origin	TRUE	reported	OTk2vL	132198	0.0362785	22.8877	23.3214	21.2037	28.621
rs112915184	7	2638377	G	T	-0.636421	0.118765	0.0557377	1.19162e-07	610	Saliva microbiota abundance (Genus Prevotella)	TRUE	reported	wNDJ7g	7	2598743	T	G	0.110828	-0.115686	0.0725536	0.0504609	Female infertility, tubal origin	TRUE	reported	OTk2vL	132198	0.0449576	28.621	23.3214	21.2037	28.621
rs73335556	7	37145791	A	G	-0.432511	0.0923429	0.0983607	3.47719e-06	610	Saliva microbiota abundance (Genus Prevotella)	TRUE	reported	wNDJ7g	7	37106186	G	A	0.580162	0.0381901	0.0690413	0.0568012	Female infertility, tubal origin	TRUE	reported	OTk2vL	132198	0.0347148	21.8656	23.3214	21.2037	28.621
rs6945846	7	114402916	C	T	-0.351485	0.0697916	0.213115	6.2671e-07	610	Saliva microbiota abundance (Genus Prevotella)	TRUE	reported	wNDJ7g	7	114762861	T	C	0.615396	-0.0180619	0.0359523	0.270455	Female infertility, tubal origin	TRUE	reported	OTk2vL	132198	0.0399195	25.2802	23.3214	21.2037	28.621
rs35820208	8	94916103	A	G	-0.630791	0.129416	0.0532787	1.39632e-06	610	Saliva microbiota abundance (Genus Prevotella)	TRUE	reported	wNDJ7g	8	93903875	G	A	0.0783285	-0.118684	0.0674163	0.0601113	Female infertility, tubal origin	TRUE	reported	OTk2vL	132198	0.0374863	23.6793	23.3214	21.2037	28.621
rs2383049	9	17907810	T	A	0.365617	0.0786759	0.846721	4.1296e-06	610	Saliva microbiota abundance (Genus Prevotella)	TRUE	reported	wNDJ7g	9	17907812	A	T	0.17626	-0.0571239	0.0422401	0.82955	Female infertility, tubal origin	TRUE	reported	OTk2vL	132198	0.0341925	21.525	23.3214	21.2037	28.621
rs4842143	9	137582195	G	T	-0.2653	0.0575199	0.604918	4.85775e-06	610	Saliva microbiota abundance (Genus Prevotella)	TRUE	reported	wNDJ7g	9	134690349	T	G	0.755706	0.00994855	0.031976	0.539401	Female infertility, tubal origin	TRUE	reported	OTk2vL	132198	0.0336992	21.2037	23.3214	21.2037	28.621
rs11023461	11	2632430	G	C	-0.574649	0.122009	0.0590164	3.07378e-06	610	Saliva microbiota abundance (Genus Prevotella)	TRUE	reported	wNDJ7g	11	2611200	C	G	0.527318	-0.0419114	0.0663045	0.0638454	Female infertility, tubal origin	TRUE	reported	OTk2vL	132198	0.0350894	22.1102	23.3214	21.2037	28.621
rs2705157	12	48905551	T	C	0.287465	0.061537	0.645082	3.68511e-06	610	Saliva microbiota abundance (Genus Prevotella)	TRUE	reported	wNDJ7g	12	48511768	C	T	0.00789623	-0.0857711	0.0322876	0.607962	Female infertility, tubal origin	TRUE	reported	OTk2vL	132198	0.0345384	21.7506	23.3214	21.2037	28.621
rs17273914	13	103702733	A	G	-0.377921	0.0768071	0.169672	1.11346e-06	610	Saliva microbiota abundance (Genus Prevotella)	TRUE	reported	wNDJ7g	13	103050383	G	A	0.122537	-0.0727128	0.0470874	0.133696	Female infertility, tubal origin	TRUE	reported	OTk2vL	132198	0.0381739	24.1309	23.3214	21.2037	28.621
rs2322972	17	13695063	C	G	0.430922	0.088782	0.891803	1.54219e-06	610	Saliva microbiota abundance (Genus Prevotella)	TRUE	reported	wNDJ7g	17	13791746	G	C	0.569065	-0.0278549	0.0489172	0.877594	Female infertility, tubal origin	TRUE	reported	OTk2vL	132198	0.0371845	23.4813	23.3214	21.2037	28.621
rs75593713	4	64156794	A	G	-0.545034	0.113739	0.0631148	2.07806e-06	610	Saliva microbiota abundance (Genus Prevotella)	TRUE	reported	wNDJ7g	4	63291076	G	A	0.10241	0.142246	0.0870921	0.0948428	Habitual aborter	TRUE	reported	PQ95LT	130971	0.0362785	22.8877	23.3214	21.2037	28.621
rs112915184	7	2638377	G	T	-0.636421	0.118765	0.0557377	1.19162e-07	610	Saliva microbiota abundance (Genus Prevotella)	TRUE	reported	wNDJ7g	7	2598743	T	G	0.91917	-0.0116749	0.115047	0.0505401	Habitual aborter	TRUE	reported	PQ95LT	130971	0.0449576	28.621	23.3214	21.2037	28.621
rs73335556	7	37145791	A	G	-0.432511	0.0923429	0.0983607	3.47719e-06	610	Saliva microbiota abundance (Genus Prevotella)	TRUE	reported	wNDJ7g	7	37106186	G	A	0.565109	0.0635846	0.11053	0.0567807	Habitual aborter	TRUE	reported	PQ95LT	130971	0.0347148	21.8656	23.3214	21.2037	28.621
rs6945846	7	114402916	C	T	-0.351485	0.0697916	0.213115	6.2671e-07	610	Saliva microbiota abundance (Genus Prevotella)	TRUE	reported	wNDJ7g	7	114762861	T	C	0.264076	0.0630994	0.0564997	0.270602	Habitual aborter	TRUE	reported	PQ95LT	130971	0.0399195	25.2802	23.3214	21.2037	28.621
rs35820208	8	94916103	A	G	-0.630791	0.129416	0.0532787	1.39632e-06	610	Saliva microbiota abundance (Genus Prevotella)	TRUE	reported	wNDJ7g	8	93903875	G	A	0.854853	-0.0193277	0.105656	0.0602136	Habitual aborter	TRUE	reported	PQ95LT	130971	0.0374863	23.6793	23.3214	21.2037	28.621
rs2383049	9	17907810	T	A	0.365617	0.0786759	0.846721	4.1296e-06	610	Saliva microbiota abundance (Genus Prevotella)	TRUE	reported	wNDJ7g	9	17907812	A	T	0.941085	0.00494902	0.0669631	0.829688	Habitual aborter	TRUE	reported	PQ95LT	130971	0.0341925	21.525	23.3214	21.2037	28.621
rs4842143	9	137582195	G	T	-0.2653	0.0575199	0.604918	4.85775e-06	610	Saliva microbiota abundance (Genus Prevotella)	TRUE	reported	wNDJ7g	9	134690349	T	G	0.905465	0.00599223	0.0504566	0.539386	Habitual aborter	TRUE	reported	PQ95LT	130971	0.0336992	21.2037	23.3214	21.2037	28.621
rs11023461	11	2632430	G	C	-0.574649	0.122009	0.0590164	3.07378e-06	610	Saliva microbiota abundance (Genus Prevotella)	TRUE	reported	wNDJ7g	11	2611200	C	G	0.125247	-0.159873	0.10428	0.0638365	Habitual aborter	TRUE	reported	PQ95LT	130971	0.0350894	22.1102	23.3214	21.2037	28.621
rs2705157	12	48905551	T	C	0.287465	0.061537	0.645082	3.68511e-06	610	Saliva microbiota abundance (Genus Prevotella)	TRUE	reported	wNDJ7g	12	48511768	C	T	0.0468263	-0.102047	0.051335	0.608106	Habitual aborter	TRUE	reported	PQ95LT	130971	0.0345384	21.7506	23.3214	21.2037	28.621
rs17273914	13	103702733	A	G	-0.377921	0.0768071	0.169672	1.11346e-06	610	Saliva microbiota abundance (Genus Prevotella)	TRUE	reported	wNDJ7g	13	103050383	G	A	0.197405	-0.0960538	0.0745192	0.133756	Habitual aborter	TRUE	reported	PQ95LT	130971	0.0381739	24.1309	23.3214	21.2037	28.621
rs2322972	17	13695063	C	G	0.430922	0.088782	0.891803	1.54219e-06	610	Saliva microbiota abundance (Genus Prevotella)	TRUE	reported	wNDJ7g	17	13791746	G	C	0.833784	0.0160516	0.0764904	0.877622	Habitual aborter	TRUE	reported	PQ95LT	130971	0.0371845	23.4813	23.3214	21.2037	28.621
rs75593713	4	64156794	A	G	-0.545034	0.113739	0.0631148	2.07806e-06	610	Saliva microbiota abundance (Genus Prevotella)	TRUE	reported	wNDJ7g	4	63291076	G	A	0.150193	-0.0196783	0.0136764	0.0949484	Leiomyoma of uterus	TRUE	reported	YcAPbV	282064	0.0362785	22.8877	23.3214	21.2037	28.621
rs112915184	7	2638377	G	T	-0.636421	0.118765	0.0557377	1.19162e-07	610	Saliva microbiota abundance (Genus Prevotella)	TRUE	reported	wNDJ7g	7	2598743	T	G	0.268578	-0.0199156	0.0180013	0.0505891	Leiomyoma of uterus	TRUE	reported	YcAPbV	282064	0.0449576	28.621	23.3214	21.2037	28.621
rs73335556	7	37145791	A	G	-0.432511	0.0923429	0.0983607	3.47719e-06	610	Saliva microbiota abundance (Genus Prevotella)	TRUE	reported	wNDJ7g	7	37106186	G	A	0.758476	-0.00524398	0.0170546	0.0566417	Leiomyoma of uterus	TRUE	reported	YcAPbV	282064	0.0347148	21.8656	23.3214	21.2037	28.621
rs6945846	7	114402916	C	T	-0.351485	0.0697916	0.213115	6.2671e-07	610	Saliva microbiota abundance (Genus Prevotella)	TRUE	reported	wNDJ7g	7	114762861	T	C	0.272638	-0.00968447	0.00882807	0.271217	Leiomyoma of uterus	TRUE	reported	YcAPbV	282064	0.0399195	25.2802	23.3214	21.2037	28.621
rs35820208	8	94916103	A	G	-0.630791	0.129416	0.0532787	1.39632e-06	610	Saliva microbiota abundance (Genus Prevotella)	TRUE	reported	wNDJ7g	8	93903875	G	A	0.544003	-0.0101035	0.0166513	0.0595824	Leiomyoma of uterus	TRUE	reported	YcAPbV	282064	0.0374863	23.6793	23.3214	21.2037	28.621
rs2383049	9	17907810	T	A	0.365617	0.0786759	0.846721	4.1296e-06	610	Saliva microbiota abundance (Genus Prevotella)	TRUE	reported	wNDJ7g	9	17907812	A	T	0.819904	0.00237147	0.0104163	0.829093	Leiomyoma of uterus	TRUE	reported	YcAPbV	282064	0.0341925	21.525	23.3214	21.2037	28.621
rs4842143	9	137582195	G	T	-0.2653	0.0575199	0.604918	4.85775e-06	610	Saliva microbiota abundance (Genus Prevotella)	TRUE	reported	wNDJ7g	9	134690349	T	G	0.264922	0.00882792	0.00791861	0.539789	Leiomyoma of uterus	TRUE	reported	YcAPbV	282064	0.0336992	21.2037	23.3214	21.2037	28.621
rs11023461	11	2632430	G	C	-0.574649	0.122009	0.0590164	3.07378e-06	610	Saliva microbiota abundance (Genus Prevotella)	TRUE	reported	wNDJ7g	11	2611200	C	G	0.0178673	0.0384034	0.0162152	0.0642767	Leiomyoma of uterus	TRUE	reported	YcAPbV	282064	0.0350894	22.1102	23.3214	21.2037	28.621
rs2705157	12	48905551	T	C	0.287465	0.061537	0.645082	3.68511e-06	610	Saliva microbiota abundance (Genus Prevotella)	TRUE	reported	wNDJ7g	12	48511768	C	T	0.593239	0.00428509	0.00802228	0.606958	Leiomyoma of uterus	TRUE	reported	YcAPbV	282064	0.0345384	21.7506	23.3214	21.2037	28.621
rs17273914	13	103702733	A	G	-0.377921	0.0768071	0.169672	1.11346e-06	610	Saliva microbiota abundance (Genus Prevotella)	TRUE	reported	wNDJ7g	13	103050383	G	A	0.228162	-0.013965	0.0115882	0.133561	Leiomyoma of uterus	TRUE	reported	YcAPbV	282064	0.0381739	24.1309	23.3214	21.2037	28.621
rs2322972	17	13695063	C	G	0.430922	0.088782	0.891803	1.54219e-06	610	Saliva microbiota abundance (Genus Prevotella)	TRUE	reported	wNDJ7g	17	13791746	G	C	0.418401	-0.00975134	0.0120506	0.878607	Leiomyoma of uterus	TRUE	reported	YcAPbV	282064	0.0371845	23.4813	23.3214	21.2037	28.621
rs75593713	4	64156794	A	G	-0.545034	0.113739	0.0631148	2.07806e-06	610	Saliva microbiota abundance (Genus Prevotella)	TRUE	reported	wNDJ7g	4	63291076	G	A	0.142786	-0.0772969	0.0527445	0.0949637	Polycystic ovarian syndrome	TRUE	reported	KDhlXQ	269994	0.0362785	22.8877	23.3214	21.2037	28.621
rs112915184	7	2638377	G	T	-0.636421	0.118765	0.0557377	1.19162e-07	610	Saliva microbiota abundance (Genus Prevotella)	TRUE	reported	wNDJ7g	7	2598743	T	G	0.365214	0.0629868	0.0695622	0.0506153	Polycystic ovarian syndrome	TRUE	reported	KDhlXQ	269994	0.0449576	28.621	23.3214	21.2037	28.621
rs73335556	7	37145791	A	G	-0.432511	0.0923429	0.0983607	3.47719e-06	610	Saliva microbiota abundance (Genus Prevotella)	TRUE	reported	wNDJ7g	7	37106186	G	A	0.440018	-0.05181	0.0670971	0.056605	Polycystic ovarian syndrome	TRUE	reported	KDhlXQ	269994	0.0347148	21.8656	23.3214	21.2037	28.621
rs6945846	7	114402916	C	T	-0.351485	0.0697916	0.213115	6.2671e-07	610	Saliva microbiota abundance (Genus Prevotella)	TRUE	reported	wNDJ7g	7	114762861	T	C	0.817492	-0.00796748	0.0345254	0.271167	Polycystic ovarian syndrome	TRUE	reported	KDhlXQ	269994	0.0399195	25.2802	23.3214	21.2037	28.621
rs35820208	8	94916103	A	G	-0.630791	0.129416	0.0532787	1.39632e-06	610	Saliva microbiota abundance (Genus Prevotella)	TRUE	reported	wNDJ7g	8	93903875	G	A	0.93045	-0.00556631	0.0637759	0.0596387	Polycystic ovarian syndrome	TRUE	reported	KDhlXQ	269994	0.0374863	23.6793	23.3214	21.2037	28.621
rs2383049	9	17907810	T	A	0.365617	0.0786759	0.846721	4.1296e-06	610	Saliva microbiota abundance (Genus Prevotella)	TRUE	reported	wNDJ7g	9	17907812	A	T	0.412152	0.0332519	0.0405456	0.829117	Polycystic ovarian syndrome	TRUE	reported	KDhlXQ	269994	0.0341925	21.525	23.3214	21.2037	28.621
rs4842143	9	137582195	G	T	-0.2653	0.0575199	0.604918	4.85775e-06	610	Saliva microbiota abundance (Genus Prevotella)	TRUE	reported	wNDJ7g	9	134690349	T	G	0.215351	-0.0380962	0.0307479	0.539621	Polycystic ovarian syndrome	TRUE	reported	KDhlXQ	269994	0.0336992	21.2037	23.3214	21.2037	28.621
rs11023461	11	2632430	G	C	-0.574649	0.122009	0.0590164	3.07378e-06	610	Saliva microbiota abundance (Genus Prevotella)	TRUE	reported	wNDJ7g	11	2611200	C	G	0.589058	-0.034001	0.0629412	0.0643069	Polycystic ovarian syndrome	TRUE	reported	KDhlXQ	269994	0.0350894	22.1102	23.3214	21.2037	28.621
rs2705157	12	48905551	T	C	0.287465	0.061537	0.645082	3.68511e-06	610	Saliva microbiota abundance (Genus Prevotella)	TRUE	reported	wNDJ7g	12	48511768	C	T	0.190489	-0.0408807	0.0312273	0.607074	Polycystic ovarian syndrome	TRUE	reported	KDhlXQ	269994	0.0345384	21.7506	23.3214	21.2037	28.621
rs17273914	13	103702733	A	G	-0.377921	0.0768071	0.169672	1.11346e-06	610	Saliva microbiota abundance (Genus Prevotella)	TRUE	reported	wNDJ7g	13	103050383	G	A	0.588379	0.0245783	0.0454155	0.133702	Polycystic ovarian syndrome	TRUE	reported	KDhlXQ	269994	0.0381739	24.1309	23.3214	21.2037	28.621
rs2322972	17	13695063	C	G	0.430922	0.088782	0.891803	1.54219e-06	610	Saliva microbiota abundance (Genus Prevotella)	TRUE	reported	wNDJ7g	17	13791746	G	C	0.78038	-0.0130603	0.0468406	0.878445	Polycystic ovarian syndrome	TRUE	reported	KDhlXQ	269994	0.0371845	23.4813	23.3214	21.2037	28.621
rs75593713	4	64156794	A	G	-0.545034	0.113739	0.0631148	2.07806e-06	610	Saliva microbiota abundance (Genus Prevotella)	TRUE	reported	wNDJ7g	4	63291076	G	A	0.664258	0.00743027	0.0171188	0.0952415	Spontaneous abortion	TRUE	reported	oprORx	222446	0.0362785	22.8877	23.3214	21.2037	28.621
rs112915184	7	2638377	G	T	-0.636421	0.118765	0.0557377	1.19162e-07	610	Saliva microbiota abundance (Genus Prevotella)	TRUE	reported	wNDJ7g	7	2598743	T	G	0.879074	0.003425	0.0225116	0.0506189	Spontaneous abortion	TRUE	reported	oprORx	222446	0.0449576	28.621	23.3214	21.2037	28.621
rs73335556	7	37145791	A	G	-0.432511	0.0923429	0.0983607	3.47719e-06	610	Saliva microbiota abundance (Genus Prevotella)	TRUE	reported	wNDJ7g	7	37106186	G	A	0.879559	0.00325718	0.0214955	0.0569111	Spontaneous abortion	TRUE	reported	oprORx	222446	0.0347148	21.8656	23.3214	21.2037	28.621
rs6945846	7	114402916	C	T	-0.351485	0.0697916	0.213115	6.2671e-07	610	Saliva microbiota abundance (Genus Prevotella)	TRUE	reported	wNDJ7g	7	114762861	T	C	0.661837	-0.00487299	0.0111414	0.270944	Spontaneous abortion	TRUE	reported	oprORx	222446	0.0399195	25.2802	23.3214	21.2037	28.621
rs35820208	8	94916103	A	G	-0.630791	0.129416	0.0532787	1.39632e-06	610	Saliva microbiota abundance (Genus Prevotella)	TRUE	reported	wNDJ7g	8	93903875	G	A	0.140995	-0.0306053	0.0207903	0.0598876	Spontaneous abortion	TRUE	reported	oprORx	222446	0.0374863	23.6793	23.3214	21.2037	28.621
rs2383049	9	17907810	T	A	0.365617	0.0786759	0.846721	4.1296e-06	610	Saliva microbiota abundance (Genus Prevotella)	TRUE	reported	wNDJ7g	9	17907812	A	T	0.842069	-0.00261449	0.0131218	0.829211	Spontaneous abortion	TRUE	reported	oprORx	222446	0.0341925	21.525	23.3214	21.2037	28.621
rs4842143	9	137582195	G	T	-0.2653	0.0575199	0.604918	4.85775e-06	610	Saliva microbiota abundance (Genus Prevotella)	TRUE	reported	wNDJ7g	9	134690349	T	G	0.327526	0.00974103	0.00994887	0.539968	Spontaneous abortion	TRUE	reported	oprORx	222446	0.0336992	21.2037	23.3214	21.2037	28.621
rs11023461	11	2632430	G	C	-0.574649	0.122009	0.0590164	3.07378e-06	610	Saliva microbiota abundance (Genus Prevotella)	TRUE	reported	wNDJ7g	11	2611200	C	G	0.205048	-0.0258504	0.020398	0.0645312	Spontaneous abortion	TRUE	reported	oprORx	222446	0.0350894	22.1102	23.3214	21.2037	28.621
rs2705157	12	48905551	T	C	0.287465	0.061537	0.645082	3.68511e-06	610	Saliva microbiota abundance (Genus Prevotella)	TRUE	reported	wNDJ7g	12	48511768	C	T	0.155644	-0.0143526	0.0101083	0.606578	Spontaneous abortion	TRUE	reported	oprORx	222446	0.0345384	21.7506	23.3214	21.2037	28.621
rs17273914	13	103702733	A	G	-0.377921	0.0768071	0.169672	1.11346e-06	610	Saliva microbiota abundance (Genus Prevotella)	TRUE	reported	wNDJ7g	13	103050383	G	A	0.00803156	-0.0390096	0.0147165	0.133427	Spontaneous abortion	TRUE	reported	oprORx	222446	0.0381739	24.1309	23.3214	21.2037	28.621
rs2322972	17	13695063	C	G	0.430922	0.088782	0.891803	1.54219e-06	610	Saliva microbiota abundance (Genus Prevotella)	TRUE	reported	wNDJ7g	17	13791746	G	C	0.753664	0.00474315	0.0151147	0.878606	Spontaneous abortion	TRUE	reported	oprORx	222446	0.0371845	23.4813	23.3214	21.2037	28.621
rs197620	1	57687078	A	T	-0.384397	0.0712993	0.208882	1.00342e-07	608	Saliva microbiota abundance (Genus Rothia)	TRUE	reported	E6aguK	1	57221405	T	A	0.340032	-0.012274	0.0128645	0.236964	Endometriosis	TRUE	reported	ssiwZL	150350	0.0456252	28.9706	26.6925	22.3921	38.0973
rs12052947	2	67326295	G	A	-0.555878	0.116806	0.0592105	2.43564e-06	608	Saliva microbiota abundance (Genus Rothia)	TRUE	reported	E6aguK	2	67099163	A	G	0.768969	0.00612079	0.0208387	0.0744375	Endometriosis	TRUE	reported	ssiwZL	150350	0.0359119	22.5733	26.6925	22.3921	38.0973
rs17793860	2	180979913	C	T	-0.652695	0.105572	0.0748355	1.15993e-09	608	Saliva microbiota abundance (Genus Rothia)	TRUE	reported	E6aguK	2	180115186	T	C	0.112219	-0.0253435	0.0159564	0.137849	Endometriosis	TRUE	reported	ssiwZL	150350	0.0591484	38.0973	26.6925	22.3921	38.0973
rs1538993	6	46441428	G	A	-0.302877	0.0604154	0.680099	7.0363e-07	608	Saliva microbiota abundance (Genus Rothia)	TRUE	reported	E6aguK	6	46473691	A	G	0.985411	-0.000210681	0.0115214	0.659258	Endometriosis	TRUE	reported	ssiwZL	150350	0.0396956	25.0499	26.6925	22.3921	38.0973
rs3101191	8	62369456	G	A	0.5448	0.113235	0.935855	1.89542e-06	608	Saliva microbiota abundance (Genus Rothia)	TRUE	reported	E6aguK	8	61456897	A	G	0.134648	0.0353252	0.0236128	0.942273	Endometriosis	TRUE	reported	ssiwZL	150350	0.0366761	23.0719	26.6925	22.3921	38.0973
rs12941068	17	17737857	A	G	-0.300017	0.0632969	0.264803	2.66832e-06	608	Saliva microbiota abundance (Genus Rothia)	TRUE	reported	E6aguK	17	17834543	G	A	0.325143	0.0131345	0.0133489	0.21575	Endometriosis	TRUE	reported	ssiwZL	150350	0.0356339	22.3921	26.6925	22.3921	38.0973
rs197620	1	57687078	A	T	-0.384397	0.0712993	0.208882	1.00342e-07	608	Saliva microbiota abundance (Genus Rothia)	TRUE	reported	E6aguK	1	57221405	T	A	0.360014	-0.0342363	0.0374029	0.237002	Female infertility, tubal origin	TRUE	reported	OTk2vL	132198	0.0456252	28.9706	26.6925	22.3921	38.0973
rs12052947	2	67326295	G	A	-0.555878	0.116806	0.0592105	2.43564e-06	608	Saliva microbiota abundance (Genus Rothia)	TRUE	reported	E6aguK	2	67099163	A	G	0.630298	0.0292487	0.0607693	0.0743591	Female infertility, tubal origin	TRUE	reported	OTk2vL	132198	0.0359119	22.5733	26.6925	22.3921	38.0973
rs17793860	2	180979913	C	T	-0.652695	0.105572	0.0748355	1.15993e-09	608	Saliva microbiota abundance (Genus Rothia)	TRUE	reported	E6aguK	2	180115186	T	C	0.843824	-0.0091483	0.046437	0.138382	Female infertility, tubal origin	TRUE	reported	OTk2vL	132198	0.0591484	38.0973	26.6925	22.3921	38.0973
rs1538993	6	46441428	G	A	-0.302877	0.0604154	0.680099	7.0363e-07	608	Saliva microbiota abundance (Genus Rothia)	TRUE	reported	E6aguK	6	46473691	A	G	0.931232	0.00289932	0.033598	0.659257	Female infertility, tubal origin	TRUE	reported	OTk2vL	132198	0.0396956	25.0499	26.6925	22.3921	38.0973
rs3101191	8	62369456	G	A	0.5448	0.113235	0.935855	1.89542e-06	608	Saliva microbiota abundance (Genus Rothia)	TRUE	reported	E6aguK	8	61456897	A	G	0.96069	-0.00336176	0.0682061	0.941947	Female infertility, tubal origin	TRUE	reported	OTk2vL	132198	0.0366761	23.0719	26.6925	22.3921	38.0973
rs12941068	17	17737857	A	G	-0.300017	0.0632969	0.264803	2.66832e-06	608	Saliva microbiota abundance (Genus Rothia)	TRUE	reported	E6aguK	17	17834543	G	A	0.307887	-0.039553	0.0387901	0.215475	Female infertility, tubal origin	TRUE	reported	OTk2vL	132198	0.0356339	22.3921	26.6925	22.3921	38.0973
rs197620	1	57687078	A	T	-0.384397	0.0712993	0.208882	1.00342e-07	608	Saliva microbiota abundance (Genus Rothia)	TRUE	reported	E6aguK	1	57221405	T	A	0.736195	0.0198627	0.0589582	0.237107	Habitual aborter	TRUE	reported	PQ95LT	130971	0.0456252	28.9706	26.6925	22.3921	38.0973
rs12052947	2	67326295	G	A	-0.555878	0.116806	0.0592105	2.43564e-06	608	Saliva microbiota abundance (Genus Rothia)	TRUE	reported	E6aguK	2	67099163	A	G	0.525817	-0.0604159	0.0952325	0.0743158	Habitual aborter	TRUE	reported	PQ95LT	130971	0.0359119	22.5733	26.6925	22.3921	38.0973
rs17793860	2	180979913	C	T	-0.652695	0.105572	0.0748355	1.15993e-09	608	Saliva microbiota abundance (Genus Rothia)	TRUE	reported	E6aguK	2	180115186	T	C	0.826486	0.015904	0.0725512	0.138448	Habitual aborter	TRUE	reported	PQ95LT	130971	0.0591484	38.0973	26.6925	22.3921	38.0973
rs1538993	6	46441428	G	A	-0.302877	0.0604154	0.680099	7.0363e-07	608	Saliva microbiota abundance (Genus Rothia)	TRUE	reported	E6aguK	6	46473691	A	G	0.762358	0.0160632	0.0531215	0.659258	Habitual aborter	TRUE	reported	PQ95LT	130971	0.0396956	25.0499	26.6925	22.3921	38.0973
rs3101191	8	62369456	G	A	0.5448	0.113235	0.935855	1.89542e-06	608	Saliva microbiota abundance (Genus Rothia)	TRUE	reported	E6aguK	8	61456897	A	G	0.668312	0.0455555	0.106322	0.941956	Habitual aborter	TRUE	reported	PQ95LT	130971	0.0366761	23.0719	26.6925	22.3921	38.0973
rs12941068	17	17737857	A	G	-0.300017	0.0632969	0.264803	2.66832e-06	608	Saliva microbiota abundance (Genus Rothia)	TRUE	reported	E6aguK	17	17834543	G	A	0.372457	0.0547289	0.0613635	0.215618	Habitual aborter	TRUE	reported	PQ95LT	130971	0.0356339	22.3921	26.6925	22.3921	38.0973
rs197620	1	57687078	A	T	-0.384397	0.0712993	0.208882	1.00342e-07	608	Saliva microbiota abundance (Genus Rothia)	TRUE	reported	E6aguK	1	57221405	T	A	0.713466	-0.00339499	0.00924548	0.235989	Leiomyoma of uterus	TRUE	reported	YcAPbV	282064	0.0456252	28.9706	26.6925	22.3921	38.0973
rs12052947	2	67326295	G	A	-0.555878	0.116806	0.0592105	2.43564e-06	608	Saliva microbiota abundance (Genus Rothia)	TRUE	reported	E6aguK	2	67099163	A	G	0.17853	0.0201996	0.015015	0.0741811	Leiomyoma of uterus	TRUE	reported	YcAPbV	282064	0.0359119	22.5733	26.6925	22.3921	38.0973
rs17793860	2	180979913	C	T	-0.652695	0.105572	0.0748355	1.15993e-09	608	Saliva microbiota abundance (Genus Rothia)	TRUE	reported	E6aguK	2	180115186	T	C	0.828426	-0.00248765	0.0114786	0.137441	Leiomyoma of uterus	TRUE	reported	YcAPbV	282064	0.0591484	38.0973	26.6925	22.3921	38.0973
rs1538993	6	46441428	G	A	-0.302877	0.0604154	0.680099	7.0363e-07	608	Saliva microbiota abundance (Genus Rothia)	TRUE	reported	E6aguK	6	46473691	A	G	0.585229	0.00451327	0.00826966	0.659144	Leiomyoma of uterus	TRUE	reported	YcAPbV	282064	0.0396956	25.0499	26.6925	22.3921	38.0973
rs3101191	8	62369456	G	A	0.5448	0.113235	0.935855	1.89542e-06	608	Saliva microbiota abundance (Genus Rothia)	TRUE	reported	E6aguK	8	61456897	A	G	0.0456079	0.0339448	0.0169809	0.94234	Leiomyoma of uterus	TRUE	reported	YcAPbV	282064	0.0366761	23.0719	26.6925	22.3921	38.0973
rs12941068	17	17737857	A	G	-0.300017	0.0632969	0.264803	2.66832e-06	608	Saliva microbiota abundance (Genus Rothia)	TRUE	reported	E6aguK	17	17834543	G	A	0.339284	-0.00915125	0.00957664	0.215215	Leiomyoma of uterus	TRUE	reported	YcAPbV	282064	0.0356339	22.3921	26.6925	22.3921	38.0973
rs197620	1	57687078	A	T	-0.384397	0.0712993	0.208882	1.00342e-07	608	Saliva microbiota abundance (Genus Rothia)	TRUE	reported	E6aguK	1	57221405	T	A	0.842504	0.00717212	0.0360967	0.235842	Polycystic ovarian syndrome	TRUE	reported	KDhlXQ	269994	0.0456252	28.9706	26.6925	22.3921	38.0973
rs12052947	2	67326295	G	A	-0.555878	0.116806	0.0592105	2.43564e-06	608	Saliva microbiota abundance (Genus Rothia)	TRUE	reported	E6aguK	2	67099163	A	G	0.684094	0.0236936	0.058232	0.0741472	Polycystic ovarian syndrome	TRUE	reported	KDhlXQ	269994	0.0359119	22.5733	26.6925	22.3921	38.0973
rs17793860	2	180979913	C	T	-0.652695	0.105572	0.0748355	1.15993e-09	608	Saliva microbiota abundance (Genus Rothia)	TRUE	reported	E6aguK	2	180115186	T	C	0.267281	-0.0496395	0.0447466	0.13748	Polycystic ovarian syndrome	TRUE	reported	KDhlXQ	269994	0.0591484	38.0973	26.6925	22.3921	38.0973
rs1538993	6	46441428	G	A	-0.302877	0.0604154	0.680099	7.0363e-07	608	Saliva microbiota abundance (Genus Rothia)	TRUE	reported	E6aguK	6	46473691	A	G	0.288399	0.034187	0.032202	0.659188	Polycystic ovarian syndrome	TRUE	reported	KDhlXQ	269994	0.0396956	25.0499	26.6925	22.3921	38.0973
rs3101191	8	62369456	G	A	0.5448	0.113235	0.935855	1.89542e-06	608	Saliva microbiota abundance (Genus Rothia)	TRUE	reported	E6aguK	8	61456897	A	G	0.550625	-0.0389593	0.0652778	0.942257	Polycystic ovarian syndrome	TRUE	reported	KDhlXQ	269994	0.0366761	23.0719	26.6925	22.3921	38.0973
rs12941068	17	17737857	A	G	-0.300017	0.0632969	0.264803	2.66832e-06	608	Saliva microbiota abundance (Genus Rothia)	TRUE	reported	E6aguK	17	17834543	G	A	0.44231	0.0285265	0.0371295	0.215184	Polycystic ovarian syndrome	TRUE	reported	KDhlXQ	269994	0.0356339	22.3921	26.6925	22.3921	38.0973
rs197620	1	57687078	A	T	-0.384397	0.0712993	0.208882	1.00342e-07	608	Saliva microbiota abundance (Genus Rothia)	TRUE	reported	E6aguK	1	57221405	T	A	0.658996	0.00514028	0.011648	0.236085	Spontaneous abortion	TRUE	reported	oprORx	222446	0.0456252	28.9706	26.6925	22.3921	38.0973
rs12052947	2	67326295	G	A	-0.555878	0.116806	0.0592105	2.43564e-06	608	Saliva microbiota abundance (Genus Rothia)	TRUE	reported	E6aguK	2	67099163	A	G	0.425935	-0.0150356	0.018885	0.0742342	Spontaneous abortion	TRUE	reported	oprORx	222446	0.0359119	22.5733	26.6925	22.3921	38.0973
rs17793860	2	180979913	C	T	-0.652695	0.105572	0.0748355	1.15993e-09	608	Saliva microbiota abundance (Genus Rothia)	TRUE	reported	E6aguK	2	180115186	T	C	0.106819	0.0232125	0.0143939	0.137506	Spontaneous abortion	TRUE	reported	oprORx	222446	0.0591484	38.0973	26.6925	22.3921	38.0973
rs1538993	6	46441428	G	A	-0.302877	0.0604154	0.680099	7.0363e-07	608	Saliva microbiota abundance (Genus Rothia)	TRUE	reported	E6aguK	6	46473691	A	G	0.168197	-0.0143653	0.0104246	0.659203	Spontaneous abortion	TRUE	reported	oprORx	222446	0.0396956	25.0499	26.6925	22.3921	38.0973
rs3101191	8	62369456	G	A	0.5448	0.113235	0.935855	1.89542e-06	608	Saliva microbiota abundance (Genus Rothia)	TRUE	reported	E6aguK	8	61456897	A	G	0.342352	0.0200962	0.0211644	0.942332	Spontaneous abortion	TRUE	reported	oprORx	222446	0.0366761	23.0719	26.6925	22.3921	38.0973
rs12941068	17	17737857	A	G	-0.300017	0.0632969	0.264803	2.66832e-06	608	Saliva microbiota abundance (Genus Rothia)	TRUE	reported	E6aguK	17	17834543	G	A	0.366568	0.0109077	0.0120804	0.214747	Spontaneous abortion	TRUE	reported	oprORx	222446	0.0356339	22.3921	26.6925	22.3921	38.0973
rs4111592	3	76957313	C	G	-0.346228	0.0751554	0.163097	4.98792e-06	607	Saliva microbiota abundance (Genus Schaalia)	TRUE	reported	vRXKRV	3	76908162	G	C	0.840684	0.00315492	0.0156947	0.142088	Endometriosis	TRUE	reported	ssiwZL	150350	0.0337824	21.1529	22.5974	21.1529	24.412
rs17671258	4	177078723	A	G	-0.646966	0.139411	0.0436573	4.25965e-06	607	Saliva microbiota abundance (Genus Schaalia)	TRUE	reported	vRXKRV	4	176157572	G	A	0.631472	-0.0145152	0.0302617	0.0345692	Endometriosis	TRUE	reported	ssiwZL	150350	0.034264	21.4652	22.5974	21.1529	24.412
rs10055893	5	125672943	C	T	0.281018	0.0580628	0.584843	1.65099e-06	607	Saliva microbiota abundance (Genus Schaalia)	TRUE	reported	vRXKRV	5	126337251	T	C	0.265036	0.0122107	0.0109556	0.526254	Endometriosis	TRUE	reported	ssiwZL	150350	0.0371569	23.3474	22.5974	21.1529	24.412
rs11976874	7	43342832	C	A	0.568235	0.12111	0.0584843	3.34975e-06	607	Saliva microbiota abundance (Genus Schaalia)	TRUE	reported	vRXKRV	7	43303233	A	C	0.242024	-0.0254735	0.0217733	0.068064	Endometriosis	TRUE	reported	ssiwZL	150350	0.0349974	21.9413	22.5974	21.1529	24.412
rs75549631	7	69790248	C	T	0.427965	0.0897684	0.102965	2.33998e-06	607	Saliva microbiota abundance (Genus Schaalia)	TRUE	reported	vRXKRV	7	70325262	T	C	0.653752	-0.00786737	0.0175394	0.110129	Endometriosis	TRUE	reported	ssiwZL	150350	0.0360924	22.6535	22.5974	21.1529	24.412
rs76473701	11	123719712	A	G	-0.626851	0.128734	0.0502471	1.43101e-06	607	Saliva microbiota abundance (Genus Schaalia)	TRUE	reported	vRXKRV	11	123849004	G	A	0.0202134	-0.0417051	0.0179581	0.104087	Endometriosis	TRUE	reported	ssiwZL	150350	0.0375933	23.6324	22.5974	21.1529	24.412
rs2062167	12	101614403	T	C	0.303463	0.064833	0.285008	3.53135e-06	607	Saliva microbiota abundance (Genus Schaalia)	TRUE	reported	vRXKRV	12	101220625	C	T	0.548096	0.00773131	0.0128723	0.241771	Endometriosis	TRUE	reported	ssiwZL	150350	0.0348363	21.8367	22.5974	21.1529	24.412
rs3027292	17	7987718	C	T	0.302984	0.0616252	0.66145	1.13601e-06	607	Saliva microbiota abundance (Genus Schaalia)	TRUE	reported	vRXKRV	17	8084400	T	C	0.863778	-0.00201965	0.0117718	0.686599	Endometriosis	TRUE	reported	ssiwZL	150350	0.0382979	24.093	22.5974	21.1529	24.412
rs142146862	19	11078728	T	C	-0.595906	0.125161	0.0560132	2.41185e-06	607	Saliva microbiota abundance (Genus Schaalia)	TRUE	reported	vRXKRV	19	10968052	C	T	0.92892	-0.0020157	0.0225966	0.0623311	Endometriosis	TRUE	reported	ssiwZL	150350	0.036	22.5934	22.5974	21.1529	24.412
rs6075632	20	2073498	A	T	0.574239	0.116031	0.0691928	9.68314e-07	607	Saliva microbiota abundance (Genus Schaalia)	TRUE	reported	vRXKRV	20	2092852	T	A	0.84636	0.00442623	0.0228433	0.0613797	Endometriosis	TRUE	reported	ssiwZL	150350	0.0387854	24.412	22.5974	21.1529	24.412
rs17723974	20	48432333	G	C	0.46909	0.100516	0.0840198	3.76955e-06	607	Saliva microbiota abundance (Genus Schaalia)	TRUE	reported	vRXKRV	20	49815796	C	G	0.0191792	-0.0488017	0.0208374	0.073803	Endometriosis	TRUE	reported	ssiwZL	150350	0.0346371	21.7073	22.5974	21.1529	24.412
rs7275655	21	35358249	A	G	-0.403735	0.0852912	0.129325	2.74935e-06	607	Saliva microbiota abundance (Genus Schaalia)	TRUE	reported	vRXKRV	21	33985948	G	A	0.809724	0.0037669	0.0156444	0.141985	Endometriosis	TRUE	reported	ssiwZL	150350	0.0356003	22.3332	22.5974	21.1529	24.412
rs4111592	3	76957313	C	G	-0.346228	0.0751554	0.163097	4.98792e-06	607	Saliva microbiota abundance (Genus Schaalia)	TRUE	reported	vRXKRV	3	76908162	G	C	0.381596	-0.0399331	0.0456399	0.141869	Female infertility, tubal origin	TRUE	reported	OTk2vL	132198	0.0337824	21.1529	22.5974	21.1529	24.412
rs17671258	4	177078723	A	G	-0.646966	0.139411	0.0436573	4.25965e-06	607	Saliva microbiota abundance (Genus Schaalia)	TRUE	reported	vRXKRV	4	176157572	G	A	0.721147	-0.031497	0.088245	0.0345795	Female infertility, tubal origin	TRUE	reported	OTk2vL	132198	0.034264	21.4652	22.5974	21.1529	24.412
rs10055893	5	125672943	C	T	0.281018	0.0580628	0.584843	1.65099e-06	607	Saliva microbiota abundance (Genus Schaalia)	TRUE	reported	vRXKRV	5	126337251	T	C	0.980636	-0.000774406	0.031906	0.52561	Female infertility, tubal origin	TRUE	reported	OTk2vL	132198	0.0371569	23.3474	22.5974	21.1529	24.412
rs11976874	7	43342832	C	A	0.568235	0.12111	0.0584843	3.34975e-06	607	Saliva microbiota abundance (Genus Schaalia)	TRUE	reported	vRXKRV	7	43303233	A	C	0.950786	-0.00389762	0.0631504	0.0682939	Female infertility, tubal origin	TRUE	reported	OTk2vL	132198	0.0349974	21.9413	22.5974	21.1529	24.412
rs75549631	7	69790248	C	T	0.427965	0.0897684	0.102965	2.33998e-06	607	Saliva microbiota abundance (Genus Schaalia)	TRUE	reported	vRXKRV	7	70325262	T	C	0.970489	-0.00188549	0.0509661	0.110197	Female infertility, tubal origin	TRUE	reported	OTk2vL	132198	0.0360924	22.6535	22.5974	21.1529	24.412
rs76473701	11	123719712	A	G	-0.626851	0.128734	0.0502471	1.43101e-06	607	Saliva microbiota abundance (Genus Schaalia)	TRUE	reported	vRXKRV	11	123849004	G	A	0.225228	-0.0633353	0.0522248	0.104587	Female infertility, tubal origin	TRUE	reported	OTk2vL	132198	0.0375933	23.6324	22.5974	21.1529	24.412
rs2062167	12	101614403	T	C	0.303463	0.064833	0.285008	3.53135e-06	607	Saliva microbiota abundance (Genus Schaalia)	TRUE	reported	vRXKRV	12	101220625	C	T	0.295803	0.0391891	0.0374844	0.241668	Female infertility, tubal origin	TRUE	reported	OTk2vL	132198	0.0348363	21.8367	22.5974	21.1529	24.412
rs3027292	17	7987718	C	T	0.302984	0.0616252	0.66145	1.13601e-06	607	Saliva microbiota abundance (Genus Schaalia)	TRUE	reported	vRXKRV	17	8084400	T	C	0.00624899	0.0943723	0.0345127	0.687056	Female infertility, tubal origin	TRUE	reported	OTk2vL	132198	0.0382979	24.093	22.5974	21.1529	24.412
rs142146862	19	11078728	T	C	-0.595906	0.125161	0.0560132	2.41185e-06	607	Saliva microbiota abundance (Genus Schaalia)	TRUE	reported	vRXKRV	19	10968052	C	T	0.503377	-0.043779	0.0654212	0.0623466	Female infertility, tubal origin	TRUE	reported	OTk2vL	132198	0.036	22.5934	22.5974	21.1529	24.412
rs6075632	20	2073498	A	T	0.574239	0.116031	0.0691928	9.68314e-07	607	Saliva microbiota abundance (Genus Schaalia)	TRUE	reported	vRXKRV	20	2092852	T	A	0.116648	-0.10382	0.0661696	0.0613002	Female infertility, tubal origin	TRUE	reported	OTk2vL	132198	0.0387854	24.412	22.5974	21.1529	24.412
rs17723974	20	48432333	G	C	0.46909	0.100516	0.0840198	3.76955e-06	607	Saliva microbiota abundance (Genus Schaalia)	TRUE	reported	vRXKRV	20	49815796	C	G	0.339128	-0.0582775	0.0609668	0.0741137	Female infertility, tubal origin	TRUE	reported	OTk2vL	132198	0.0346371	21.7073	22.5974	21.1529	24.412
rs7275655	21	35358249	A	G	-0.403735	0.0852912	0.129325	2.74935e-06	607	Saliva microbiota abundance (Genus Schaalia)	TRUE	reported	vRXKRV	21	33985948	G	A	0.379984	-0.0399371	0.0454903	0.141871	Female infertility, tubal origin	TRUE	reported	OTk2vL	132198	0.0356003	22.3332	22.5974	21.1529	24.412
rs4111592	3	76957313	C	G	-0.346228	0.0751554	0.163097	4.98792e-06	607	Saliva microbiota abundance (Genus Schaalia)	TRUE	reported	vRXKRV	3	76908162	G	C	0.492821	-0.0497376	0.0725217	0.141885	Habitual aborter	TRUE	reported	PQ95LT	130971	0.0337824	21.1529	22.5974	21.1529	24.412
rs17671258	4	177078723	A	G	-0.646966	0.139411	0.0436573	4.25965e-06	607	Saliva microbiota abundance (Genus Schaalia)	TRUE	reported	vRXKRV	4	176157572	G	A	0.239627	0.162528	0.138213	0.0346305	Habitual aborter	TRUE	reported	PQ95LT	130971	0.034264	21.4652	22.5974	21.1529	24.412
rs10055893	5	125672943	C	T	0.281018	0.0580628	0.584843	1.65099e-06	607	Saliva microbiota abundance (Genus Schaalia)	TRUE	reported	vRXKRV	5	126337251	T	C	0.256604	-0.0569342	0.0501864	0.525514	Habitual aborter	TRUE	reported	PQ95LT	130971	0.0371569	23.3474	22.5974	21.1529	24.412
rs11976874	7	43342832	C	A	0.568235	0.12111	0.0584843	3.34975e-06	607	Saliva microbiota abundance (Genus Schaalia)	TRUE	reported	vRXKRV	7	43303233	A	C	0.927563	0.00908682	0.099953	0.0682958	Habitual aborter	TRUE	reported	PQ95LT	130971	0.0349974	21.9413	22.5974	21.1529	24.412
rs75549631	7	69790248	C	T	0.427965	0.0897684	0.102965	2.33998e-06	607	Saliva microbiota abundance (Genus Schaalia)	TRUE	reported	vRXKRV	7	70325262	T	C	0.638246	0.0379596	0.0807388	0.110217	Habitual aborter	TRUE	reported	PQ95LT	130971	0.0360924	22.6535	22.5974	21.1529	24.412
rs76473701	11	123719712	A	G	-0.626851	0.128734	0.0502471	1.43101e-06	607	Saliva microbiota abundance (Genus Schaalia)	TRUE	reported	vRXKRV	11	123849004	G	A	0.676644	0.0343071	0.082262	0.104707	Habitual aborter	TRUE	reported	PQ95LT	130971	0.0375933	23.6324	22.5974	21.1529	24.412
rs2062167	12	101614403	T	C	0.303463	0.064833	0.285008	3.53135e-06	607	Saliva microbiota abundance (Genus Schaalia)	TRUE	reported	vRXKRV	12	101220625	C	T	0.540834	0.0361744	0.0591517	0.241609	Habitual aborter	TRUE	reported	PQ95LT	130971	0.0348363	21.8367	22.5974	21.1529	24.412
rs3027292	17	7987718	C	T	0.302984	0.0616252	0.66145	1.13601e-06	607	Saliva microbiota abundance (Genus Schaalia)	TRUE	reported	vRXKRV	17	8084400	T	C	0.809971	0.0130207	0.0541482	0.686767	Habitual aborter	TRUE	reported	PQ95LT	130971	0.0382979	24.093	22.5974	21.1529	24.412
rs142146862	19	11078728	T	C	-0.595906	0.125161	0.0560132	2.41185e-06	607	Saliva microbiota abundance (Genus Schaalia)	TRUE	reported	vRXKRV	19	10968052	C	T	0.783493	-0.0282168	0.102692	0.0623725	Habitual aborter	TRUE	reported	PQ95LT	130971	0.036	22.5934	22.5974	21.1529	24.412
rs6075632	20	2073498	A	T	0.574239	0.116031	0.0691928	9.68314e-07	607	Saliva microbiota abundance (Genus Schaalia)	TRUE	reported	vRXKRV	20	2092852	T	A	0.782759	-0.0288533	0.104645	0.0613715	Habitual aborter	TRUE	reported	PQ95LT	130971	0.0387854	24.412	22.5974	21.1529	24.412
rs17723974	20	48432333	G	C	0.46909	0.100516	0.0840198	3.76955e-06	607	Saliva microbiota abundance (Genus Schaalia)	TRUE	reported	vRXKRV	20	49815796	C	G	0.323244	-0.0950431	0.0962155	0.0741435	Habitual aborter	TRUE	reported	PQ95LT	130971	0.0346371	21.7073	22.5974	21.1529	24.412
rs7275655	21	35358249	A	G	-0.403735	0.0852912	0.129325	2.74935e-06	607	Saliva microbiota abundance (Genus Schaalia)	TRUE	reported	vRXKRV	21	33985948	G	A	0.0795976	-0.125374	0.0715189	0.141868	Habitual aborter	TRUE	reported	PQ95LT	130971	0.0356003	22.3332	22.5974	21.1529	24.412
rs4111592	3	76957313	C	G	-0.346228	0.0751554	0.163097	4.98792e-06	607	Saliva microbiota abundance (Genus Schaalia)	TRUE	reported	vRXKRV	3	76908162	G	C	0.528787	0.00707658	0.0112352	0.14238	Leiomyoma of uterus	TRUE	reported	YcAPbV	282064	0.0337824	21.1529	22.5974	21.1529	24.412
rs17671258	4	177078723	A	G	-0.646966	0.139411	0.0436573	4.25965e-06	607	Saliva microbiota abundance (Genus Schaalia)	TRUE	reported	vRXKRV	4	176157572	G	A	0.359917	-0.0198477	0.0216791	0.0344454	Leiomyoma of uterus	TRUE	reported	YcAPbV	282064	0.034264	21.4652	22.5974	21.1529	24.412
rs10055893	5	125672943	C	T	0.281018	0.0580628	0.584843	1.65099e-06	607	Saliva microbiota abundance (Genus Schaalia)	TRUE	reported	vRXKRV	5	126337251	T	C	0.0642969	0.0145607	0.00787016	0.527456	Leiomyoma of uterus	TRUE	reported	YcAPbV	282064	0.0371569	23.3474	22.5974	21.1529	24.412
rs11976874	7	43342832	C	A	0.568235	0.12111	0.0584843	3.34975e-06	607	Saliva microbiota abundance (Genus Schaalia)	TRUE	reported	vRXKRV	7	43303233	A	C	0.772768	0.00451928	0.0156508	0.0681593	Leiomyoma of uterus	TRUE	reported	YcAPbV	282064	0.0349974	21.9413	22.5974	21.1529	24.412
rs75549631	7	69790248	C	T	0.427965	0.0897684	0.102965	2.33998e-06	607	Saliva microbiota abundance (Genus Schaalia)	TRUE	reported	vRXKRV	7	70325262	T	C	0.357796	0.0115912	0.012605	0.110307	Leiomyoma of uterus	TRUE	reported	YcAPbV	282064	0.0360924	22.6535	22.5974	21.1529	24.412
rs76473701	11	123719712	A	G	-0.626851	0.128734	0.0502471	1.43101e-06	607	Saliva microbiota abundance (Genus Schaalia)	TRUE	reported	vRXKRV	11	123849004	G	A	0.109621	0.0206986	0.0129374	0.103672	Leiomyoma of uterus	TRUE	reported	YcAPbV	282064	0.0375933	23.6324	22.5974	21.1529	24.412
rs2062167	12	101614403	T	C	0.303463	0.064833	0.285008	3.53135e-06	607	Saliva microbiota abundance (Genus Schaalia)	TRUE	reported	vRXKRV	12	101220625	C	T	0.137305	0.0137551	0.00925706	0.241829	Leiomyoma of uterus	TRUE	reported	YcAPbV	282064	0.0348363	21.8367	22.5974	21.1529	24.412
rs3027292	17	7987718	C	T	0.302984	0.0616252	0.66145	1.13601e-06	607	Saliva microbiota abundance (Genus Schaalia)	TRUE	reported	vRXKRV	17	8084400	T	C	0.0122628	-0.0211134	0.00843021	0.687052	Leiomyoma of uterus	TRUE	reported	YcAPbV	282064	0.0382979	24.093	22.5974	21.1529	24.412
rs142146862	19	11078728	T	C	-0.595906	0.125161	0.0560132	2.41185e-06	607	Saliva microbiota abundance (Genus Schaalia)	TRUE	reported	vRXKRV	19	10968052	C	T	0.953569	-0.000946828	0.0162615	0.0621481	Leiomyoma of uterus	TRUE	reported	YcAPbV	282064	0.036	22.5934	22.5974	21.1529	24.412
rs6075632	20	2073498	A	T	0.574239	0.116031	0.0691928	9.68314e-07	607	Saliva microbiota abundance (Genus Schaalia)	TRUE	reported	vRXKRV	20	2092852	T	A	0.97088	0.00059907	0.0164106	0.0613197	Leiomyoma of uterus	TRUE	reported	YcAPbV	282064	0.0387854	24.412	22.5974	21.1529	24.412
rs17723974	20	48432333	G	C	0.46909	0.100516	0.0840198	3.76955e-06	607	Saliva microbiota abundance (Genus Schaalia)	TRUE	reported	vRXKRV	20	49815796	C	G	0.900821	-0.0018641	0.0149578	0.0736269	Leiomyoma of uterus	TRUE	reported	YcAPbV	282064	0.0346371	21.7073	22.5974	21.1529	24.412
rs7275655	21	35358249	A	G	-0.403735	0.0852912	0.129325	2.74935e-06	607	Saliva microbiota abundance (Genus Schaalia)	TRUE	reported	vRXKRV	21	33985948	G	A	0.586092	-0.00613616	0.0112692	0.141511	Leiomyoma of uterus	TRUE	reported	YcAPbV	282064	0.0356003	22.3332	22.5974	21.1529	24.412
rs4111592	3	76957313	C	G	-0.346228	0.0751554	0.163097	4.98792e-06	607	Saliva microbiota abundance (Genus Schaalia)	TRUE	reported	vRXKRV	3	76908162	G	C	0.353738	0.0407537	0.0439459	0.142319	Polycystic ovarian syndrome	TRUE	reported	KDhlXQ	269994	0.0337824	21.1529	22.5974	21.1529	24.412
rs17671258	4	177078723	A	G	-0.646966	0.139411	0.0436573	4.25965e-06	607	Saliva microbiota abundance (Genus Schaalia)	TRUE	reported	vRXKRV	4	176157572	G	A	0.131207	-0.127491	0.084467	0.0344054	Polycystic ovarian syndrome	TRUE	reported	KDhlXQ	269994	0.034264	21.4652	22.5974	21.1529	24.412
rs10055893	5	125672943	C	T	0.281018	0.0580628	0.584843	1.65099e-06	607	Saliva microbiota abundance (Genus Schaalia)	TRUE	reported	vRXKRV	5	126337251	T	C	0.584828	0.0166588	0.0304913	0.527293	Polycystic ovarian syndrome	TRUE	reported	KDhlXQ	269994	0.0371569	23.3474	22.5974	21.1529	24.412
rs11976874	7	43342832	C	A	0.568235	0.12111	0.0584843	3.34975e-06	607	Saliva microbiota abundance (Genus Schaalia)	TRUE	reported	vRXKRV	7	43303233	A	C	0.614979	0.0305443	0.0607267	0.0681938	Polycystic ovarian syndrome	TRUE	reported	KDhlXQ	269994	0.0349974	21.9413	22.5974	21.1529	24.412
rs75549631	7	69790248	C	T	0.427965	0.0897684	0.102965	2.33998e-06	607	Saliva microbiota abundance (Genus Schaalia)	TRUE	reported	vRXKRV	7	70325262	T	C	0.677211	-0.0204123	0.049036	0.110202	Polycystic ovarian syndrome	TRUE	reported	KDhlXQ	269994	0.0360924	22.6535	22.5974	21.1529	24.412
rs76473701	11	123719712	A	G	-0.626851	0.128734	0.0502471	1.43101e-06	607	Saliva microbiota abundance (Genus Schaalia)	TRUE	reported	vRXKRV	11	123849004	G	A	0.878314	0.00768403	0.0501873	0.103707	Polycystic ovarian syndrome	TRUE	reported	KDhlXQ	269994	0.0375933	23.6324	22.5974	21.1529	24.412
rs2062167	12	101614403	T	C	0.303463	0.064833	0.285008	3.53135e-06	607	Saliva microbiota abundance (Genus Schaalia)	TRUE	reported	vRXKRV	12	101220625	C	T	0.424474	0.0287231	0.0359631	0.242044	Polycystic ovarian syndrome	TRUE	reported	KDhlXQ	269994	0.0348363	21.8367	22.5974	21.1529	24.412
rs3027292	17	7987718	C	T	0.302984	0.0616252	0.66145	1.13601e-06	607	Saliva microbiota abundance (Genus Schaalia)	TRUE	reported	vRXKRV	17	8084400	T	C	0.269873	-0.0364296	0.0330172	0.687144	Polycystic ovarian syndrome	TRUE	reported	KDhlXQ	269994	0.0382979	24.093	22.5974	21.1529	24.412
rs142146862	19	11078728	T	C	-0.595906	0.125161	0.0560132	2.41185e-06	607	Saliva microbiota abundance (Genus Schaalia)	TRUE	reported	vRXKRV	19	10968052	C	T	0.0183988	0.149188	0.0632824	0.0621101	Polycystic ovarian syndrome	TRUE	reported	KDhlXQ	269994	0.036	22.5934	22.5974	21.1529	24.412
rs6075632	20	2073498	A	T	0.574239	0.116031	0.0691928	9.68314e-07	607	Saliva microbiota abundance (Genus Schaalia)	TRUE	reported	vRXKRV	20	2092852	T	A	0.943033	-0.00450881	0.0630966	0.061243	Polycystic ovarian syndrome	TRUE	reported	KDhlXQ	269994	0.0387854	24.412	22.5974	21.1529	24.412
rs17723974	20	48432333	G	C	0.46909	0.100516	0.0840198	3.76955e-06	607	Saliva microbiota abundance (Genus Schaalia)	TRUE	reported	vRXKRV	20	49815796	C	G	0.527837	0.036979	0.0585749	0.0737355	Polycystic ovarian syndrome	TRUE	reported	KDhlXQ	269994	0.0346371	21.7073	22.5974	21.1529	24.412
rs7275655	21	35358249	A	G	-0.403735	0.0852912	0.129325	2.74935e-06	607	Saliva microbiota abundance (Genus Schaalia)	TRUE	reported	vRXKRV	21	33985948	G	A	0.78469	0.0119399	0.0437018	0.141473	Polycystic ovarian syndrome	TRUE	reported	KDhlXQ	269994	0.0356003	22.3332	22.5974	21.1529	24.412
rs4111592	3	76957313	C	G	-0.346228	0.0751554	0.163097	4.98792e-06	607	Saliva microbiota abundance (Genus Schaalia)	TRUE	reported	vRXKRV	3	76908162	G	C	0.312544	-0.01432	0.0141797	0.142709	Spontaneous abortion	TRUE	reported	oprORx	222446	0.0337824	21.1529	22.5974	21.1529	24.412
rs17671258	4	177078723	A	G	-0.646966	0.139411	0.0436573	4.25965e-06	607	Saliva microbiota abundance (Genus Schaalia)	TRUE	reported	vRXKRV	4	176157572	G	A	0.889255	-0.00382757	0.0274875	0.0345004	Spontaneous abortion	TRUE	reported	oprORx	222446	0.034264	21.4652	22.5974	21.1529	24.412
rs10055893	5	125672943	C	T	0.281018	0.0580628	0.584843	1.65099e-06	607	Saliva microbiota abundance (Genus Schaalia)	TRUE	reported	vRXKRV	5	126337251	T	C	0.568658	-0.00564695	0.00990641	0.526898	Spontaneous abortion	TRUE	reported	oprORx	222446	0.0371569	23.3474	22.5974	21.1529	24.412
rs11976874	7	43342832	C	A	0.568235	0.12111	0.0584843	3.34975e-06	607	Saliva microbiota abundance (Genus Schaalia)	TRUE	reported	vRXKRV	7	43303233	A	C	0.796292	0.00508388	0.0196935	0.0679326	Spontaneous abortion	TRUE	reported	oprORx	222446	0.0349974	21.9413	22.5974	21.1529	24.412
rs75549631	7	69790248	C	T	0.427965	0.0897684	0.102965	2.33998e-06	607	Saliva microbiota abundance (Genus Schaalia)	TRUE	reported	vRXKRV	7	70325262	T	C	0.258124	0.0179203	0.0158469	0.110722	Spontaneous abortion	TRUE	reported	oprORx	222446	0.0360924	22.6535	22.5974	21.1529	24.412
rs76473701	11	123719712	A	G	-0.626851	0.128734	0.0502471	1.43101e-06	607	Saliva microbiota abundance (Genus Schaalia)	TRUE	reported	vRXKRV	11	123849004	G	A	0.240796	0.0190929	0.016277	0.103449	Spontaneous abortion	TRUE	reported	oprORx	222446	0.0375933	23.6324	22.5974	21.1529	24.412
rs2062167	12	101614403	T	C	0.303463	0.064833	0.285008	3.53135e-06	607	Saliva microbiota abundance (Genus Schaalia)	TRUE	reported	vRXKRV	12	101220625	C	T	0.638732	0.00546295	0.0116364	0.242285	Spontaneous abortion	TRUE	reported	oprORx	222446	0.0348363	21.8367	22.5974	21.1529	24.412
rs3027292	17	7987718	C	T	0.302984	0.0616252	0.66145	1.13601e-06	607	Saliva microbiota abundance (Genus Schaalia)	TRUE	reported	vRXKRV	17	8084400	T	C	0.881102	-0.0015919	0.010643	0.686939	Spontaneous abortion	TRUE	reported	oprORx	222446	0.0382979	24.093	22.5974	21.1529	24.412
rs142146862	19	11078728	T	C	-0.595906	0.125161	0.0560132	2.41185e-06	607	Saliva microbiota abundance (Genus Schaalia)	TRUE	reported	vRXKRV	19	10968052	C	T	0.336966	0.019544	0.0203546	0.0624563	Spontaneous abortion	TRUE	reported	oprORx	222446	0.036	22.5934	22.5974	21.1529	24.412
rs6075632	20	2073498	A	T	0.574239	0.116031	0.0691928	9.68314e-07	607	Saliva microbiota abundance (Genus Schaalia)	TRUE	reported	vRXKRV	20	2092852	T	A	0.142719	0.0301306	0.0205565	0.0614954	Spontaneous abortion	TRUE	reported	oprORx	222446	0.0387854	24.412	22.5974	21.1529	24.412
rs17723974	20	48432333	G	C	0.46909	0.100516	0.0840198	3.76955e-06	607	Saliva microbiota abundance (Genus Schaalia)	TRUE	reported	vRXKRV	20	49815796	C	G	0.103572	-0.0308175	0.0189323	0.0735928	Spontaneous abortion	TRUE	reported	oprORx	222446	0.0346371	21.7073	22.5974	21.1529	24.412
rs7275655	21	35358249	A	G	-0.403735	0.0852912	0.129325	2.74935e-06	607	Saliva microbiota abundance (Genus Schaalia)	TRUE	reported	vRXKRV	21	33985948	G	A	0.96555	0.000611582	0.0141604	0.141349	Spontaneous abortion	TRUE	reported	oprORx	222446	0.0356003	22.3332	22.5974	21.1529	24.412
rs12770128	10	118881504	T	C	0.354421	0.0749988	0.831691	2.85272e-06	609	Saliva microbiota abundance (Genus Streptococcus)	TRUE	reported	h3ZkOC	10	117121993	C	T	0.191211	0.0167754	0.012835	0.750358	Endometriosis	TRUE	reported	ssiwZL	150350	0.0353731	22.2588	21.642	21.1779	22.2588
rs55886183	15	73133959	T	C	0.51483	0.111688	0.0681445	4.92265e-06	609	Saliva microbiota abundance (Genus Streptococcus)	TRUE	reported	h3ZkOC	15	72841618	C	T	0.318208	-0.0250767	0.0251233	0.0496121	Endometriosis	TRUE	reported	ssiwZL	150350	0.0337133	21.1779	21.642	21.1779	22.2588
rs5761946	22	27479173	C	G	-0.262439	0.0565202	0.455665	4.20595e-06	609	Saliva microbiota abundance (Genus Streptococcus)	TRUE	reported	h3ZkOC	22	27083211	G	C	0.253859	0.0124584	0.0109186	0.490189	Endometriosis	TRUE	reported	ssiwZL	150350	0.0341919	21.4893	21.642	21.1779	22.2588
rs12770128	10	118881504	T	C	0.354421	0.0749988	0.831691	2.85272e-06	609	Saliva microbiota abundance (Genus Streptococcus)	TRUE	reported	h3ZkOC	10	117121993	C	T	0.267154	0.0413981	0.0373077	0.750023	Female infertility, tubal origin	TRUE	reported	OTk2vL	132198	0.0353731	22.2588	21.642	21.1779	22.2588
rs55886183	15	73133959	T	C	0.51483	0.111688	0.0681445	4.92265e-06	609	Saliva microbiota abundance (Genus Streptococcus)	TRUE	reported	h3ZkOC	15	72841618	C	T	0.48239	0.0513197	0.0730568	0.049758	Female infertility, tubal origin	TRUE	reported	OTk2vL	132198	0.0337133	21.1779	21.642	21.1779	22.2588
rs5761946	22	27479173	C	G	-0.262439	0.0565202	0.455665	4.20595e-06	609	Saliva microbiota abundance (Genus Streptococcus)	TRUE	reported	h3ZkOC	22	27083211	G	C	0.561076	-0.0184674	0.0317723	0.489787	Female infertility, tubal origin	TRUE	reported	OTk2vL	132198	0.0341919	21.4893	21.642	21.1779	22.2588
rs12770128	10	118881504	T	C	0.354421	0.0749988	0.831691	2.85272e-06	609	Saliva microbiota abundance (Genus Streptococcus)	TRUE	reported	h3ZkOC	10	117121993	C	T	0.813481	-0.0138952	0.0588932	0.749885	Habitual aborter	TRUE	reported	PQ95LT	130971	0.0353731	22.2588	21.642	21.1779	22.2588
rs55886183	15	73133959	T	C	0.51483	0.111688	0.0681445	4.92265e-06	609	Saliva microbiota abundance (Genus Streptococcus)	TRUE	reported	h3ZkOC	15	72841618	C	T	0.77353	0.0332499	0.115547	0.0497244	Habitual aborter	TRUE	reported	PQ95LT	130971	0.0337133	21.1779	21.642	21.1779	22.2588
rs5761946	22	27479173	C	G	-0.262439	0.0565202	0.455665	4.20595e-06	609	Saliva microbiota abundance (Genus Streptococcus)	TRUE	reported	h3ZkOC	22	27083211	G	C	0.630011	0.0241693	0.0501738	0.489894	Habitual aborter	TRUE	reported	PQ95LT	130971	0.0341919	21.4893	21.642	21.1779	22.2588
rs12770128	10	118881504	T	C	0.354421	0.0749988	0.831691	2.85272e-06	609	Saliva microbiota abundance (Genus Streptococcus)	TRUE	reported	h3ZkOC	10	117121993	C	T	0.368537	0.00828192	0.00921014	0.750752	Leiomyoma of uterus	TRUE	reported	YcAPbV	282064	0.0353731	22.2588	21.642	21.1779	22.2588
rs55886183	15	73133959	T	C	0.51483	0.111688	0.0681445	4.92265e-06	609	Saliva microbiota abundance (Genus Streptococcus)	TRUE	reported	h3ZkOC	15	72841618	C	T	0.0173245	0.0425884	0.0178961	0.049947	Leiomyoma of uterus	TRUE	reported	YcAPbV	282064	0.0337133	21.1779	21.642	21.1779	22.2588
rs5761946	22	27479173	C	G	-0.262439	0.0565202	0.455665	4.20595e-06	609	Saliva microbiota abundance (Genus Streptococcus)	TRUE	reported	h3ZkOC	22	27083211	G	C	0.149547	0.0112888	0.00783328	0.490419	Leiomyoma of uterus	TRUE	reported	YcAPbV	282064	0.0341919	21.4893	21.642	21.1779	22.2588
rs12770128	10	118881504	T	C	0.354421	0.0749988	0.831691	2.85272e-06	609	Saliva microbiota abundance (Genus Streptococcus)	TRUE	reported	h3ZkOC	10	117121993	C	T	0.665114	0.0155313	0.0358803	0.750802	Polycystic ovarian syndrome	TRUE	reported	KDhlXQ	269994	0.0353731	22.2588	21.642	21.1779	22.2588
rs55886183	15	73133959	T	C	0.51483	0.111688	0.0681445	4.92265e-06	609	Saliva microbiota abundance (Genus Streptococcus)	TRUE	reported	h3ZkOC	15	72841618	C	T	0.796735	-0.0181604	0.0705053	0.0500238	Polycystic ovarian syndrome	TRUE	reported	KDhlXQ	269994	0.0337133	21.1779	21.642	21.1779	22.2588
rs5761946	22	27479173	C	G	-0.262439	0.0565202	0.455665	4.20595e-06	609	Saliva microbiota abundance (Genus Streptococcus)	TRUE	reported	h3ZkOC	22	27083211	G	C	0.244953	-0.0354409	0.0304816	0.490434	Polycystic ovarian syndrome	TRUE	reported	KDhlXQ	269994	0.0341919	21.4893	21.642	21.1779	22.2588
rs12770128	10	118881504	T	C	0.354421	0.0749988	0.831691	2.85272e-06	609	Saliva microbiota abundance (Genus Streptococcus)	TRUE	reported	h3ZkOC	10	117121993	C	T	0.041061	0.0236947	0.0115985	0.751289	Spontaneous abortion	TRUE	reported	oprORx	222446	0.0353731	22.2588	21.642	21.1779	22.2588
rs55886183	15	73133959	T	C	0.51483	0.111688	0.0681445	4.92265e-06	609	Saliva microbiota abundance (Genus Streptococcus)	TRUE	reported	h3ZkOC	15	72841618	C	T	0.918379	0.00232293	0.022668	0.0500885	Spontaneous abortion	TRUE	reported	oprORx	222446	0.0337133	21.1779	21.642	21.1779	22.2588
rs5761946	22	27479173	C	G	-0.262439	0.0565202	0.455665	4.20595e-06	609	Saliva microbiota abundance (Genus Streptococcus)	TRUE	reported	h3ZkOC	22	27083211	G	C	0.0676955	0.0180158	0.00986071	0.490359	Spontaneous abortion	TRUE	reported	oprORx	222446	0.0341919	21.4893	21.642	21.1779	22.2588
rs35065668	4	77731377	G	C	0.329713	0.0702326	0.2	3.30396e-06	610	Saliva microbiota abundance (Genus Veillonella)	TRUE	reported	lPj96P	4	76810224	C	G	0.475521	-0.0111474	0.015623	0.143731	Endometriosis	TRUE	reported	ssiwZL	150350	0.03487	21.9669	22.3085	21.2646	23.7524
rs73151073	7	131684937	C	G	-0.662545	0.141497	0.0434426	3.49961e-06	610	Saliva microbiota abundance (Genus Veillonella)	TRUE	reported	lPj96P	7	132000178	G	C	0.234615	-0.0207713	0.0174761	0.112366	Endometriosis	TRUE	reported	ssiwZL	150350	0.0346952	21.8529	22.3085	21.2646	23.7524
rs13297587	9	17886156	C	T	-0.405457	0.0830573	0.131148	1.34605e-06	610	Saliva microbiota abundance (Genus Veillonella)	TRUE	reported	lPj96P	9	17886158	T	C	0.0861668	-0.0280106	0.0163234	0.12766	Endometriosis	TRUE	reported	ssiwZL	150350	0.0375977	23.7524	22.3085	21.2646	23.7524
rs2209146	13	22454161	A	G	-0.255521	0.0547527	0.447541	3.7655e-06	610	Saliva microbiota abundance (Genus Veillonella)	TRUE	reported	lPj96P	13	21880022	G	A	0.518515	-0.00707074	0.0109516	0.475614	Endometriosis	TRUE	reported	ssiwZL	150350	0.0344728	21.7078	22.3085	21.2646	23.7524
rs34949494	17	33103472	T	C	-0.384529	0.0832506	0.141803	4.71027e-06	610	Saliva microbiota abundance (Genus Veillonella)	TRUE	reported	lPj96P	17	34776453	C	T	0.873872	-0.00235837	0.0148566	0.160888	Endometriosis	TRUE	reported	ssiwZL	150350	0.0337929	21.2646	22.3085	21.2646	23.7524
rs2833683	21	33530740	A	G	-0.284611	0.0588574	0.480328	1.68381e-06	610	Saliva microbiota abundance (Genus Veillonella)	TRUE	reported	lPj96P	21	32158428	G	A	0.466826	0.00800601	0.0110025	0.528928	Endometriosis	TRUE	reported	ssiwZL	150350	0.0369176	23.3063	22.3085	21.2646	23.7524
rs35065668	4	77731377	G	C	0.329713	0.0702326	0.2	3.30396e-06	610	Saliva microbiota abundance (Genus Veillonella)	TRUE	reported	lPj96P	4	76810224	C	G	0.972617	0.00155738	0.04537	0.144041	Female infertility, tubal origin	TRUE	reported	OTk2vL	132198	0.03487	21.9669	22.3085	21.2646	23.7524
rs73151073	7	131684937	C	G	-0.662545	0.141497	0.0434426	3.49961e-06	610	Saliva microbiota abundance (Genus Veillonella)	TRUE	reported	lPj96P	7	132000178	G	C	0.0287634	0.111012	0.0507667	0.11275	Female infertility, tubal origin	TRUE	reported	OTk2vL	132198	0.0346952	21.8529	22.3085	21.2646	23.7524
rs13297587	9	17886156	C	T	-0.405457	0.0830573	0.131148	1.34605e-06	610	Saliva microbiota abundance (Genus Veillonella)	TRUE	reported	lPj96P	9	17886158	T	C	0.497293	0.0321286	0.0473347	0.12801	Female infertility, tubal origin	TRUE	reported	OTk2vL	132198	0.0375977	23.7524	22.3085	21.2646	23.7524
rs2209146	13	22454161	A	G	-0.255521	0.0547527	0.447541	3.7655e-06	610	Saliva microbiota abundance (Genus Veillonella)	TRUE	reported	lPj96P	13	21880022	G	A	0.0191342	0.0745588	0.0318233	0.476323	Female infertility, tubal origin	TRUE	reported	OTk2vL	132198	0.0344728	21.7078	22.3085	21.2646	23.7524
rs34949494	17	33103472	T	C	-0.384529	0.0832506	0.141803	4.71027e-06	610	Saliva microbiota abundance (Genus Veillonella)	TRUE	reported	lPj96P	17	34776453	C	T	0.652692	0.0194168	0.043146	0.160871	Female infertility, tubal origin	TRUE	reported	OTk2vL	132198	0.0337929	21.2646	22.3085	21.2646	23.7524
rs2833683	21	33530740	A	G	-0.284611	0.0588574	0.480328	1.68381e-06	610	Saliva microbiota abundance (Genus Veillonella)	TRUE	reported	lPj96P	21	32158428	G	A	0.683772	0.0130208	0.0319669	0.528687	Female infertility, tubal origin	TRUE	reported	OTk2vL	132198	0.0369176	23.3063	22.3085	21.2646	23.7524
rs35065668	4	77731377	G	C	0.329713	0.0702326	0.2	3.30396e-06	610	Saliva microbiota abundance (Genus Veillonella)	TRUE	reported	lPj96P	4	76810224	C	G	0.0895035	0.121429	0.0715119	0.144133	Habitual aborter	TRUE	reported	PQ95LT	130971	0.03487	21.9669	22.3085	21.2646	23.7524
rs73151073	7	131684937	C	G	-0.662545	0.141497	0.0434426	3.49961e-06	610	Saliva microbiota abundance (Genus Veillonella)	TRUE	reported	lPj96P	7	132000178	G	C	0.662032	-0.0349288	0.0799085	0.112572	Habitual aborter	TRUE	reported	PQ95LT	130971	0.0346952	21.8529	22.3085	21.2646	23.7524
rs13297587	9	17886156	C	T	-0.405457	0.0830573	0.131148	1.34605e-06	610	Saliva microbiota abundance (Genus Veillonella)	TRUE	reported	lPj96P	9	17886158	T	C	0.409642	-0.0620735	0.0752841	0.127885	Habitual aborter	TRUE	reported	PQ95LT	130971	0.0375977	23.7524	22.3085	21.2646	23.7524
rs2209146	13	22454161	A	G	-0.255521	0.0547527	0.447541	3.7655e-06	610	Saliva microbiota abundance (Genus Veillonella)	TRUE	reported	lPj96P	13	21880022	G	A	0.855048	-0.00917273	0.0502116	0.476035	Habitual aborter	TRUE	reported	PQ95LT	130971	0.0344728	21.7078	22.3085	21.2646	23.7524
rs34949494	17	33103472	T	C	-0.384529	0.0832506	0.141803	4.71027e-06	610	Saliva microbiota abundance (Genus Veillonella)	TRUE	reported	lPj96P	17	34776453	C	T	0.216785	0.084442	0.0683673	0.160894	Habitual aborter	TRUE	reported	PQ95LT	130971	0.0337929	21.2646	22.3085	21.2646	23.7524
rs2833683	21	33530740	A	G	-0.284611	0.0588574	0.480328	1.68381e-06	610	Saliva microbiota abundance (Genus Veillonella)	TRUE	reported	lPj96P	21	32158428	G	A	0.558172	0.0295573	0.050477	0.528704	Habitual aborter	TRUE	reported	PQ95LT	130971	0.0369176	23.3063	22.3085	21.2646	23.7524
rs35065668	4	77731377	G	C	0.329713	0.0702326	0.2	3.30396e-06	610	Saliva microbiota abundance (Genus Veillonella)	TRUE	reported	lPj96P	4	76810224	C	G	0.324956	0.0110214	0.0111969	0.144389	Leiomyoma of uterus	TRUE	reported	YcAPbV	282064	0.03487	21.9669	22.3085	21.2646	23.7524
rs73151073	7	131684937	C	G	-0.662545	0.141497	0.0434426	3.49961e-06	610	Saliva microbiota abundance (Genus Veillonella)	TRUE	reported	lPj96P	7	132000178	G	C	0.296747	-0.013076	0.0125317	0.11287	Leiomyoma of uterus	TRUE	reported	YcAPbV	282064	0.0346952	21.8529	22.3085	21.2646	23.7524
rs13297587	9	17886156	C	T	-0.405457	0.0830573	0.131148	1.34605e-06	610	Saliva microbiota abundance (Genus Veillonella)	TRUE	reported	lPj96P	9	17886158	T	C	0.48605	-0.00813113	0.0116725	0.128501	Leiomyoma of uterus	TRUE	reported	YcAPbV	282064	0.0375977	23.7524	22.3085	21.2646	23.7524
rs2209146	13	22454161	A	G	-0.255521	0.0547527	0.447541	3.7655e-06	610	Saliva microbiota abundance (Genus Veillonella)	TRUE	reported	lPj96P	13	21880022	G	A	0.00952884	-0.0203887	0.0078646	0.475483	Leiomyoma of uterus	TRUE	reported	YcAPbV	282064	0.0344728	21.7078	22.3085	21.2646	23.7524
rs34949494	17	33103472	T	C	-0.384529	0.0832506	0.141803	4.71027e-06	610	Saliva microbiota abundance (Genus Veillonella)	TRUE	reported	lPj96P	17	34776453	C	T	0.158699	-0.0150243	0.0106596	0.161593	Leiomyoma of uterus	TRUE	reported	YcAPbV	282064	0.0337929	21.2646	22.3085	21.2646	23.7524
rs2833683	21	33530740	A	G	-0.284611	0.0588574	0.480328	1.68381e-06	610	Saliva microbiota abundance (Genus Veillonella)	TRUE	reported	lPj96P	21	32158428	G	A	0.981816	-0.000180212	0.00790682	0.528726	Leiomyoma of uterus	TRUE	reported	YcAPbV	282064	0.0369176	23.3063	22.3085	21.2646	23.7524
rs35065668	4	77731377	G	C	0.329713	0.0702326	0.2	3.30396e-06	610	Saliva microbiota abundance (Genus Veillonella)	TRUE	reported	lPj96P	4	76810224	C	G	0.0451939	-0.0872553	0.0435657	0.144382	Polycystic ovarian syndrome	TRUE	reported	KDhlXQ	269994	0.03487	21.9669	22.3085	21.2646	23.7524
rs73151073	7	131684937	C	G	-0.662545	0.141497	0.0434426	3.49961e-06	610	Saliva microbiota abundance (Genus Veillonella)	TRUE	reported	lPj96P	7	132000178	G	C	0.940618	0.00362519	0.0486644	0.112908	Polycystic ovarian syndrome	TRUE	reported	KDhlXQ	269994	0.0346952	21.8529	22.3085	21.2646	23.7524
rs13297587	9	17886156	C	T	-0.405457	0.0830573	0.131148	1.34605e-06	610	Saliva microbiota abundance (Genus Veillonella)	TRUE	reported	lPj96P	9	17886158	T	C	0.989226	-0.000614016	0.0454703	0.128394	Polycystic ovarian syndrome	TRUE	reported	KDhlXQ	269994	0.0375977	23.7524	22.3085	21.2646	23.7524
rs2209146	13	22454161	A	G	-0.255521	0.0547527	0.447541	3.7655e-06	610	Saliva microbiota abundance (Genus Veillonella)	TRUE	reported	lPj96P	13	21880022	G	A	0.671092	-0.0129914	0.0305932	0.475577	Polycystic ovarian syndrome	TRUE	reported	KDhlXQ	269994	0.0344728	21.7078	22.3085	21.2646	23.7524
rs34949494	17	33103472	T	C	-0.384529	0.0832506	0.141803	4.71027e-06	610	Saliva microbiota abundance (Genus Veillonella)	TRUE	reported	lPj96P	17	34776453	C	T	0.285043	-0.0443781	0.0415114	0.161574	Polycystic ovarian syndrome	TRUE	reported	KDhlXQ	269994	0.0337929	21.2646	22.3085	21.2646	23.7524
rs2833683	21	33530740	A	G	-0.284611	0.0588574	0.480328	1.68381e-06	610	Saliva microbiota abundance (Genus Veillonella)	TRUE	reported	lPj96P	21	32158428	G	A	0.483127	-0.0215735	0.030763	0.528664	Polycystic ovarian syndrome	TRUE	reported	KDhlXQ	269994	0.0369176	23.3063	22.3085	21.2646	23.7524
rs35065668	4	77731377	G	C	0.329713	0.0702326	0.2	3.30396e-06	610	Saliva microbiota abundance (Genus Veillonella)	TRUE	reported	lPj96P	4	76810224	C	G	0.407178	-0.0116543	0.0140605	0.144481	Spontaneous abortion	TRUE	reported	oprORx	222446	0.03487	21.9669	22.3085	21.2646	23.7524
rs73151073	7	131684937	C	G	-0.662545	0.141497	0.0434426	3.49961e-06	610	Saliva microbiota abundance (Genus Veillonella)	TRUE	reported	lPj96P	7	132000178	G	C	0.851586	0.00294944	0.0157643	0.112869	Spontaneous abortion	TRUE	reported	oprORx	222446	0.0346952	21.8529	22.3085	21.2646	23.7524
rs13297587	9	17886156	C	T	-0.405457	0.0830573	0.131148	1.34605e-06	610	Saliva microbiota abundance (Genus Veillonella)	TRUE	reported	lPj96P	9	17886158	T	C	0.427762	0.0116817	0.0147305	0.128463	Spontaneous abortion	TRUE	reported	oprORx	222446	0.0375977	23.7524	22.3085	21.2646	23.7524
rs2209146	13	22454161	A	G	-0.255521	0.0547527	0.447541	3.7655e-06	610	Saliva microbiota abundance (Genus Veillonella)	TRUE	reported	lPj96P	13	21880022	G	A	0.300936	0.0102358	0.00989508	0.475534	Spontaneous abortion	TRUE	reported	oprORx	222446	0.0344728	21.7078	22.3085	21.2646	23.7524
rs34949494	17	33103472	T	C	-0.384529	0.0832506	0.141803	4.71027e-06	610	Saliva microbiota abundance (Genus Veillonella)	TRUE	reported	lPj96P	17	34776453	C	T	0.383715	0.0116824	0.0134116	0.16185	Spontaneous abortion	TRUE	reported	oprORx	222446	0.0337929	21.2646	22.3085	21.2646	23.7524
rs2833683	21	33530740	A	G	-0.284611	0.0588574	0.480328	1.68381e-06	610	Saliva microbiota abundance (Genus Veillonella)	TRUE	reported	lPj96P	21	32158428	G	A	0.960242	-0.000495862	0.00994718	0.529047	Spontaneous abortion	TRUE	reported	oprORx	222446	0.0369176	23.3063	22.3085	21.2646	23.7524
rs197620	1	57687078	A	T	-0.393324	0.0709438	0.208882	4.41287e-08	608	Saliva microbiota abundance (Order Actinomycetales)	TRUE	reported	oLHQlb	1	57221405	T	A	0.340032	-0.012274	0.0128645	0.236964	Endometriosis	TRUE	reported	ssiwZL	150350	0.0481226	30.6366	25.4492	21.2766	30.9064
rs17793860	2	180979913	C	T	-0.574628	0.105908	0.0748355	8.35401e-08	608	Saliva microbiota abundance (Order Actinomycetales)	TRUE	reported	oLHQlb	2	180115186	T	C	0.112219	-0.0253435	0.0159564	0.137849	Endometriosis	TRUE	reported	ssiwZL	150350	0.0461825	29.3417	25.4492	21.2766	30.9064
rs4561611	2	235668810	T	C	0.263884	0.0569163	0.461349	4.34579e-06	608	Saliva microbiota abundance (Order Actinomycetales)	TRUE	reported	oLHQlb	2	234760166	C	T	0.855431	0.00198788	0.0109108	0.512897	Endometriosis	TRUE	reported	ssiwZL	150350	0.0341476	21.4251	25.4492	21.2766	30.9064
rs10063519	5	159748167	G	A	-0.279485	0.0597492	0.653783	3.58134e-06	608	Saliva microbiota abundance (Order Actinomycetales)	TRUE	reported	oLHQlb	5	160321160	A	G	0.198934	0.0145796	0.0113496	0.63372	Endometriosis	TRUE	reported	ssiwZL	150350	0.0347371	21.8083	25.4492	21.2766	30.9064
rs1538993	6	46441428	G	A	-0.333637	0.0599149	0.680099	3.86454e-08	608	Saliva microbiota abundance (Order Actinomycetales)	TRUE	reported	oLHQlb	6	46473691	A	G	0.985411	-0.000210681	0.0115214	0.659258	Endometriosis	TRUE	reported	ssiwZL	150350	0.0485258	30.9064	25.4492	21.2766	30.9064
rs4842033	9	138654157	T	C	-0.351585	0.0711815	0.212171	1.01552e-06	608	Saliva microbiota abundance (Order Actinomycetales)	TRUE	reported	oLHQlb	9	135762311	C	T	0.430383	0.00970082	0.0123023	0.276791	Endometriosis	TRUE	reported	ssiwZL	150350	0.0385777	24.3162	25.4492	21.2766	30.9064
rs12791818	11	27277760	G	A	-0.420151	0.0909367	0.102796	4.68436e-06	608	Saliva microbiota abundance (Order Actinomycetales)	TRUE	reported	oLHQlb	11	27256213	A	G	0.992527	-0.000214443	0.0228966	0.0619198	Endometriosis	TRUE	reported	ssiwZL	150350	0.033919	21.2766	25.4492	21.2766	30.9064
rs12941068	17	17737857	A	G	-0.330222	0.062806	0.264803	2.02373e-07	608	Saliva microbiota abundance (Order Actinomycetales)	TRUE	reported	oLHQlb	17	17834543	G	A	0.325143	0.0131345	0.0133489	0.21575	Endometriosis	TRUE	reported	ssiwZL	150350	0.0434905	27.5536	25.4492	21.2766	30.9064
rs34036927	17	48704800	C	A	0.29389	0.0628712	0.268092	3.63501e-06	608	Saliva microbiota abundance (Order Actinomycetales)	TRUE	reported	oLHQlb	17	50627439	A	C	0.84205	-0.00238201	0.0119536	0.303811	Endometriosis	TRUE	reported	ssiwZL	150350	0.0346918	21.7788	25.4492	21.2766	30.9064
rs197620	1	57687078	A	T	-0.393324	0.0709438	0.208882	4.41287e-08	608	Saliva microbiota abundance (Order Actinomycetales)	TRUE	reported	oLHQlb	1	57221405	T	A	0.360014	-0.0342363	0.0374029	0.237002	Female infertility, tubal origin	TRUE	reported	OTk2vL	132198	0.0481226	30.6366	25.4492	21.2766	30.9064
rs17793860	2	180979913	C	T	-0.574628	0.105908	0.0748355	8.35401e-08	608	Saliva microbiota abundance (Order Actinomycetales)	TRUE	reported	oLHQlb	2	180115186	T	C	0.843824	-0.0091483	0.046437	0.138382	Female infertility, tubal origin	TRUE	reported	OTk2vL	132198	0.0461825	29.3417	25.4492	21.2766	30.9064
rs4561611	2	235668810	T	C	0.263884	0.0569163	0.461349	4.34579e-06	608	Saliva microbiota abundance (Order Actinomycetales)	TRUE	reported	oLHQlb	2	234760166	C	T	0.652388	0.0142951	0.0317354	0.512883	Female infertility, tubal origin	TRUE	reported	OTk2vL	132198	0.0341476	21.4251	25.4492	21.2766	30.9064
rs10063519	5	159748167	G	A	-0.279485	0.0597492	0.653783	3.58134e-06	608	Saliva microbiota abundance (Order Actinomycetales)	TRUE	reported	oLHQlb	5	160321160	A	G	0.207344	0.0416162	0.0330051	0.633442	Female infertility, tubal origin	TRUE	reported	OTk2vL	132198	0.0347371	21.8083	25.4492	21.2766	30.9064
rs1538993	6	46441428	G	A	-0.333637	0.0599149	0.680099	3.86454e-08	608	Saliva microbiota abundance (Order Actinomycetales)	TRUE	reported	oLHQlb	6	46473691	A	G	0.931232	0.00289932	0.033598	0.659257	Female infertility, tubal origin	TRUE	reported	OTk2vL	132198	0.0485258	30.9064	25.4492	21.2766	30.9064
rs4842033	9	138654157	T	C	-0.351585	0.0711815	0.212171	1.01552e-06	608	Saliva microbiota abundance (Order Actinomycetales)	TRUE	reported	oLHQlb	9	135762311	C	T	0.712044	0.0131945	0.0357466	0.27658	Female infertility, tubal origin	TRUE	reported	OTk2vL	132198	0.0385777	24.3162	25.4492	21.2766	30.9064
rs12791818	11	27277760	G	A	-0.420151	0.0909367	0.102796	4.68436e-06	608	Saliva microbiota abundance (Order Actinomycetales)	TRUE	reported	oLHQlb	11	27256213	A	G	0.356457	0.0615113	0.0667052	0.0620138	Female infertility, tubal origin	TRUE	reported	OTk2vL	132198	0.033919	21.2766	25.4492	21.2766	30.9064
rs12941068	17	17737857	A	G	-0.330222	0.062806	0.264803	2.02373e-07	608	Saliva microbiota abundance (Order Actinomycetales)	TRUE	reported	oLHQlb	17	17834543	G	A	0.307887	-0.039553	0.0387901	0.215475	Female infertility, tubal origin	TRUE	reported	OTk2vL	132198	0.0434905	27.5536	25.4492	21.2766	30.9064
rs34036927	17	48704800	C	A	0.29389	0.0628712	0.268092	3.63501e-06	608	Saliva microbiota abundance (Order Actinomycetales)	TRUE	reported	oLHQlb	17	50627439	A	C	0.350959	-0.0324499	0.0347902	0.303928	Female infertility, tubal origin	TRUE	reported	OTk2vL	132198	0.0346918	21.7788	25.4492	21.2766	30.9064
rs197620	1	57687078	A	T	-0.393324	0.0709438	0.208882	4.41287e-08	608	Saliva microbiota abundance (Order Actinomycetales)	TRUE	reported	oLHQlb	1	57221405	T	A	0.736195	0.0198627	0.0589582	0.237107	Habitual aborter	TRUE	reported	PQ95LT	130971	0.0481226	30.6366	25.4492	21.2766	30.9064
rs17793860	2	180979913	C	T	-0.574628	0.105908	0.0748355	8.35401e-08	608	Saliva microbiota abundance (Order Actinomycetales)	TRUE	reported	oLHQlb	2	180115186	T	C	0.826486	0.015904	0.0725512	0.138448	Habitual aborter	TRUE	reported	PQ95LT	130971	0.0461825	29.3417	25.4492	21.2766	30.9064
rs4561611	2	235668810	T	C	0.263884	0.0569163	0.461349	4.34579e-06	608	Saliva microbiota abundance (Order Actinomycetales)	TRUE	reported	oLHQlb	2	234760166	C	T	0.849621	-0.00951044	0.0501599	0.512822	Habitual aborter	TRUE	reported	PQ95LT	130971	0.0341476	21.4251	25.4492	21.2766	30.9064
rs10063519	5	159748167	G	A	-0.279485	0.0597492	0.653783	3.58134e-06	608	Saliva microbiota abundance (Order Actinomycetales)	TRUE	reported	oLHQlb	5	160321160	A	G	0.606957	0.0268941	0.0522801	0.63334	Habitual aborter	TRUE	reported	PQ95LT	130971	0.0347371	21.8083	25.4492	21.2766	30.9064
rs1538993	6	46441428	G	A	-0.333637	0.0599149	0.680099	3.86454e-08	608	Saliva microbiota abundance (Order Actinomycetales)	TRUE	reported	oLHQlb	6	46473691	A	G	0.762358	0.0160632	0.0531215	0.659258	Habitual aborter	TRUE	reported	PQ95LT	130971	0.0485258	30.9064	25.4492	21.2766	30.9064
rs4842033	9	138654157	T	C	-0.351585	0.0711815	0.212171	1.01552e-06	608	Saliva microbiota abundance (Order Actinomycetales)	TRUE	reported	oLHQlb	9	135762311	C	T	0.850662	0.0106205	0.05641	0.276564	Habitual aborter	TRUE	reported	PQ95LT	130971	0.0385777	24.3162	25.4492	21.2766	30.9064
rs12791818	11	27277760	G	A	-0.420151	0.0909367	0.102796	4.68436e-06	608	Saliva microbiota abundance (Order Actinomycetales)	TRUE	reported	oLHQlb	11	27256213	A	G	0.276205	-0.114796	0.105426	0.0619259	Habitual aborter	TRUE	reported	PQ95LT	130971	0.033919	21.2766	25.4492	21.2766	30.9064
rs12941068	17	17737857	A	G	-0.330222	0.062806	0.264803	2.02373e-07	608	Saliva microbiota abundance (Order Actinomycetales)	TRUE	reported	oLHQlb	17	17834543	G	A	0.372457	0.0547289	0.0613635	0.215618	Habitual aborter	TRUE	reported	PQ95LT	130971	0.0434905	27.5536	25.4492	21.2766	30.9064
rs34036927	17	48704800	C	A	0.29389	0.0628712	0.268092	3.63501e-06	608	Saliva microbiota abundance (Order Actinomycetales)	TRUE	reported	oLHQlb	17	50627439	A	C	0.785438	-0.0148861	0.0546805	0.304049	Habitual aborter	TRUE	reported	PQ95LT	130971	0.0346918	21.7788	25.4492	21.2766	30.9064
rs197620	1	57687078	A	T	-0.393324	0.0709438	0.208882	4.41287e-08	608	Saliva microbiota abundance (Order Actinomycetales)	TRUE	reported	oLHQlb	1	57221405	T	A	0.713466	-0.00339499	0.00924548	0.235989	Leiomyoma of uterus	TRUE	reported	YcAPbV	282064	0.0481226	30.6366	25.4492	21.2766	30.9064
rs17793860	2	180979913	C	T	-0.574628	0.105908	0.0748355	8.35401e-08	608	Saliva microbiota abundance (Order Actinomycetales)	TRUE	reported	oLHQlb	2	180115186	T	C	0.828426	-0.00248765	0.0114786	0.137441	Leiomyoma of uterus	TRUE	reported	YcAPbV	282064	0.0461825	29.3417	25.4492	21.2766	30.9064
rs4561611	2	235668810	T	C	0.263884	0.0569163	0.461349	4.34579e-06	608	Saliva microbiota abundance (Order Actinomycetales)	TRUE	reported	oLHQlb	2	234760166	C	T	0.59707	0.00414274	0.00783691	0.512791	Leiomyoma of uterus	TRUE	reported	YcAPbV	282064	0.0341476	21.4251	25.4492	21.2766	30.9064
rs10063519	5	159748167	G	A	-0.279485	0.0597492	0.653783	3.58134e-06	608	Saliva microbiota abundance (Order Actinomycetales)	TRUE	reported	oLHQlb	5	160321160	A	G	0.92127	0.000804815	0.00814305	0.634363	Leiomyoma of uterus	TRUE	reported	YcAPbV	282064	0.0347371	21.8083	25.4492	21.2766	30.9064
rs1538993	6	46441428	G	A	-0.333637	0.0599149	0.680099	3.86454e-08	608	Saliva microbiota abundance (Order Actinomycetales)	TRUE	reported	oLHQlb	6	46473691	A	G	0.585229	0.00451327	0.00826966	0.659144	Leiomyoma of uterus	TRUE	reported	YcAPbV	282064	0.0485258	30.9064	25.4492	21.2766	30.9064
rs4842033	9	138654157	T	C	-0.351585	0.0711815	0.212171	1.01552e-06	608	Saliva microbiota abundance (Order Actinomycetales)	TRUE	reported	oLHQlb	9	135762311	C	T	0.0936893	-0.0148017	0.00883031	0.27671	Leiomyoma of uterus	TRUE	reported	YcAPbV	282064	0.0385777	24.3162	25.4492	21.2766	30.9064
rs12791818	11	27277760	G	A	-0.420151	0.0909367	0.102796	4.68436e-06	608	Saliva microbiota abundance (Order Actinomycetales)	TRUE	reported	oLHQlb	11	27256213	A	G	0.353897	0.0151449	0.0163365	0.0619417	Leiomyoma of uterus	TRUE	reported	YcAPbV	282064	0.033919	21.2766	25.4492	21.2766	30.9064
rs12941068	17	17737857	A	G	-0.330222	0.062806	0.264803	2.02373e-07	608	Saliva microbiota abundance (Order Actinomycetales)	TRUE	reported	oLHQlb	17	17834543	G	A	0.339284	-0.00915125	0.00957664	0.215215	Leiomyoma of uterus	TRUE	reported	YcAPbV	282064	0.0434905	27.5536	25.4492	21.2766	30.9064
rs34036927	17	48704800	C	A	0.29389	0.0628712	0.268092	3.63501e-06	608	Saliva microbiota abundance (Order Actinomycetales)	TRUE	reported	oLHQlb	17	50627439	A	C	0.274476	0.00937592	0.00857962	0.303981	Leiomyoma of uterus	TRUE	reported	YcAPbV	282064	0.0346918	21.7788	25.4492	21.2766	30.9064
rs197620	1	57687078	A	T	-0.393324	0.0709438	0.208882	4.41287e-08	608	Saliva microbiota abundance (Order Actinomycetales)	TRUE	reported	oLHQlb	1	57221405	T	A	0.842504	0.00717212	0.0360967	0.235842	Polycystic ovarian syndrome	TRUE	reported	KDhlXQ	269994	0.0481226	30.6366	25.4492	21.2766	30.9064
rs17793860	2	180979913	C	T	-0.574628	0.105908	0.0748355	8.35401e-08	608	Saliva microbiota abundance (Order Actinomycetales)	TRUE	reported	oLHQlb	2	180115186	T	C	0.267281	-0.0496395	0.0447466	0.13748	Polycystic ovarian syndrome	TRUE	reported	KDhlXQ	269994	0.0461825	29.3417	25.4492	21.2766	30.9064
rs4561611	2	235668810	T	C	0.263884	0.0569163	0.461349	4.34579e-06	608	Saliva microbiota abundance (Order Actinomycetales)	TRUE	reported	oLHQlb	2	234760166	C	T	0.111027	-0.0485781	0.0304833	0.513146	Polycystic ovarian syndrome	TRUE	reported	KDhlXQ	269994	0.0341476	21.4251	25.4492	21.2766	30.9064
rs10063519	5	159748167	G	A	-0.279485	0.0597492	0.653783	3.58134e-06	608	Saliva microbiota abundance (Order Actinomycetales)	TRUE	reported	oLHQlb	5	160321160	A	G	0.710729	0.0117276	0.0316214	0.634411	Polycystic ovarian syndrome	TRUE	reported	KDhlXQ	269994	0.0347371	21.8083	25.4492	21.2766	30.9064
rs1538993	6	46441428	G	A	-0.333637	0.0599149	0.680099	3.86454e-08	608	Saliva microbiota abundance (Order Actinomycetales)	TRUE	reported	oLHQlb	6	46473691	A	G	0.288399	0.034187	0.032202	0.659188	Polycystic ovarian syndrome	TRUE	reported	KDhlXQ	269994	0.0485258	30.9064	25.4492	21.2766	30.9064
rs4842033	9	138654157	T	C	-0.351585	0.0711815	0.212171	1.01552e-06	608	Saliva microbiota abundance (Order Actinomycetales)	TRUE	reported	oLHQlb	9	135762311	C	T	0.200594	0.0438639	0.0342724	0.276806	Polycystic ovarian syndrome	TRUE	reported	KDhlXQ	269994	0.0385777	24.3162	25.4492	21.2766	30.9064
rs12791818	11	27277760	G	A	-0.420151	0.0909367	0.102796	4.68436e-06	608	Saliva microbiota abundance (Order Actinomycetales)	TRUE	reported	oLHQlb	11	27256213	A	G	0.886543	0.00917058	0.0642739	0.0619718	Polycystic ovarian syndrome	TRUE	reported	KDhlXQ	269994	0.033919	21.2766	25.4492	21.2766	30.9064
rs12941068	17	17737857	A	G	-0.330222	0.062806	0.264803	2.02373e-07	608	Saliva microbiota abundance (Order Actinomycetales)	TRUE	reported	oLHQlb	17	17834543	G	A	0.44231	0.0285265	0.0371295	0.215184	Polycystic ovarian syndrome	TRUE	reported	KDhlXQ	269994	0.0434905	27.5536	25.4492	21.2766	30.9064
rs34036927	17	48704800	C	A	0.29389	0.0628712	0.268092	3.63501e-06	608	Saliva microbiota abundance (Order Actinomycetales)	TRUE	reported	oLHQlb	17	50627439	A	C	0.948339	-0.00215515	0.0332623	0.304194	Polycystic ovarian syndrome	TRUE	reported	KDhlXQ	269994	0.0346918	21.7788	25.4492	21.2766	30.9064
rs197620	1	57687078	A	T	-0.393324	0.0709438	0.208882	4.41287e-08	608	Saliva microbiota abundance (Order Actinomycetales)	TRUE	reported	oLHQlb	1	57221405	T	A	0.658996	0.00514028	0.011648	0.236085	Spontaneous abortion	TRUE	reported	oprORx	222446	0.0481226	30.6366	25.4492	21.2766	30.9064
rs17793860	2	180979913	C	T	-0.574628	0.105908	0.0748355	8.35401e-08	608	Saliva microbiota abundance (Order Actinomycetales)	TRUE	reported	oLHQlb	2	180115186	T	C	0.106819	0.0232125	0.0143939	0.137506	Spontaneous abortion	TRUE	reported	oprORx	222446	0.0461825	29.3417	25.4492	21.2766	30.9064
rs4561611	2	235668810	T	C	0.263884	0.0569163	0.461349	4.34579e-06	608	Saliva microbiota abundance (Order Actinomycetales)	TRUE	reported	oLHQlb	2	234760166	C	T	0.844167	0.00193877	0.00986321	0.51282	Spontaneous abortion	TRUE	reported	oprORx	222446	0.0341476	21.4251	25.4492	21.2766	30.9064
rs10063519	5	159748167	G	A	-0.279485	0.0597492	0.653783	3.58134e-06	608	Saliva microbiota abundance (Order Actinomycetales)	TRUE	reported	oLHQlb	5	160321160	A	G	0.732359	0.00350465	0.0102479	0.633938	Spontaneous abortion	TRUE	reported	oprORx	222446	0.0347371	21.8083	25.4492	21.2766	30.9064
rs1538993	6	46441428	G	A	-0.333637	0.0599149	0.680099	3.86454e-08	608	Saliva microbiota abundance (Order Actinomycetales)	TRUE	reported	oLHQlb	6	46473691	A	G	0.168197	-0.0143653	0.0104246	0.659203	Spontaneous abortion	TRUE	reported	oprORx	222446	0.0485258	30.9064	25.4492	21.2766	30.9064
rs4842033	9	138654157	T	C	-0.351585	0.0711815	0.212171	1.01552e-06	608	Saliva microbiota abundance (Order Actinomycetales)	TRUE	reported	oLHQlb	9	135762311	C	T	0.181566	-0.0148237	0.011096	0.276704	Spontaneous abortion	TRUE	reported	oprORx	222446	0.0385777	24.3162	25.4492	21.2766	30.9064
rs12791818	11	27277760	G	A	-0.420151	0.0909367	0.102796	4.68436e-06	608	Saliva microbiota abundance (Order Actinomycetales)	TRUE	reported	oLHQlb	11	27256213	A	G	0.571146	-0.0117016	0.0206609	0.0620346	Spontaneous abortion	TRUE	reported	oprORx	222446	0.033919	21.2766	25.4492	21.2766	30.9064
rs12941068	17	17737857	A	G	-0.330222	0.062806	0.264803	2.02373e-07	608	Saliva microbiota abundance (Order Actinomycetales)	TRUE	reported	oLHQlb	17	17834543	G	A	0.366568	0.0109077	0.0120804	0.214747	Spontaneous abortion	TRUE	reported	oprORx	222446	0.0434905	27.5536	25.4492	21.2766	30.9064
rs34036927	17	48704800	C	A	0.29389	0.0628712	0.268092	3.63501e-06	608	Saliva microbiota abundance (Order Actinomycetales)	TRUE	reported	oLHQlb	17	50627439	A	C	0.103065	0.0175825	0.0107857	0.304097	Spontaneous abortion	TRUE	reported	oprORx	222446	0.0346918	21.7788	25.4492	21.2766	30.9064
rs1975915	1	38652792	T	C	-0.305561	0.0642587	0.25082	2.4784e-06	610	Saliva microbiota abundance (Order Bacteroidales)	TRUE	reported	pBfhPH	1	38187120	C	T	0.997641	3.72338e-05	0.0125918	0.252306	Endometriosis	TRUE	reported	ssiwZL	150350	0.0357434	22.5375	23.4888	21.1754	27.4842
rs140928297	1	247108283	T	A	-0.468588	0.0892352	0.111475	2.09273e-07	610	Saliva microbiota abundance (Order Bacteroidales)	TRUE	reported	pBfhPH	1	246944981	A	T	0.490122	-0.0107546	0.0155838	0.14243	Endometriosis	TRUE	reported	ssiwZL	150350	0.0432492	27.4842	23.4888	21.1754	27.4842
rs1993775	2	164343215	A	G	-0.290924	0.0615718	0.268033	2.86165e-06	610	Saliva microbiota abundance (Order Bacteroidales)	TRUE	reported	pBfhPH	2	163486705	G	A	0.011844	0.0299404	0.0118964	0.301461	Endometriosis	TRUE	reported	ssiwZL	150350	0.0353066	22.252	23.4888	21.1754	27.4842
rs12486269	3	166419733	G	T	-0.486704	0.101758	0.0852459	2.17017e-06	610	Saliva microbiota abundance (Order Bacteroidales)	TRUE	reported	pBfhPH	3	166701945	T	G	0.2862	-0.0151084	0.0141664	0.18343	Endometriosis	TRUE	reported	ssiwZL	150350	0.0361468	22.8014	23.4888	21.1754	27.4842
rs75593713	4	64156794	A	G	-0.58547	0.113537	0.0631148	3.40646e-07	610	Saliva microbiota abundance (Order Bacteroidales)	TRUE	reported	pBfhPH	4	63291076	G	A	0.239096	0.0224624	0.0190804	0.0948246	Endometriosis	TRUE	reported	ssiwZL	150350	0.0417705	26.5036	23.4888	21.1754	27.4842
rs73021530	6	157448245	G	A	-0.516708	0.112103	0.0704918	4.92774e-06	610	Saliva microbiota abundance (Order Bacteroidales)	TRUE	reported	pBfhPH	6	157127111	A	G	0.330943	-0.0230195	0.0236774	0.0563192	Endometriosis	TRUE	reported	ssiwZL	150350	0.0336558	21.1754	23.4888	21.1754	27.4842
rs6945846	7	114402916	C	T	-0.344444	0.0699286	0.213115	1.08505e-06	610	Saliva microbiota abundance (Order Bacteroidales)	TRUE	reported	pBfhPH	7	114762861	T	C	0.424498	0.00982474	0.0123018	0.270836	Endometriosis	TRUE	reported	ssiwZL	150350	0.0382524	24.1825	23.4888	21.1754	27.4842
rs74924057	8	40483080	A	G	-0.483202	0.104606	0.0745902	4.70329e-06	610	Saliva microbiota abundance (Order Bacteroidales)	TRUE	reported	pBfhPH	8	40625561	G	A	0.728789	-0.00783087	0.0225845	0.0632679	Endometriosis	TRUE	reported	ssiwZL	150350	0.0337974	21.2676	23.4888	21.1754	27.4842
rs6471680	8	59001612	A	G	-0.352116	0.0717443	0.188525	1.1837e-06	610	Saliva microbiota abundance (Order Bacteroidales)	TRUE	reported	pBfhPH	8	58089053	G	A	0.44967	-0.0121361	0.0160538	0.133903	Endometriosis	TRUE	reported	ssiwZL	150350	0.0379881	24.0088	23.4888	21.1754	27.4842
rs12235247	9	8302233	G	T	-0.435145	0.0881095	0.108197	1.01765e-06	610	Saliva microbiota abundance (Order Bacteroidales)	TRUE	reported	pBfhPH	9	8302233	T	G	0.25122	-0.0236761	0.0206347	0.076528	Endometriosis	TRUE	reported	ssiwZL	150350	0.0384472	24.3106	23.4888	21.1754	27.4842
rs147176253	16	3946485	A	G	-0.66796	0.1447	0.0418033	4.77146e-06	610	Saliva microbiota abundance (Order Bacteroidales)	TRUE	reported	pBfhPH	16	3896484	G	A	0.37647	-0.0201565	0.0227906	0.0620613	Endometriosis	TRUE	reported	ssiwZL	150350	0.0337537	21.2391	23.4888	21.1754	27.4842
rs76640344	20	16392989	C	T	-0.682332	0.141481	0.0418033	1.79137e-06	610	Saliva microbiota abundance (Order Bacteroidales)	TRUE	reported	pBfhPH	20	16412344	T	C	0.382791	-0.0275804	0.0316012	0.0303501	Endometriosis	TRUE	reported	ssiwZL	150350	0.0367295	23.183	23.4888	21.1754	27.4842
rs5999345	22	34816876	G	T	-0.630003	0.127309	0.0532787	9.68935e-07	610	Saliva microbiota abundance (Order Bacteroidales)	TRUE	reported	pBfhPH	22	34420886	T	G	0.371204	-0.0173655	0.0194197	0.0863399	Endometriosis	TRUE	reported	ssiwZL	150350	0.0385962	24.4086	23.4888	21.1754	27.4842
rs1975915	1	38652792	T	C	-0.305561	0.0642587	0.25082	2.4784e-06	610	Saliva microbiota abundance (Order Bacteroidales)	TRUE	reported	pBfhPH	1	38187120	C	T	0.463865	-0.0267854	0.0365673	0.252283	Female infertility, tubal origin	TRUE	reported	OTk2vL	132198	0.0357434	22.5375	23.4888	21.1754	27.4842
rs140928297	1	247108283	T	A	-0.468588	0.0892352	0.111475	2.09273e-07	610	Saliva microbiota abundance (Order Bacteroidales)	TRUE	reported	pBfhPH	1	246944981	A	T	0.775047	0.0129519	0.0453211	0.142593	Female infertility, tubal origin	TRUE	reported	OTk2vL	132198	0.0432492	27.4842	23.4888	21.1754	27.4842
rs1993775	2	164343215	A	G	-0.290924	0.0615718	0.268033	2.86165e-06	610	Saliva microbiota abundance (Order Bacteroidales)	TRUE	reported	pBfhPH	2	163486705	G	A	0.476723	0.0246752	0.0346764	0.300874	Female infertility, tubal origin	TRUE	reported	OTk2vL	132198	0.0353066	22.252	23.4888	21.1754	27.4842
rs12486269	3	166419733	G	T	-0.486704	0.101758	0.0852459	2.17017e-06	610	Saliva microbiota abundance (Order Bacteroidales)	TRUE	reported	pBfhPH	3	166701945	T	G	0.538167	-0.0253683	0.0412098	0.183826	Female infertility, tubal origin	TRUE	reported	OTk2vL	132198	0.0361468	22.8014	23.4888	21.1754	27.4842
rs75593713	4	64156794	A	G	-0.58547	0.113537	0.0631148	3.40646e-07	610	Saliva microbiota abundance (Order Bacteroidales)	TRUE	reported	pBfhPH	4	63291076	G	A	0.872294	0.00892309	0.0555105	0.0947661	Female infertility, tubal origin	TRUE	reported	OTk2vL	132198	0.0417705	26.5036	23.4888	21.1754	27.4842
rs73021530	6	157448245	G	A	-0.516708	0.112103	0.0704918	4.92774e-06	610	Saliva microbiota abundance (Order Bacteroidales)	TRUE	reported	pBfhPH	6	157127111	A	G	0.0745264	-0.122721	0.0688142	0.0562955	Female infertility, tubal origin	TRUE	reported	OTk2vL	132198	0.0336558	21.1754	23.4888	21.1754	27.4842
rs6945846	7	114402916	C	T	-0.344444	0.0699286	0.213115	1.08505e-06	610	Saliva microbiota abundance (Order Bacteroidales)	TRUE	reported	pBfhPH	7	114762861	T	C	0.615396	-0.0180619	0.0359523	0.270455	Female infertility, tubal origin	TRUE	reported	OTk2vL	132198	0.0382524	24.1825	23.4888	21.1754	27.4842
rs74924057	8	40483080	A	G	-0.483202	0.104606	0.0745902	4.70329e-06	610	Saliva microbiota abundance (Order Bacteroidales)	TRUE	reported	pBfhPH	8	40625561	G	A	0.562195	-0.0381201	0.0657714	0.0633585	Female infertility, tubal origin	TRUE	reported	OTk2vL	132198	0.0337974	21.2676	23.4888	21.1754	27.4842
rs6471680	8	59001612	A	G	-0.352116	0.0717443	0.188525	1.1837e-06	610	Saliva microbiota abundance (Order Bacteroidales)	TRUE	reported	pBfhPH	8	58089053	G	A	0.817861	-0.0107649	0.0467434	0.134024	Female infertility, tubal origin	TRUE	reported	OTk2vL	132198	0.0379881	24.0088	23.4888	21.1754	27.4842
rs12235247	9	8302233	G	T	-0.435145	0.0881095	0.108197	1.01765e-06	610	Saliva microbiota abundance (Order Bacteroidales)	TRUE	reported	pBfhPH	9	8302233	T	G	0.675806	-0.0249783	0.0597292	0.0768497	Female infertility, tubal origin	TRUE	reported	OTk2vL	132198	0.0384472	24.3106	23.4888	21.1754	27.4842
rs147176253	16	3946485	A	G	-0.66796	0.1447	0.0418033	4.77146e-06	610	Saliva microbiota abundance (Order Bacteroidales)	TRUE	reported	pBfhPH	16	3896484	G	A	0.508623	-0.0441464	0.066789	0.0621322	Female infertility, tubal origin	TRUE	reported	OTk2vL	132198	0.0337537	21.2391	23.4888	21.1754	27.4842
rs76640344	20	16392989	C	T	-0.682332	0.141481	0.0418033	1.79137e-06	610	Saliva microbiota abundance (Order Bacteroidales)	TRUE	reported	pBfhPH	20	16412344	T	C	0.819729	0.0210224	0.0922468	0.0303778	Female infertility, tubal origin	TRUE	reported	OTk2vL	132198	0.0367295	23.183	23.4888	21.1754	27.4842
rs5999345	22	34816876	G	T	-0.630003	0.127309	0.0532787	9.68935e-07	610	Saliva microbiota abundance (Order Bacteroidales)	TRUE	reported	pBfhPH	22	34420886	T	G	0.325269	0.0553998	0.0563185	0.0865519	Female infertility, tubal origin	TRUE	reported	OTk2vL	132198	0.0385962	24.4086	23.4888	21.1754	27.4842
rs1975915	1	38652792	T	C	-0.305561	0.0642587	0.25082	2.4784e-06	610	Saliva microbiota abundance (Order Bacteroidales)	TRUE	reported	pBfhPH	1	38187120	C	T	0.245773	-0.0671662	0.0578681	0.252255	Habitual aborter	TRUE	reported	PQ95LT	130971	0.0357434	22.5375	23.4888	21.1754	27.4842
rs140928297	1	247108283	T	A	-0.468588	0.0892352	0.111475	2.09273e-07	610	Saliva microbiota abundance (Order Bacteroidales)	TRUE	reported	pBfhPH	1	246944981	A	T	0.639845	-0.0333819	0.0713419	0.14255	Habitual aborter	TRUE	reported	PQ95LT	130971	0.0432492	27.4842	23.4888	21.1754	27.4842
rs1993775	2	164343215	A	G	-0.290924	0.0615718	0.268033	2.86165e-06	610	Saliva microbiota abundance (Order Bacteroidales)	TRUE	reported	pBfhPH	2	163486705	G	A	0.696943	-0.021162	0.0543382	0.300781	Habitual aborter	TRUE	reported	PQ95LT	130971	0.0353066	22.252	23.4888	21.1754	27.4842
rs12486269	3	166419733	G	T	-0.486704	0.101758	0.0852459	2.17017e-06	610	Saliva microbiota abundance (Order Bacteroidales)	TRUE	reported	pBfhPH	3	166701945	T	G	0.790211	-0.0172429	0.0648141	0.183889	Habitual aborter	TRUE	reported	PQ95LT	130971	0.0361468	22.8014	23.4888	21.1754	27.4842
rs75593713	4	64156794	A	G	-0.58547	0.113537	0.0631148	3.40646e-07	610	Saliva microbiota abundance (Order Bacteroidales)	TRUE	reported	pBfhPH	4	63291076	G	A	0.10241	0.142246	0.0870921	0.0948428	Habitual aborter	TRUE	reported	PQ95LT	130971	0.0417705	26.5036	23.4888	21.1754	27.4842
rs73021530	6	157448245	G	A	-0.516708	0.112103	0.0704918	4.92774e-06	610	Saliva microbiota abundance (Order Bacteroidales)	TRUE	reported	pBfhPH	6	157127111	A	G	0.246692	-0.126805	0.109464	0.0563425	Habitual aborter	TRUE	reported	PQ95LT	130971	0.0336558	21.1754	23.4888	21.1754	27.4842
rs6945846	7	114402916	C	T	-0.344444	0.0699286	0.213115	1.08505e-06	610	Saliva microbiota abundance (Order Bacteroidales)	TRUE	reported	pBfhPH	7	114762861	T	C	0.264076	0.0630994	0.0564997	0.270602	Habitual aborter	TRUE	reported	PQ95LT	130971	0.0382524	24.1825	23.4888	21.1754	27.4842
rs74924057	8	40483080	A	G	-0.483202	0.104606	0.0745902	4.70329e-06	610	Saliva microbiota abundance (Order Bacteroidales)	TRUE	reported	pBfhPH	8	40625561	G	A	0.647657	0.0471994	0.103277	0.0634163	Habitual aborter	TRUE	reported	PQ95LT	130971	0.0337974	21.2676	23.4888	21.1754	27.4842
rs6471680	8	59001612	A	G	-0.352116	0.0717443	0.188525	1.1837e-06	610	Saliva microbiota abundance (Order Bacteroidales)	TRUE	reported	pBfhPH	8	58089053	G	A	0.756436	0.0229395	0.0739592	0.134046	Habitual aborter	TRUE	reported	PQ95LT	130971	0.0379881	24.0088	23.4888	21.1754	27.4842
rs12235247	9	8302233	G	T	-0.435145	0.0881095	0.108197	1.01765e-06	610	Saliva microbiota abundance (Order Bacteroidales)	TRUE	reported	pBfhPH	9	8302233	T	G	0.966763	0.00389644	0.0935113	0.0768941	Habitual aborter	TRUE	reported	PQ95LT	130971	0.0384472	24.3106	23.4888	21.1754	27.4842
rs147176253	16	3946485	A	G	-0.66796	0.1447	0.0418033	4.77146e-06	610	Saliva microbiota abundance (Order Bacteroidales)	TRUE	reported	pBfhPH	16	3896484	G	A	0.807193	0.0253758	0.103978	0.0621921	Habitual aborter	TRUE	reported	PQ95LT	130971	0.0337537	21.2391	23.4888	21.1754	27.4842
rs76640344	20	16392989	C	T	-0.682332	0.141481	0.0418033	1.79137e-06	610	Saliva microbiota abundance (Order Bacteroidales)	TRUE	reported	pBfhPH	20	16412344	T	C	0.644061	-0.0682456	0.147709	0.0303507	Habitual aborter	TRUE	reported	PQ95LT	130971	0.0367295	23.183	23.4888	21.1754	27.4842
rs5999345	22	34816876	G	T	-0.630003	0.127309	0.0532787	9.68935e-07	610	Saliva microbiota abundance (Order Bacteroidales)	TRUE	reported	pBfhPH	22	34420886	T	G	0.966021	-0.00381094	0.0894601	0.086471	Habitual aborter	TRUE	reported	PQ95LT	130971	0.0385962	24.4086	23.4888	21.1754	27.4842
rs1975915	1	38652792	T	C	-0.305561	0.0642587	0.25082	2.4784e-06	610	Saliva microbiota abundance (Order Bacteroidales)	TRUE	reported	pBfhPH	1	38187120	C	T	0.25925	-0.010196	0.00903767	0.251891	Leiomyoma of uterus	TRUE	reported	YcAPbV	282064	0.0357434	22.5375	23.4888	21.1754	27.4842
rs140928297	1	247108283	T	A	-0.468588	0.0892352	0.111475	2.09273e-07	610	Saliva microbiota abundance (Order Bacteroidales)	TRUE	reported	pBfhPH	1	246944981	A	T	0.136045	-0.016707	0.0112076	0.142274	Leiomyoma of uterus	TRUE	reported	YcAPbV	282064	0.0432492	27.4842	23.4888	21.1754	27.4842
rs1993775	2	164343215	A	G	-0.290924	0.0615718	0.268033	2.86165e-06	610	Saliva microbiota abundance (Order Bacteroidales)	TRUE	reported	pBfhPH	2	163486705	G	A	0.856555	0.00154517	0.00854814	0.301607	Leiomyoma of uterus	TRUE	reported	YcAPbV	282064	0.0353066	22.252	23.4888	21.1754	27.4842
rs12486269	3	166419733	G	T	-0.486704	0.101758	0.0852459	2.17017e-06	610	Saliva microbiota abundance (Order Bacteroidales)	TRUE	reported	pBfhPH	3	166701945	T	G	0.528446	0.00641981	0.010184	0.182932	Leiomyoma of uterus	TRUE	reported	YcAPbV	282064	0.0361468	22.8014	23.4888	21.1754	27.4842
rs75593713	4	64156794	A	G	-0.58547	0.113537	0.0631148	3.40646e-07	610	Saliva microbiota abundance (Order Bacteroidales)	TRUE	reported	pBfhPH	4	63291076	G	A	0.150193	-0.0196783	0.0136764	0.0949484	Leiomyoma of uterus	TRUE	reported	YcAPbV	282064	0.0417705	26.5036	23.4888	21.1754	27.4842
rs73021530	6	157448245	G	A	-0.516708	0.112103	0.0704918	4.92774e-06	610	Saliva microbiota abundance (Order Bacteroidales)	TRUE	reported	pBfhPH	6	157127111	A	G	0.320945	-0.0168477	0.0169747	0.0562645	Leiomyoma of uterus	TRUE	reported	YcAPbV	282064	0.0336558	21.1754	23.4888	21.1754	27.4842
rs6945846	7	114402916	C	T	-0.344444	0.0699286	0.213115	1.08505e-06	610	Saliva microbiota abundance (Order Bacteroidales)	TRUE	reported	pBfhPH	7	114762861	T	C	0.272638	-0.00968447	0.00882807	0.271217	Leiomyoma of uterus	TRUE	reported	YcAPbV	282064	0.0382524	24.1825	23.4888	21.1754	27.4842
rs74924057	8	40483080	A	G	-0.483202	0.104606	0.0745902	4.70329e-06	610	Saliva microbiota abundance (Order Bacteroidales)	TRUE	reported	pBfhPH	8	40625561	G	A	0.851823	-0.00302927	0.0162173	0.0629206	Leiomyoma of uterus	TRUE	reported	YcAPbV	282064	0.0337974	21.2676	23.4888	21.1754	27.4842
rs6471680	8	59001612	A	G	-0.352116	0.0717443	0.188525	1.1837e-06	610	Saliva microbiota abundance (Order Bacteroidales)	TRUE	reported	pBfhPH	8	58089053	G	A	0.034408	-0.0243799	0.0115258	0.133927	Leiomyoma of uterus	TRUE	reported	YcAPbV	282064	0.0379881	24.0088	23.4888	21.1754	27.4842
rs12235247	9	8302233	G	T	-0.435145	0.0881095	0.108197	1.01765e-06	610	Saliva microbiota abundance (Order Bacteroidales)	TRUE	reported	pBfhPH	9	8302233	T	G	0.121263	-0.0230292	0.0148624	0.0763432	Leiomyoma of uterus	TRUE	reported	YcAPbV	282064	0.0384472	24.3106	23.4888	21.1754	27.4842
rs147176253	16	3946485	A	G	-0.66796	0.1447	0.0418033	4.77146e-06	610	Saliva microbiota abundance (Order Bacteroidales)	TRUE	reported	pBfhPH	16	3896484	G	A	0.840264	0.00328024	0.0162746	0.062148	Leiomyoma of uterus	TRUE	reported	YcAPbV	282064	0.0337537	21.2391	23.4888	21.1754	27.4842
rs76640344	20	16392989	C	T	-0.682332	0.141481	0.0418033	1.79137e-06	610	Saliva microbiota abundance (Order Bacteroidales)	TRUE	reported	pBfhPH	20	16412344	T	C	0.158796	0.0316401	0.0224536	0.0308335	Leiomyoma of uterus	TRUE	reported	YcAPbV	282064	0.0367295	23.183	23.4888	21.1754	27.4842
rs5999345	22	34816876	G	T	-0.630003	0.127309	0.0532787	9.68935e-07	610	Saliva microbiota abundance (Order Bacteroidales)	TRUE	reported	pBfhPH	22	34420886	T	G	0.974087	0.000453564	0.0139633	0.0864522	Leiomyoma of uterus	TRUE	reported	YcAPbV	282064	0.0385962	24.4086	23.4888	21.1754	27.4842
rs1975915	1	38652792	T	C	-0.305561	0.0642587	0.25082	2.4784e-06	610	Saliva microbiota abundance (Order Bacteroidales)	TRUE	reported	pBfhPH	1	38187120	C	T	0.572716	0.0198011	0.0351048	0.25198	Polycystic ovarian syndrome	TRUE	reported	KDhlXQ	269994	0.0357434	22.5375	23.4888	21.1754	27.4842
rs140928297	1	247108283	T	A	-0.468588	0.0892352	0.111475	2.09273e-07	610	Saliva microbiota abundance (Order Bacteroidales)	TRUE	reported	pBfhPH	1	246944981	A	T	0.662281	0.0189163	0.0433101	0.142343	Polycystic ovarian syndrome	TRUE	reported	KDhlXQ	269994	0.0432492	27.4842	23.4888	21.1754	27.4842
rs1993775	2	164343215	A	G	-0.290924	0.0615718	0.268033	2.86165e-06	610	Saliva microbiota abundance (Order Bacteroidales)	TRUE	reported	pBfhPH	2	163486705	G	A	0.182919	0.0442573	0.0332306	0.301311	Polycystic ovarian syndrome	TRUE	reported	KDhlXQ	269994	0.0353066	22.252	23.4888	21.1754	27.4842
rs12486269	3	166419733	G	T	-0.486704	0.101758	0.0852459	2.17017e-06	610	Saliva microbiota abundance (Order Bacteroidales)	TRUE	reported	pBfhPH	3	166701945	T	G	0.830457	-0.00847325	0.0395732	0.182895	Polycystic ovarian syndrome	TRUE	reported	KDhlXQ	269994	0.0361468	22.8014	23.4888	21.1754	27.4842
rs75593713	4	64156794	A	G	-0.58547	0.113537	0.0631148	3.40646e-07	610	Saliva microbiota abundance (Order Bacteroidales)	TRUE	reported	pBfhPH	4	63291076	G	A	0.142786	-0.0772969	0.0527445	0.0949637	Polycystic ovarian syndrome	TRUE	reported	KDhlXQ	269994	0.0417705	26.5036	23.4888	21.1754	27.4842
rs73021530	6	157448245	G	A	-0.516708	0.112103	0.0704918	4.92774e-06	610	Saliva microbiota abundance (Order Bacteroidales)	TRUE	reported	pBfhPH	6	157127111	A	G	0.60294	0.0347695	0.0668417	0.0563014	Polycystic ovarian syndrome	TRUE	reported	KDhlXQ	269994	0.0336558	21.1754	23.4888	21.1754	27.4842
rs6945846	7	114402916	C	T	-0.344444	0.0699286	0.213115	1.08505e-06	610	Saliva microbiota abundance (Order Bacteroidales)	TRUE	reported	pBfhPH	7	114762861	T	C	0.817492	-0.00796748	0.0345254	0.271167	Polycystic ovarian syndrome	TRUE	reported	KDhlXQ	269994	0.0382524	24.1825	23.4888	21.1754	27.4842
rs74924057	8	40483080	A	G	-0.483202	0.104606	0.0745902	4.70329e-06	610	Saliva microbiota abundance (Order Bacteroidales)	TRUE	reported	pBfhPH	8	40625561	G	A	0.118517	-0.0990411	0.0634461	0.0628599	Polycystic ovarian syndrome	TRUE	reported	KDhlXQ	269994	0.0337974	21.2676	23.4888	21.1754	27.4842
rs6471680	8	59001612	A	G	-0.352116	0.0717443	0.188525	1.1837e-06	610	Saliva microbiota abundance (Order Bacteroidales)	TRUE	reported	pBfhPH	8	58089053	G	A	0.757002	-0.013812	0.0446384	0.133839	Polycystic ovarian syndrome	TRUE	reported	KDhlXQ	269994	0.0379881	24.0088	23.4888	21.1754	27.4842
rs12235247	9	8302233	G	T	-0.435145	0.0881095	0.108197	1.01765e-06	610	Saliva microbiota abundance (Order Bacteroidales)	TRUE	reported	pBfhPH	9	8302233	T	G	0.712846	-0.0209681	0.0569732	0.076365	Polycystic ovarian syndrome	TRUE	reported	KDhlXQ	269994	0.0384472	24.3106	23.4888	21.1754	27.4842
rs147176253	16	3946485	A	G	-0.66796	0.1447	0.0418033	4.77146e-06	610	Saliva microbiota abundance (Order Bacteroidales)	TRUE	reported	pBfhPH	16	3896484	G	A	0.0716176	-0.115105	0.0638928	0.0621227	Polycystic ovarian syndrome	TRUE	reported	KDhlXQ	269994	0.0337537	21.2391	23.4888	21.1754	27.4842
rs76640344	20	16392989	C	T	-0.682332	0.141481	0.0418033	1.79137e-06	610	Saliva microbiota abundance (Order Bacteroidales)	TRUE	reported	pBfhPH	20	16412344	T	C	0.87091	-0.014524	0.0893772	0.0307502	Polycystic ovarian syndrome	TRUE	reported	KDhlXQ	269994	0.0367295	23.183	23.4888	21.1754	27.4842
rs5999345	22	34816876	G	T	-0.630003	0.127309	0.0532787	9.68935e-07	610	Saliva microbiota abundance (Order Bacteroidales)	TRUE	reported	pBfhPH	22	34420886	T	G	0.842548	0.0107836	0.0542887	0.086554	Polycystic ovarian syndrome	TRUE	reported	KDhlXQ	269994	0.0385962	24.4086	23.4888	21.1754	27.4842
rs1975915	1	38652792	T	C	-0.305561	0.0642587	0.25082	2.4784e-06	610	Saliva microbiota abundance (Order Bacteroidales)	TRUE	reported	pBfhPH	1	38187120	C	T	0.906251	-0.00133816	0.0113627	0.251555	Spontaneous abortion	TRUE	reported	oprORx	222446	0.0357434	22.5375	23.4888	21.1754	27.4842
rs140928297	1	247108283	T	A	-0.468588	0.0892352	0.111475	2.09273e-07	610	Saliva microbiota abundance (Order Bacteroidales)	TRUE	reported	pBfhPH	1	246944981	A	T	0.411434	0.0115775	0.0140953	0.142026	Spontaneous abortion	TRUE	reported	oprORx	222446	0.0432492	27.4842	23.4888	21.1754	27.4842
rs1993775	2	164343215	A	G	-0.290924	0.0615718	0.268033	2.86165e-06	610	Saliva microbiota abundance (Order Bacteroidales)	TRUE	reported	pBfhPH	2	163486705	G	A	0.838229	-0.00219462	0.0107496	0.30143	Spontaneous abortion	TRUE	reported	oprORx	222446	0.0353066	22.252	23.4888	21.1754	27.4842
rs12486269	3	166419733	G	T	-0.486704	0.101758	0.0852459	2.17017e-06	610	Saliva microbiota abundance (Order Bacteroidales)	TRUE	reported	pBfhPH	3	166701945	T	G	0.168069	-0.0176709	0.0128195	0.183067	Spontaneous abortion	TRUE	reported	oprORx	222446	0.0361468	22.8014	23.4888	21.1754	27.4842
rs75593713	4	64156794	A	G	-0.58547	0.113537	0.0631148	3.40646e-07	610	Saliva microbiota abundance (Order Bacteroidales)	TRUE	reported	pBfhPH	4	63291076	G	A	0.664258	0.00743027	0.0171188	0.0952415	Spontaneous abortion	TRUE	reported	oprORx	222446	0.0417705	26.5036	23.4888	21.1754	27.4842
rs73021530	6	157448245	G	A	-0.516708	0.112103	0.0704918	4.92774e-06	610	Saliva microbiota abundance (Order Bacteroidales)	TRUE	reported	pBfhPH	6	157127111	A	G	0.894035	-0.00287983	0.0216202	0.0561909	Spontaneous abortion	TRUE	reported	oprORx	222446	0.0336558	21.1754	23.4888	21.1754	27.4842
rs6945846	7	114402916	C	T	-0.344444	0.0699286	0.213115	1.08505e-06	610	Saliva microbiota abundance (Order Bacteroidales)	TRUE	reported	pBfhPH	7	114762861	T	C	0.661837	-0.00487299	0.0111414	0.270944	Spontaneous abortion	TRUE	reported	oprORx	222446	0.0382524	24.1825	23.4888	21.1754	27.4842
rs74924057	8	40483080	A	G	-0.483202	0.104606	0.0745902	4.70329e-06	610	Saliva microbiota abundance (Order Bacteroidales)	TRUE	reported	pBfhPH	8	40625561	G	A	0.706394	-0.00769702	0.0204326	0.0627359	Spontaneous abortion	TRUE	reported	oprORx	222446	0.0337974	21.2676	23.4888	21.1754	27.4842
rs6471680	8	59001612	A	G	-0.352116	0.0717443	0.188525	1.1837e-06	610	Saliva microbiota abundance (Order Bacteroidales)	TRUE	reported	pBfhPH	8	58089053	G	A	0.609839	0.00739574	0.0144928	0.134078	Spontaneous abortion	TRUE	reported	oprORx	222446	0.0379881	24.0088	23.4888	21.1754	27.4842
rs12235247	9	8302233	G	T	-0.435145	0.0881095	0.108197	1.01765e-06	610	Saliva microbiota abundance (Order Bacteroidales)	TRUE	reported	pBfhPH	9	8302233	T	G	0.147409	-0.0268265	0.0185171	0.0766736	Spontaneous abortion	TRUE	reported	oprORx	222446	0.0384472	24.3106	23.4888	21.1754	27.4842
rs147176253	16	3946485	A	G	-0.66796	0.1447	0.0418033	4.77146e-06	610	Saliva microbiota abundance (Order Bacteroidales)	TRUE	reported	pBfhPH	16	3896484	G	A	0.660389	-0.0090503	0.0205981	0.0624646	Spontaneous abortion	TRUE	reported	oprORx	222446	0.0337537	21.2391	23.4888	21.1754	27.4842
rs76640344	20	16392989	C	T	-0.682332	0.141481	0.0418033	1.79137e-06	610	Saliva microbiota abundance (Order Bacteroidales)	TRUE	reported	pBfhPH	20	16412344	T	C	0.741158	0.00944077	0.0285807	0.0309426	Spontaneous abortion	TRUE	reported	oprORx	222446	0.0367295	23.183	23.4888	21.1754	27.4842
rs5999345	22	34816876	G	T	-0.630003	0.127309	0.0532787	9.68935e-07	610	Saliva microbiota abundance (Order Bacteroidales)	TRUE	reported	pBfhPH	22	34420886	T	G	0.470894	0.0126591	0.017557	0.0863467	Spontaneous abortion	TRUE	reported	oprORx	222446	0.0385962	24.4086	23.4888	21.1754	27.4842
rs840830	5	87001312	G	T	0.264245	0.0562109	0.534483	3.20736e-06	609	Saliva microbiota abundance (Order Clostridiales)	TRUE	reported	qaUtR7	5	87705495	T	G	0.176931	0.0147692	0.010938	0.526704	Endometriosis	TRUE	reported	ssiwZL	150350	0.0350166	22.0263	25.3293	21.1545	36.6236
rs72793088	5	108675972	G	A	-0.58144	0.124769	0.0566502	3.88706e-06	609	Saliva microbiota abundance (Order Clostridiales)	TRUE	reported	qaUtR7	5	109340271	A	G	0.244401	0.0226501	0.0194579	0.0880856	Endometriosis	TRUE	reported	ssiwZL	150350	0.0344318	21.6454	25.3293	21.1545	36.6236
rs2478853	9	134259443	T	C	-0.321514	0.0658237	0.752053	1.32825e-06	609	Saliva microbiota abundance (Order Clostridiales)	TRUE	reported	qaUtR7	9	131384056	C	T	0.494868	-0.00859673	0.0125943	0.747373	Endometriosis	TRUE	reported	ssiwZL	150350	0.0376988	23.7797	25.3293	21.1545	36.6236
rs4930141	11	2639985	C	T	-0.497175	0.0820191	0.147783	2.36651e-09	609	Saliva microbiota abundance (Order Clostridiales)	TRUE	reported	qaUtR7	11	2618755	T	C	2.43579e-06	0.0867785	0.0184109	0.0975012	Endometriosis	TRUE	reported	ssiwZL	150350	0.0569022	36.6236	25.3293	21.1545	36.6236
rs541426	11	60722745	A	G	0.293356	0.0562121	0.428571	2.47665e-07	609	Saliva microbiota abundance (Order Clostridiales)	TRUE	reported	qaUtR7	11	60955273	G	A	0.29554	-0.0120207	0.0114916	0.355499	Endometriosis	TRUE	reported	ssiwZL	150350	0.0428068	27.1457	25.3293	21.1545	36.6236
rs10744526	12	132026143	T	C	-0.294932	0.0640186	0.279146	4.9813e-06	609	Saliva microbiota abundance (Order Clostridiales)	TRUE	reported	qaUtR7	12	131541598	C	T	0.089487	0.0222302	0.0130912	0.225169	Endometriosis	TRUE	reported	ssiwZL	150350	0.0336773	21.1545	25.3293	21.1545	36.6236
rs62025672	15	99525484	A	G	-0.29831	0.0595549	0.365353	7.18414e-07	609	Saliva microbiota abundance (Order Clostridiales)	TRUE	reported	qaUtR7	15	98982255	G	A	0.644653	-0.00532742	0.0115511	0.341253	Endometriosis	TRUE	reported	ssiwZL	150350	0.0395684	25.0075	25.3293	21.1545	36.6236
rs35313566	15	101924074	T	C	-0.3705	0.073715	0.168309	6.59499e-07	609	Saliva microbiota abundance (Order Clostridiales)	TRUE	reported	qaUtR7	15	101383869	C	T	0.739529	0.00506565	0.015236	0.155583	Endometriosis	TRUE	reported	ssiwZL	150350	0.0398287	25.1789	25.3293	21.1545	36.6236
rs9901446	17	5444594	C	G	-0.571039	0.113115	0.0689655	5.9011e-07	609	Saliva microbiota abundance (Order Clostridiales)	TRUE	reported	qaUtR7	17	5541274	G	C	0.529095	0.0169854	0.0269872	0.0432348	Endometriosis	TRUE	reported	ssiwZL	150350	0.0401668	25.4016	25.3293	21.1545	36.6236
rs840830	5	87001312	G	T	0.264245	0.0562109	0.534483	3.20736e-06	609	Saliva microbiota abundance (Order Clostridiales)	TRUE	reported	qaUtR7	5	87705495	T	G	0.774594	-0.00910099	0.0317804	0.526194	Female infertility, tubal origin	TRUE	reported	OTk2vL	132198	0.0350166	22.0263	25.3293	21.1545	36.6236
rs72793088	5	108675972	G	A	-0.58144	0.124769	0.0566502	3.88706e-06	609	Saliva microbiota abundance (Order Clostridiales)	TRUE	reported	qaUtR7	5	109340271	A	G	0.158197	0.0803922	0.0569688	0.087972	Female infertility, tubal origin	TRUE	reported	OTk2vL	132198	0.0344318	21.6454	25.3293	21.1545	36.6236
rs2478853	9	134259443	T	C	-0.321514	0.0658237	0.752053	1.32825e-06	609	Saliva microbiota abundance (Order Clostridiales)	TRUE	reported	qaUtR7	9	131384056	C	T	0.0454224	-0.0732711	0.0366223	0.747522	Female infertility, tubal origin	TRUE	reported	OTk2vL	132198	0.0376988	23.7797	25.3293	21.1545	36.6236
rs4930141	11	2639985	C	T	-0.497175	0.0820191	0.147783	2.36651e-09	609	Saliva microbiota abundance (Order Clostridiales)	TRUE	reported	qaUtR7	11	2618755	T	C	0.906218	0.00645048	0.0547531	0.0965817	Female infertility, tubal origin	TRUE	reported	OTk2vL	132198	0.0569022	36.6236	25.3293	21.1545	36.6236
rs541426	11	60722745	A	G	0.293356	0.0562121	0.428571	2.47665e-07	609	Saliva microbiota abundance (Order Clostridiales)	TRUE	reported	qaUtR7	11	60955273	G	A	0.568363	0.0190695	0.033428	0.355895	Female infertility, tubal origin	TRUE	reported	OTk2vL	132198	0.0428068	27.1457	25.3293	21.1545	36.6236
rs10744526	12	132026143	T	C	-0.294932	0.0640186	0.279146	4.9813e-06	609	Saliva microbiota abundance (Order Clostridiales)	TRUE	reported	qaUtR7	12	131541598	C	T	0.107524	-0.0617659	0.0383777	0.224483	Female infertility, tubal origin	TRUE	reported	OTk2vL	132198	0.0336773	21.1545	25.3293	21.1545	36.6236
rs62025672	15	99525484	A	G	-0.29831	0.0595549	0.365353	7.18414e-07	609	Saliva microbiota abundance (Order Clostridiales)	TRUE	reported	qaUtR7	15	98982255	G	A	0.814279	-0.00791634	0.0336996	0.341419	Female infertility, tubal origin	TRUE	reported	OTk2vL	132198	0.0395684	25.0075	25.3293	21.1545	36.6236
rs35313566	15	101924074	T	C	-0.3705	0.073715	0.168309	6.59499e-07	609	Saliva microbiota abundance (Order Clostridiales)	TRUE	reported	qaUtR7	15	101383869	C	T	0.812049	-0.0105513	0.0443735	0.155483	Female infertility, tubal origin	TRUE	reported	OTk2vL	132198	0.0398287	25.1789	25.3293	21.1545	36.6236
rs9901446	17	5444594	C	G	-0.571039	0.113115	0.0689655	5.9011e-07	609	Saliva microbiota abundance (Order Clostridiales)	TRUE	reported	qaUtR7	17	5541274	G	C	0.712357	-0.0288507	0.0782514	0.0431474	Female infertility, tubal origin	TRUE	reported	OTk2vL	132198	0.0401668	25.4016	25.3293	21.1545	36.6236
rs840830	5	87001312	G	T	0.264245	0.0562109	0.534483	3.20736e-06	609	Saliva microbiota abundance (Order Clostridiales)	TRUE	reported	qaUtR7	5	87705495	T	G	0.628809	0.024222	0.0501072	0.526278	Habitual aborter	TRUE	reported	PQ95LT	130971	0.0350166	22.0263	25.3293	21.1545	36.6236
rs72793088	5	108675972	G	A	-0.58144	0.124769	0.0566502	3.88706e-06	609	Saliva microbiota abundance (Order Clostridiales)	TRUE	reported	qaUtR7	5	109340271	A	G	0.252563	0.103059	0.0900752	0.0879374	Habitual aborter	TRUE	reported	PQ95LT	130971	0.0344318	21.6454	25.3293	21.1545	36.6236
rs2478853	9	134259443	T	C	-0.321514	0.0658237	0.752053	1.32825e-06	609	Saliva microbiota abundance (Order Clostridiales)	TRUE	reported	qaUtR7	9	131384056	C	T	0.486728	0.0402316	0.0578437	0.747759	Habitual aborter	TRUE	reported	PQ95LT	130971	0.0376988	23.7797	25.3293	21.1545	36.6236
rs4930141	11	2639985	C	T	-0.497175	0.0820191	0.147783	2.36651e-09	609	Saliva microbiota abundance (Order Clostridiales)	TRUE	reported	qaUtR7	11	2618755	T	C	0.0795591	-0.151705	0.0865277	0.0964982	Habitual aborter	TRUE	reported	PQ95LT	130971	0.0569022	36.6236	25.3293	21.1545	36.6236
rs541426	11	60722745	A	G	0.293356	0.0562121	0.428571	2.47665e-07	609	Saliva microbiota abundance (Order Clostridiales)	TRUE	reported	qaUtR7	11	60955273	G	A	0.12829	-0.08022	0.0527457	0.355711	Habitual aborter	TRUE	reported	PQ95LT	130971	0.0428068	27.1457	25.3293	21.1545	36.6236
rs10744526	12	132026143	T	C	-0.294932	0.0640186	0.279146	4.9813e-06	609	Saliva microbiota abundance (Order Clostridiales)	TRUE	reported	qaUtR7	12	131541598	C	T	0.917887	-0.00622279	0.0603593	0.224671	Habitual aborter	TRUE	reported	PQ95LT	130971	0.0336773	21.1545	25.3293	21.1545	36.6236
rs62025672	15	99525484	A	G	-0.29831	0.0595549	0.365353	7.18414e-07	609	Saliva microbiota abundance (Order Clostridiales)	TRUE	reported	qaUtR7	15	98982255	G	A	0.131766	0.0798994	0.0530128	0.341563	Habitual aborter	TRUE	reported	PQ95LT	130971	0.0395684	25.0075	25.3293	21.1545	36.6236
rs35313566	15	101924074	T	C	-0.3705	0.073715	0.168309	6.59499e-07	609	Saliva microbiota abundance (Order Clostridiales)	TRUE	reported	qaUtR7	15	101383869	C	T	0.179964	0.0930264	0.0693779	0.155595	Habitual aborter	TRUE	reported	PQ95LT	130971	0.0398287	25.1789	25.3293	21.1545	36.6236
rs9901446	17	5444594	C	G	-0.571039	0.113115	0.0689655	5.9011e-07	609	Saliva microbiota abundance (Order Clostridiales)	TRUE	reported	qaUtR7	17	5541274	G	C	0.356025	0.114674	0.124245	0.0431902	Habitual aborter	TRUE	reported	PQ95LT	130971	0.0401668	25.4016	25.3293	21.1545	36.6236
rs840830	5	87001312	G	T	0.264245	0.0562109	0.534483	3.20736e-06	609	Saliva microbiota abundance (Order Clostridiales)	TRUE	reported	qaUtR7	5	87705495	T	G	0.363323	-0.00714964	0.00786494	0.52609	Leiomyoma of uterus	TRUE	reported	YcAPbV	282064	0.0350166	22.0263	25.3293	21.1545	36.6236
rs72793088	5	108675972	G	A	-0.58144	0.124769	0.0566502	3.88706e-06	609	Saliva microbiota abundance (Order Clostridiales)	TRUE	reported	qaUtR7	5	109340271	A	G	0.959664	0.000706225	0.0139639	0.0881447	Leiomyoma of uterus	TRUE	reported	YcAPbV	282064	0.0344318	21.6454	25.3293	21.1545	36.6236
rs2478853	9	134259443	T	C	-0.321514	0.0658237	0.752053	1.32825e-06	609	Saliva microbiota abundance (Order Clostridiales)	TRUE	reported	qaUtR7	9	131384056	C	T	0.0153398	-0.0219491	0.00905393	0.747684	Leiomyoma of uterus	TRUE	reported	YcAPbV	282064	0.0376988	23.7797	25.3293	21.1545	36.6236
rs4930141	11	2639985	C	T	-0.497175	0.0820191	0.147783	2.36651e-09	609	Saliva microbiota abundance (Order Clostridiales)	TRUE	reported	qaUtR7	11	2618755	T	C	0.000462253	0.0465026	0.0132799	0.0972558	Leiomyoma of uterus	TRUE	reported	YcAPbV	282064	0.0569022	36.6236	25.3293	21.1545	36.6236
rs541426	11	60722745	A	G	0.293356	0.0562121	0.428571	2.47665e-07	609	Saliva microbiota abundance (Order Clostridiales)	TRUE	reported	qaUtR7	11	60955273	G	A	0.000232836	0.0302439	0.00821748	0.355567	Leiomyoma of uterus	TRUE	reported	YcAPbV	282064	0.0428068	27.1457	25.3293	21.1545	36.6236
rs10744526	12	132026143	T	C	-0.294932	0.0640186	0.279146	4.9813e-06	609	Saliva microbiota abundance (Order Clostridiales)	TRUE	reported	qaUtR7	12	131541598	C	T	0.937478	-0.000735538	0.00937705	0.225672	Leiomyoma of uterus	TRUE	reported	YcAPbV	282064	0.0336773	21.1545	25.3293	21.1545	36.6236
rs62025672	15	99525484	A	G	-0.29831	0.0595549	0.365353	7.18414e-07	609	Saliva microbiota abundance (Order Clostridiales)	TRUE	reported	qaUtR7	15	98982255	G	A	0.570296	-0.00471455	0.00830587	0.342259	Leiomyoma of uterus	TRUE	reported	YcAPbV	282064	0.0395684	25.0075	25.3293	21.1545	36.6236
rs35313566	15	101924074	T	C	-0.3705	0.073715	0.168309	6.59499e-07	609	Saliva microbiota abundance (Order Clostridiales)	TRUE	reported	qaUtR7	15	101383869	C	T	0.796427	-0.00282243	0.0109407	0.156049	Leiomyoma of uterus	TRUE	reported	YcAPbV	282064	0.0398287	25.1789	25.3293	21.1545	36.6236
rs9901446	17	5444594	C	G	-0.571039	0.113115	0.0689655	5.9011e-07	609	Saliva microbiota abundance (Order Clostridiales)	TRUE	reported	qaUtR7	17	5541274	G	C	0.591315	-0.0103622	0.0192989	0.0434248	Leiomyoma of uterus	TRUE	reported	YcAPbV	282064	0.0401668	25.4016	25.3293	21.1545	36.6236
rs840830	5	87001312	G	T	0.264245	0.0562109	0.534483	3.20736e-06	609	Saliva microbiota abundance (Order Clostridiales)	TRUE	reported	qaUtR7	5	87705495	T	G	0.519807	-0.0196408	0.030515	0.526183	Polycystic ovarian syndrome	TRUE	reported	KDhlXQ	269994	0.0350166	22.0263	25.3293	21.1545	36.6236
rs72793088	5	108675972	G	A	-0.58144	0.124769	0.0566502	3.88706e-06	609	Saliva microbiota abundance (Order Clostridiales)	TRUE	reported	qaUtR7	5	109340271	A	G	0.347953	0.051129	0.0544756	0.0881928	Polycystic ovarian syndrome	TRUE	reported	KDhlXQ	269994	0.0344318	21.6454	25.3293	21.1545	36.6236
rs2478853	9	134259443	T	C	-0.321514	0.0658237	0.752053	1.32825e-06	609	Saliva microbiota abundance (Order Clostridiales)	TRUE	reported	qaUtR7	9	131384056	C	T	0.143936	-0.0514518	0.0352099	0.747862	Polycystic ovarian syndrome	TRUE	reported	KDhlXQ	269994	0.0376988	23.7797	25.3293	21.1545	36.6236
rs4930141	11	2639985	C	T	-0.497175	0.0820191	0.147783	2.36651e-09	609	Saliva microbiota abundance (Order Clostridiales)	TRUE	reported	qaUtR7	11	2618755	T	C	0.700121	-0.0200715	0.0521124	0.0972894	Polycystic ovarian syndrome	TRUE	reported	KDhlXQ	269994	0.0569022	36.6236	25.3293	21.1545	36.6236
rs541426	11	60722745	A	G	0.293356	0.0562121	0.428571	2.47665e-07	609	Saliva microbiota abundance (Order Clostridiales)	TRUE	reported	qaUtR7	11	60955273	G	A	0.370567	0.0287404	0.0320975	0.355465	Polycystic ovarian syndrome	TRUE	reported	KDhlXQ	269994	0.0428068	27.1457	25.3293	21.1545	36.6236
rs10744526	12	132026143	T	C	-0.294932	0.0640186	0.279146	4.9813e-06	609	Saliva microbiota abundance (Order Clostridiales)	TRUE	reported	qaUtR7	12	131541598	C	T	0.693661	-0.0143795	0.0365062	0.225752	Polycystic ovarian syndrome	TRUE	reported	KDhlXQ	269994	0.0336773	21.1545	25.3293	21.1545	36.6236
rs62025672	15	99525484	A	G	-0.29831	0.0595549	0.365353	7.18414e-07	609	Saliva microbiota abundance (Order Clostridiales)	TRUE	reported	qaUtR7	15	98982255	G	A	0.179513	0.0433764	0.032316	0.342294	Polycystic ovarian syndrome	TRUE	reported	KDhlXQ	269994	0.0395684	25.0075	25.3293	21.1545	36.6236
rs35313566	15	101924074	T	C	-0.3705	0.073715	0.168309	6.59499e-07	609	Saliva microbiota abundance (Order Clostridiales)	TRUE	reported	qaUtR7	15	101383869	C	T	0.738593	0.0141166	0.0423011	0.156099	Polycystic ovarian syndrome	TRUE	reported	KDhlXQ	269994	0.0398287	25.1789	25.3293	21.1545	36.6236
rs9901446	17	5444594	C	G	-0.571039	0.113115	0.0689655	5.9011e-07	609	Saliva microbiota abundance (Order Clostridiales)	TRUE	reported	qaUtR7	17	5541274	G	C	0.471819	-0.0534643	0.0743052	0.0434344	Polycystic ovarian syndrome	TRUE	reported	KDhlXQ	269994	0.0401668	25.4016	25.3293	21.1545	36.6236
rs840830	5	87001312	G	T	0.264245	0.0562109	0.534483	3.20736e-06	609	Saliva microbiota abundance (Order Clostridiales)	TRUE	reported	qaUtR7	5	87705495	T	G	0.639268	0.00463875	0.00989659	0.52674	Spontaneous abortion	TRUE	reported	oprORx	222446	0.0350166	22.0263	25.3293	21.1545	36.6236
rs72793088	5	108675972	G	A	-0.58144	0.124769	0.0566502	3.88706e-06	609	Saliva microbiota abundance (Order Clostridiales)	TRUE	reported	qaUtR7	5	109340271	A	G	0.778219	-0.00494125	0.0175446	0.0884203	Spontaneous abortion	TRUE	reported	oprORx	222446	0.0344318	21.6454	25.3293	21.1545	36.6236
rs2478853	9	134259443	T	C	-0.321514	0.0658237	0.752053	1.32825e-06	609	Saliva microbiota abundance (Order Clostridiales)	TRUE	reported	qaUtR7	9	131384056	C	T	0.641597	-0.00530414	0.0113953	0.747358	Spontaneous abortion	TRUE	reported	oprORx	222446	0.0376988	23.7797	25.3293	21.1545	36.6236
rs4930141	11	2639985	C	T	-0.497175	0.0820191	0.147783	2.36651e-09	609	Saliva microbiota abundance (Order Clostridiales)	TRUE	reported	qaUtR7	11	2618755	T	C	0.370101	-0.0151316	0.0168826	0.0974344	Spontaneous abortion	TRUE	reported	oprORx	222446	0.0569022	36.6236	25.3293	21.1545	36.6236
rs541426	11	60722745	A	G	0.293356	0.0562121	0.428571	2.47665e-07	609	Saliva microbiota abundance (Order Clostridiales)	TRUE	reported	qaUtR7	11	60955273	G	A	0.116663	-0.0162705	0.0103704	0.355393	Spontaneous abortion	TRUE	reported	oprORx	222446	0.0428068	27.1457	25.3293	21.1545	36.6236
rs10744526	12	132026143	T	C	-0.294932	0.0640186	0.279146	4.9813e-06	609	Saliva microbiota abundance (Order Clostridiales)	TRUE	reported	qaUtR7	12	131541598	C	T	0.716495	0.00429831	0.0118363	0.22535	Spontaneous abortion	TRUE	reported	oprORx	222446	0.0336773	21.1545	25.3293	21.1545	36.6236
rs62025672	15	99525484	A	G	-0.29831	0.0595549	0.365353	7.18414e-07	609	Saliva microbiota abundance (Order Clostridiales)	TRUE	reported	qaUtR7	15	98982255	G	A	0.480432	-0.00737826	0.0104566	0.342054	Spontaneous abortion	TRUE	reported	oprORx	222446	0.0395684	25.0075	25.3293	21.1545	36.6236
rs35313566	15	101924074	T	C	-0.3705	0.073715	0.168309	6.59499e-07	609	Saliva microbiota abundance (Order Clostridiales)	TRUE	reported	qaUtR7	15	101383869	C	T	0.482171	-0.00966038	0.0137453	0.155682	Spontaneous abortion	TRUE	reported	oprORx	222446	0.0398287	25.1789	25.3293	21.1545	36.6236
rs9901446	17	5444594	C	G	-0.571039	0.113115	0.0689655	5.9011e-07	609	Saliva microbiota abundance (Order Clostridiales)	TRUE	reported	qaUtR7	17	5541274	G	C	0.168783	0.0334086	0.0242773	0.0434869	Spontaneous abortion	TRUE	reported	oprORx	222446	0.0401668	25.4016	25.3293	21.1545	36.6236
rs41285069	3	25622447	T	G	-0.572387	0.116275	0.0574713	1.10143e-06	609	Saliva microbiota abundance (Order Fusobacteriales)	TRUE	reported	0Bvbfv	3	25580956	G	T	0.967726	0.000980046	0.0242219	0.0539304	Endometriosis	TRUE	reported	ssiwZL	150350	0.0382685	24.1533	23.6717	21.1798	27.3823
rs6787271	3	189902827	A	G	-0.310815	0.0674258	0.213465	4.91797e-06	609	Saliva microbiota abundance (Order Fusobacteriales)	TRUE	reported	0Bvbfv	3	190185038	G	A	0.158848	0.018338	0.0130153	0.229559	Endometriosis	TRUE	reported	ssiwZL	150350	0.0337162	21.1798	23.6717	21.1798	27.3823
rs978890	4	138743944	A	G	0.445369	0.0908289	0.890805	1.21087e-06	609	Saliva microbiota abundance (Order Fusobacteriales)	TRUE	reported	0Bvbfv	4	137822790	G	A	0.251472	-0.0187543	0.0163539	0.87136	Endometriosis	TRUE	reported	ssiwZL	150350	0.0379803	23.9642	23.6717	21.1798	27.3823
rs144152372	5	159565305	A	G	0.452665	0.0950555	0.103448	2.39849e-06	609	Saliva microbiota abundance (Order Fusobacteriales)	TRUE	reported	0Bvbfv	5	160138298	G	A	0.539568	0.0124166	0.02024	0.0808488	Endometriosis	TRUE	reported	ssiwZL	150350	0.0359007	22.6032	23.6717	21.1798	27.3823
rs10975728	9	6670448	C	T	-0.592706	0.113081	0.0681445	2.20226e-07	609	Saliva microbiota abundance (Order Fusobacteriales)	TRUE	reported	0Bvbfv	9	6670448	T	C	0.960296	-0.00101065	0.0203017	0.0781196	Endometriosis	TRUE	reported	ssiwZL	150350	0.0431637	27.3823	23.6717	21.1798	27.3823
rs35820881	12	40132272	T	C	-0.522946	0.10579	0.0862069	9.95357e-07	609	Saliva microbiota abundance (Order Fusobacteriales)	TRUE	reported	0Bvbfv	12	39738470	C	T	0.697895	-0.00779629	0.020085	0.0812694	Endometriosis	TRUE	reported	ssiwZL	150350	0.0385766	24.3555	23.6717	21.1798	27.3823
rs62025672	15	99525484	A	G	-0.279875	0.0594856	0.365353	3.14771e-06	609	Saliva microbiota abundance (Order Fusobacteriales)	TRUE	reported	0Bvbfv	15	98982255	G	A	0.644653	-0.00532742	0.0115511	0.341253	Endometriosis	TRUE	reported	ssiwZL	150350	0.0350737	22.0636	23.6717	21.1798	27.3823
rs41285069	3	25622447	T	G	-0.572387	0.116275	0.0574713	1.10143e-06	609	Saliva microbiota abundance (Order Fusobacteriales)	TRUE	reported	0Bvbfv	3	25580956	G	T	0.737451	-0.0235452	0.0702358	0.0539099	Female infertility, tubal origin	TRUE	reported	OTk2vL	132198	0.0382685	24.1533	23.6717	21.1798	27.3823
rs6787271	3	189902827	A	G	-0.310815	0.0674258	0.213465	4.91797e-06	609	Saliva microbiota abundance (Order Fusobacteriales)	TRUE	reported	0Bvbfv	3	190185038	G	A	0.456364	-0.0281546	0.0377992	0.229105	Female infertility, tubal origin	TRUE	reported	OTk2vL	132198	0.0337162	21.1798	23.6717	21.1798	27.3823
rs978890	4	138743944	A	G	0.445369	0.0908289	0.890805	1.21087e-06	609	Saliva microbiota abundance (Order Fusobacteriales)	TRUE	reported	0Bvbfv	4	137822790	G	A	0.440941	-0.0363833	0.0472139	0.871386	Female infertility, tubal origin	TRUE	reported	OTk2vL	132198	0.0379803	23.9642	23.6717	21.1798	27.3823
rs144152372	5	159565305	A	G	0.452665	0.0950555	0.103448	2.39849e-06	609	Saliva microbiota abundance (Order Fusobacteriales)	TRUE	reported	0Bvbfv	5	160138298	G	A	0.855421	-0.0107681	0.0590981	0.0807333	Female infertility, tubal origin	TRUE	reported	OTk2vL	132198	0.0359007	22.6032	23.6717	21.1798	27.3823
rs10975728	9	6670448	C	T	-0.592706	0.113081	0.0681445	2.20226e-07	609	Saliva microbiota abundance (Order Fusobacteriales)	TRUE	reported	0Bvbfv	9	6670448	T	C	0.800184	0.0149677	0.0591353	0.0780813	Female infertility, tubal origin	TRUE	reported	OTk2vL	132198	0.0431637	27.3823	23.6717	21.1798	27.3823
rs35820881	12	40132272	T	C	-0.522946	0.10579	0.0862069	9.95357e-07	609	Saliva microbiota abundance (Order Fusobacteriales)	TRUE	reported	0Bvbfv	12	39738470	C	T	0.820014	0.013236	0.0581732	0.0814771	Female infertility, tubal origin	TRUE	reported	OTk2vL	132198	0.0385766	24.3555	23.6717	21.1798	27.3823
rs62025672	15	99525484	A	G	-0.279875	0.0594856	0.365353	3.14771e-06	609	Saliva microbiota abundance (Order Fusobacteriales)	TRUE	reported	0Bvbfv	15	98982255	G	A	0.814279	-0.00791634	0.0336996	0.341419	Female infertility, tubal origin	TRUE	reported	OTk2vL	132198	0.0350737	22.0636	23.6717	21.1798	27.3823
rs41285069	3	25622447	T	G	-0.572387	0.116275	0.0574713	1.10143e-06	609	Saliva microbiota abundance (Order Fusobacteriales)	TRUE	reported	0Bvbfv	3	25580956	G	T	0.065678	0.204831	0.111284	0.0539826	Habitual aborter	TRUE	reported	PQ95LT	130971	0.0382685	24.1533	23.6717	21.1798	27.3823
rs6787271	3	189902827	A	G	-0.310815	0.0674258	0.213465	4.91797e-06	609	Saliva microbiota abundance (Order Fusobacteriales)	TRUE	reported	0Bvbfv	3	190185038	G	A	0.0577431	0.11328	0.0596952	0.229289	Habitual aborter	TRUE	reported	PQ95LT	130971	0.0337162	21.1798	23.6717	21.1798	27.3823
rs978890	4	138743944	A	G	0.445369	0.0908289	0.890805	1.21087e-06	609	Saliva microbiota abundance (Order Fusobacteriales)	TRUE	reported	0Bvbfv	4	137822790	G	A	0.377115	0.0657934	0.0744924	0.871501	Habitual aborter	TRUE	reported	PQ95LT	130971	0.0379803	23.9642	23.6717	21.1798	27.3823
rs144152372	5	159565305	A	G	0.452665	0.0950555	0.103448	2.39849e-06	609	Saliva microbiota abundance (Order Fusobacteriales)	TRUE	reported	0Bvbfv	5	160138298	G	A	0.920828	-0.00928188	0.0933882	0.0807467	Habitual aborter	TRUE	reported	PQ95LT	130971	0.0359007	22.6032	23.6717	21.1798	27.3823
rs10975728	9	6670448	C	T	-0.592706	0.113081	0.0681445	2.20226e-07	609	Saliva microbiota abundance (Order Fusobacteriales)	TRUE	reported	0Bvbfv	9	6670448	T	C	0.998064	0.00022658	0.093403	0.0780643	Habitual aborter	TRUE	reported	PQ95LT	130971	0.0431637	27.3823	23.6717	21.1798	27.3823
rs35820881	12	40132272	T	C	-0.522946	0.10579	0.0862069	9.95357e-07	609	Saliva microbiota abundance (Order Fusobacteriales)	TRUE	reported	0Bvbfv	12	39738470	C	T	0.0960439	-0.151683	0.0911368	0.0813972	Habitual aborter	TRUE	reported	PQ95LT	130971	0.0385766	24.3555	23.6717	21.1798	27.3823
rs62025672	15	99525484	A	G	-0.279875	0.0594856	0.365353	3.14771e-06	609	Saliva microbiota abundance (Order Fusobacteriales)	TRUE	reported	0Bvbfv	15	98982255	G	A	0.131766	0.0798994	0.0530128	0.341563	Habitual aborter	TRUE	reported	PQ95LT	130971	0.0350737	22.0636	23.6717	21.1798	27.3823
rs41285069	3	25622447	T	G	-0.572387	0.116275	0.0574713	1.10143e-06	609	Saliva microbiota abundance (Order Fusobacteriales)	TRUE	reported	0Bvbfv	3	25580956	G	T	0.458729	-0.0130022	0.0175482	0.0534916	Leiomyoma of uterus	TRUE	reported	YcAPbV	282064	0.0382685	24.1533	23.6717	21.1798	27.3823
rs6787271	3	189902827	A	G	-0.310815	0.0674258	0.213465	4.91797e-06	609	Saliva microbiota abundance (Order Fusobacteriales)	TRUE	reported	0Bvbfv	3	190185038	G	A	0.963947	-0.000422062	0.00933746	0.230427	Leiomyoma of uterus	TRUE	reported	YcAPbV	282064	0.0337162	21.1798	23.6717	21.1798	27.3823
rs978890	4	138743944	A	G	0.445369	0.0908289	0.890805	1.21087e-06	609	Saliva microbiota abundance (Order Fusobacteriales)	TRUE	reported	0Bvbfv	4	137822790	G	A	0.378721	0.0103476	0.0117552	0.871604	Leiomyoma of uterus	TRUE	reported	YcAPbV	282064	0.0379803	23.9642	23.6717	21.1798	27.3823
rs144152372	5	159565305	A	G	0.452665	0.0950555	0.103448	2.39849e-06	609	Saliva microbiota abundance (Order Fusobacteriales)	TRUE	reported	0Bvbfv	5	160138298	G	A	0.611863	0.00733017	0.0144461	0.0812332	Leiomyoma of uterus	TRUE	reported	YcAPbV	282064	0.0359007	22.6032	23.6717	21.1798	27.3823
rs10975728	9	6670448	C	T	-0.592706	0.113081	0.0681445	2.20226e-07	609	Saliva microbiota abundance (Order Fusobacteriales)	TRUE	reported	0Bvbfv	9	6670448	T	C	0.230743	0.0173864	0.0145075	0.0783078	Leiomyoma of uterus	TRUE	reported	YcAPbV	282064	0.0431637	27.3823	23.6717	21.1798	27.3823
rs35820881	12	40132272	T	C	-0.522946	0.10579	0.0862069	9.95357e-07	609	Saliva microbiota abundance (Order Fusobacteriales)	TRUE	reported	0Bvbfv	12	39738470	C	T	0.517407	-0.00934853	0.0144413	0.0807379	Leiomyoma of uterus	TRUE	reported	YcAPbV	282064	0.0385766	24.3555	23.6717	21.1798	27.3823
rs62025672	15	99525484	A	G	-0.279875	0.0594856	0.365353	3.14771e-06	609	Saliva microbiota abundance (Order Fusobacteriales)	TRUE	reported	0Bvbfv	15	98982255	G	A	0.570296	-0.00471455	0.00830587	0.342259	Leiomyoma of uterus	TRUE	reported	YcAPbV	282064	0.0350737	22.0636	23.6717	21.1798	27.3823
rs41285069	3	25622447	T	G	-0.572387	0.116275	0.0574713	1.10143e-06	609	Saliva microbiota abundance (Order Fusobacteriales)	TRUE	reported	0Bvbfv	3	25580956	G	T	0.445197	-0.0515308	0.0674975	0.0535463	Polycystic ovarian syndrome	TRUE	reported	KDhlXQ	269994	0.0382685	24.1533	23.6717	21.1798	27.3823
rs6787271	3	189902827	A	G	-0.310815	0.0674258	0.213465	4.91797e-06	609	Saliva microbiota abundance (Order Fusobacteriales)	TRUE	reported	0Bvbfv	3	190185038	G	A	0.489726	0.0250728	0.0362981	0.23057	Polycystic ovarian syndrome	TRUE	reported	KDhlXQ	269994	0.0337162	21.1798	23.6717	21.1798	27.3823
rs978890	4	138743944	A	G	0.445369	0.0908289	0.890805	1.21087e-06	609	Saliva microbiota abundance (Order Fusobacteriales)	TRUE	reported	0Bvbfv	4	137822790	G	A	0.693118	-0.0180565	0.0457559	0.871689	Polycystic ovarian syndrome	TRUE	reported	KDhlXQ	269994	0.0379803	23.9642	23.6717	21.1798	27.3823
rs144152372	5	159565305	A	G	0.452665	0.0950555	0.103448	2.39849e-06	609	Saliva microbiota abundance (Order Fusobacteriales)	TRUE	reported	0Bvbfv	5	160138298	G	A	0.38908	0.0488182	0.0566805	0.0811054	Polycystic ovarian syndrome	TRUE	reported	KDhlXQ	269994	0.0359007	22.6032	23.6717	21.1798	27.3823
rs10975728	9	6670448	C	T	-0.592706	0.113081	0.0681445	2.20226e-07	609	Saliva microbiota abundance (Order Fusobacteriales)	TRUE	reported	0Bvbfv	9	6670448	T	C	0.179003	-0.0763391	0.0568071	0.0783067	Polycystic ovarian syndrome	TRUE	reported	KDhlXQ	269994	0.0431637	27.3823	23.6717	21.1798	27.3823
rs35820881	12	40132272	T	C	-0.522946	0.10579	0.0862069	9.95357e-07	609	Saliva microbiota abundance (Order Fusobacteriales)	TRUE	reported	0Bvbfv	12	39738470	C	T	0.414929	-0.0460376	0.0564706	0.0807197	Polycystic ovarian syndrome	TRUE	reported	KDhlXQ	269994	0.0385766	24.3555	23.6717	21.1798	27.3823
rs62025672	15	99525484	A	G	-0.279875	0.0594856	0.365353	3.14771e-06	609	Saliva microbiota abundance (Order Fusobacteriales)	TRUE	reported	0Bvbfv	15	98982255	G	A	0.179513	0.0433764	0.032316	0.342294	Polycystic ovarian syndrome	TRUE	reported	KDhlXQ	269994	0.0350737	22.0636	23.6717	21.1798	27.3823
rs41285069	3	25622447	T	G	-0.572387	0.116275	0.0574713	1.10143e-06	609	Saliva microbiota abundance (Order Fusobacteriales)	TRUE	reported	0Bvbfv	3	25580956	G	T	0.992048	-0.000218561	0.0219284	0.0534871	Spontaneous abortion	TRUE	reported	oprORx	222446	0.0382685	24.1533	23.6717	21.1798	27.3823
rs6787271	3	189902827	A	G	-0.310815	0.0674258	0.213465	4.91797e-06	609	Saliva microbiota abundance (Order Fusobacteriales)	TRUE	reported	0Bvbfv	3	190185038	G	A	0.0618757	0.0219242	0.0117419	0.230157	Spontaneous abortion	TRUE	reported	oprORx	222446	0.0337162	21.1798	23.6717	21.1798	27.3823
rs978890	4	138743944	A	G	0.445369	0.0908289	0.890805	1.21087e-06	609	Saliva microbiota abundance (Order Fusobacteriales)	TRUE	reported	0Bvbfv	4	137822790	G	A	0.939092	0.00112809	0.0147633	0.871527	Spontaneous abortion	TRUE	reported	oprORx	222446	0.0379803	23.9642	23.6717	21.1798	27.3823
rs144152372	5	159565305	A	G	0.452665	0.0950555	0.103448	2.39849e-06	609	Saliva microbiota abundance (Order Fusobacteriales)	TRUE	reported	0Bvbfv	5	160138298	G	A	0.234342	0.0217073	0.018253	0.0814326	Spontaneous abortion	TRUE	reported	oprORx	222446	0.0359007	22.6032	23.6717	21.1798	27.3823
rs10975728	9	6670448	C	T	-0.592706	0.113081	0.0681445	2.20226e-07	609	Saliva microbiota abundance (Order Fusobacteriales)	TRUE	reported	0Bvbfv	9	6670448	T	C	0.656942	-0.0081808	0.0184195	0.0780471	Spontaneous abortion	TRUE	reported	oprORx	222446	0.0431637	27.3823	23.6717	21.1798	27.3823
rs35820881	12	40132272	T	C	-0.522946	0.10579	0.0862069	9.95357e-07	609	Saliva microbiota abundance (Order Fusobacteriales)	TRUE	reported	0Bvbfv	12	39738470	C	T	0.953139	-0.00106598	0.0181394	0.0811814	Spontaneous abortion	TRUE	reported	oprORx	222446	0.0385766	24.3555	23.6717	21.1798	27.3823
rs62025672	15	99525484	A	G	-0.279875	0.0594856	0.365353	3.14771e-06	609	Saliva microbiota abundance (Order Fusobacteriales)	TRUE	reported	0Bvbfv	15	98982255	G	A	0.480432	-0.00737826	0.0104566	0.342054	Spontaneous abortion	TRUE	reported	oprORx	222446	0.0350737	22.0636	23.6717	21.1798	27.3823
rs1536129	1	201069191	A	C	0.279601	0.0589899	0.345902	2.66654e-06	610	Saliva microbiota abundance (Phylum Firmicutes)	TRUE	reported	0Ujqei	1	201100063	C	A	0.541938	-0.00680869	0.0111639	0.426826	Endometriosis	TRUE	reported	ssiwZL	150350	0.0355211	22.3922	24.1375	21.2473	31.7653
rs7595396	2	55656176	T	C	-0.443902	0.0961439	0.892623	4.75165e-06	610	Saliva microbiota abundance (Phylum Firmicutes)	TRUE	reported	0Ujqei	2	55429040	C	T	0.617629	0.0128893	0.0258193	0.9531	Endometriosis	TRUE	reported	ssiwZL	150350	0.0337663	21.2473	24.1375	21.2473	31.7653
rs79292989	6	33970992	T	G	-0.457721	0.0964802	0.095082	2.61156e-06	610	Saliva microbiota abundance (Phylum Firmicutes)	TRUE	reported	0Ujqei	6	34003215	G	T	0.777147	-0.00536791	0.0189652	0.0935381	Endometriosis	TRUE	reported	ssiwZL	150350	0.0355844	22.4336	24.1375	21.2473	31.7653
rs9650696	9	25518613	G	C	0.308362	0.0568085	0.537705	8.23973e-08	610	Saliva microbiota abundance (Phylum Firmicutes)	TRUE	reported	0Ujqei	9	25518615	C	G	0.433711	0.00864916	0.0110482	0.577649	Endometriosis	TRUE	reported	ssiwZL	150350	0.0460763	29.3675	24.1375	21.2473	31.7653
rs617124	11	119880367	A	G	-0.272965	0.0564825	0.492623	1.70731e-06	610	Saliva microbiota abundance (Phylum Firmicutes)	TRUE	reported	0Ujqei	11	120009658	G	A	0.120568	0.0170442	0.0109793	0.517041	Endometriosis	TRUE	reported	ssiwZL	150350	0.0368755	23.2787	24.1375	21.2473	31.7653
rs11614073	12	80862722	T	C	0.5002	0.107475	0.0704918	3.99667e-06	610	Saliva microbiota abundance (Phylum Firmicutes)	TRUE	reported	0Ujqei	12	80468943	C	T	0.799698	-0.00523667	0.0206381	0.0772524	Endometriosis	TRUE	reported	ssiwZL	150350	0.0342918	21.5898	24.1375	21.2473	31.7653
rs11613755	12	93541984	T	G	0.409637	0.0840059	0.136066	1.38172e-06	610	Saliva microbiota abundance (Phylum Firmicutes)	TRUE	reported	0Ujqei	12	93148208	G	T	0.310859	-0.0147577	0.0145623	0.17364	Endometriosis	TRUE	reported	ssiwZL	150350	0.0375183	23.7003	24.1375	21.2473	31.7653
rs982160	13	63682298	C	A	0.265679	0.0572531	0.52377	4.26104e-06	610	Saliva microbiota abundance (Phylum Firmicutes)	TRUE	reported	0Ujqei	13	63108165	A	C	0.633288	-0.00541566	0.0113511	0.365368	Endometriosis	TRUE	reported	ssiwZL	150350	0.0340973	21.463	24.1375	21.2473	31.7653
rs12593910	15	96970958	T	C	-0.337161	0.0597238	0.436885	2.53134e-08	610	Saliva microbiota abundance (Phylum Firmicutes)	TRUE	reported	0Ujqei	15	96427728	C	T	0.132401	-0.0165396	0.0109919	0.451639	Endometriosis	TRUE	reported	ssiwZL	150350	0.0496515	31.7653	24.1375	21.2473	31.7653
rs1536129	1	201069191	A	C	0.279601	0.0589899	0.345902	2.66654e-06	610	Saliva microbiota abundance (Phylum Firmicutes)	TRUE	reported	0Ujqei	1	201100063	C	A	0.551061	0.0193457	0.03245	0.427169	Female infertility, tubal origin	TRUE	reported	OTk2vL	132198	0.0355211	22.3922	24.1375	21.2473	31.7653
rs7595396	2	55656176	T	C	-0.443902	0.0961439	0.892623	4.75165e-06	610	Saliva microbiota abundance (Phylum Firmicutes)	TRUE	reported	0Ujqei	2	55429040	C	T	0.00938296	-0.182719	0.070337	0.952919	Female infertility, tubal origin	TRUE	reported	OTk2vL	132198	0.0337663	21.2473	24.1375	21.2473	31.7653
rs79292989	6	33970992	T	G	-0.457721	0.0964802	0.095082	2.61156e-06	610	Saliva microbiota abundance (Phylum Firmicutes)	TRUE	reported	0Ujqei	6	34003215	G	T	0.851468	0.0103712	0.0553881	0.0935824	Female infertility, tubal origin	TRUE	reported	OTk2vL	132198	0.0355844	22.4336	24.1375	21.2473	31.7653
rs9650696	9	25518613	G	C	0.308362	0.0568085	0.537705	8.23973e-08	610	Saliva microbiota abundance (Phylum Firmicutes)	TRUE	reported	0Ujqei	9	25518615	C	G	0.468362	-0.0233038	0.0321368	0.57717	Female infertility, tubal origin	TRUE	reported	OTk2vL	132198	0.0460763	29.3675	24.1375	21.2473	31.7653
rs617124	11	119880367	A	G	-0.272965	0.0564825	0.492623	1.70731e-06	610	Saliva microbiota abundance (Phylum Firmicutes)	TRUE	reported	0Ujqei	11	120009658	G	A	0.665068	0.0138317	0.0319493	0.516449	Female infertility, tubal origin	TRUE	reported	OTk2vL	132198	0.0368755	23.2787	24.1375	21.2473	31.7653
rs11614073	12	80862722	T	C	0.5002	0.107475	0.0704918	3.99667e-06	610	Saliva microbiota abundance (Phylum Firmicutes)	TRUE	reported	0Ujqei	12	80468943	C	T	0.0449676	-0.120737	0.0602194	0.0771615	Female infertility, tubal origin	TRUE	reported	OTk2vL	132198	0.0342918	21.5898	24.1375	21.2473	31.7653
rs11613755	12	93541984	T	G	0.409637	0.0840059	0.136066	1.38172e-06	610	Saliva microbiota abundance (Phylum Firmicutes)	TRUE	reported	0Ujqei	12	93148208	G	T	0.9568	0.00229831	0.0424279	0.174062	Female infertility, tubal origin	TRUE	reported	OTk2vL	132198	0.0375183	23.7003	24.1375	21.2473	31.7653
rs982160	13	63682298	C	A	0.265679	0.0572531	0.52377	4.26104e-06	610	Saliva microbiota abundance (Phylum Firmicutes)	TRUE	reported	0Ujqei	13	63108165	A	C	0.776787	0.00935584	0.0330003	0.365592	Female infertility, tubal origin	TRUE	reported	OTk2vL	132198	0.0340973	21.463	24.1375	21.2473	31.7653
rs12593910	15	96970958	T	C	-0.337161	0.0597238	0.436885	2.53134e-08	610	Saliva microbiota abundance (Phylum Firmicutes)	TRUE	reported	0Ujqei	15	96427728	C	T	0.926811	-0.0029354	0.0319558	0.452176	Female infertility, tubal origin	TRUE	reported	OTk2vL	132198	0.0496515	31.7653	24.1375	21.2473	31.7653
rs1536129	1	201069191	A	C	0.279601	0.0589899	0.345902	2.66654e-06	610	Saliva microbiota abundance (Phylum Firmicutes)	TRUE	reported	0Ujqei	1	201100063	C	A	0.251234	0.0588517	0.0512933	0.42719	Habitual aborter	TRUE	reported	PQ95LT	130971	0.0355211	22.3922	24.1375	21.2473	31.7653
rs7595396	2	55656176	T	C	-0.443902	0.0961439	0.892623	4.75165e-06	610	Saliva microbiota abundance (Phylum Firmicutes)	TRUE	reported	0Ujqei	2	55429040	C	T	0.505532	0.0788989	0.118501	0.953084	Habitual aborter	TRUE	reported	PQ95LT	130971	0.0337663	21.2473	24.1375	21.2473	31.7653
rs79292989	6	33970992	T	G	-0.457721	0.0964802	0.095082	2.61156e-06	610	Saliva microbiota abundance (Phylum Firmicutes)	TRUE	reported	0Ujqei	6	34003215	G	T	0.130262	-0.132272	0.0874198	0.0935017	Habitual aborter	TRUE	reported	PQ95LT	130971	0.0355844	22.4336	24.1375	21.2473	31.7653
rs9650696	9	25518613	G	C	0.308362	0.0568085	0.537705	8.23973e-08	610	Saliva microbiota abundance (Phylum Firmicutes)	TRUE	reported	0Ujqei	9	25518615	C	G	0.00123234	-0.160634	0.049712	0.577063	Habitual aborter	TRUE	reported	PQ95LT	130971	0.0460763	29.3675	24.1375	21.2473	31.7653
rs617124	11	119880367	A	G	-0.272965	0.0564825	0.492623	1.70731e-06	610	Saliva microbiota abundance (Phylum Firmicutes)	TRUE	reported	0Ujqei	11	120009658	G	A	0.841448	-0.0101013	0.050496	0.516379	Habitual aborter	TRUE	reported	PQ95LT	130971	0.0368755	23.2787	24.1375	21.2473	31.7653
rs11614073	12	80862722	T	C	0.5002	0.107475	0.0704918	3.99667e-06	610	Saliva microbiota abundance (Phylum Firmicutes)	TRUE	reported	0Ujqei	12	80468943	C	T	0.139214	-0.140048	0.0947088	0.0772302	Habitual aborter	TRUE	reported	PQ95LT	130971	0.0342918	21.5898	24.1375	21.2473	31.7653
rs11613755	12	93541984	T	G	0.409637	0.0840059	0.136066	1.38172e-06	610	Saliva microbiota abundance (Phylum Firmicutes)	TRUE	reported	0Ujqei	12	93148208	G	T	0.582975	0.0363304	0.0661704	0.174106	Habitual aborter	TRUE	reported	PQ95LT	130971	0.0375183	23.7003	24.1375	21.2473	31.7653
rs982160	13	63682298	C	A	0.265679	0.0572531	0.52377	4.26104e-06	610	Saliva microbiota abundance (Phylum Firmicutes)	TRUE	reported	0Ujqei	13	63108165	A	C	0.840223	-0.0105034	0.052098	0.365524	Habitual aborter	TRUE	reported	PQ95LT	130971	0.0340973	21.463	24.1375	21.2473	31.7653
rs12593910	15	96970958	T	C	-0.337161	0.0597238	0.436885	2.53134e-08	610	Saliva microbiota abundance (Phylum Firmicutes)	TRUE	reported	0Ujqei	15	96427728	C	T	0.293874	0.0528535	0.0503529	0.452256	Habitual aborter	TRUE	reported	PQ95LT	130971	0.0496515	31.7653	24.1375	21.2473	31.7653
rs1536129	1	201069191	A	C	0.279601	0.0589899	0.345902	2.66654e-06	610	Saliva microbiota abundance (Phylum Firmicutes)	TRUE	reported	0Ujqei	1	201100063	C	A	0.408887	-0.00663264	0.00803125	0.427015	Leiomyoma of uterus	TRUE	reported	YcAPbV	282064	0.0355211	22.3922	24.1375	21.2473	31.7653
rs7595396	2	55656176	T	C	-0.443902	0.0961439	0.892623	4.75165e-06	610	Saliva microbiota abundance (Phylum Firmicutes)	TRUE	reported	0Ujqei	2	55429040	C	T	0.0136348	0.0455429	0.0184628	0.952686	Leiomyoma of uterus	TRUE	reported	YcAPbV	282064	0.0337663	21.2473	24.1375	21.2473	31.7653
rs79292989	6	33970992	T	G	-0.457721	0.0964802	0.095082	2.61156e-06	610	Saliva microbiota abundance (Phylum Firmicutes)	TRUE	reported	0Ujqei	6	34003215	G	T	0.383149	0.0118841	0.0136268	0.0933329	Leiomyoma of uterus	TRUE	reported	YcAPbV	282064	0.0355844	22.4336	24.1375	21.2473	31.7653
rs9650696	9	25518613	G	C	0.308362	0.0568085	0.537705	8.23973e-08	610	Saliva microbiota abundance (Phylum Firmicutes)	TRUE	reported	0Ujqei	9	25518615	C	G	0.587837	0.0043058	0.00794468	0.578441	Leiomyoma of uterus	TRUE	reported	YcAPbV	282064	0.0460763	29.3675	24.1375	21.2473	31.7653
rs617124	11	119880367	A	G	-0.272965	0.0564825	0.492623	1.70731e-06	610	Saliva microbiota abundance (Phylum Firmicutes)	TRUE	reported	0Ujqei	11	120009658	G	A	0.481382	0.00554129	0.00787025	0.517023	Leiomyoma of uterus	TRUE	reported	YcAPbV	282064	0.0368755	23.2787	24.1375	21.2473	31.7653
rs11614073	12	80862722	T	C	0.5002	0.107475	0.0704918	3.99667e-06	610	Saliva microbiota abundance (Phylum Firmicutes)	TRUE	reported	0Ujqei	12	80468943	C	T	0.820503	-0.00336926	0.0148492	0.0773157	Leiomyoma of uterus	TRUE	reported	YcAPbV	282064	0.0342918	21.5898	24.1375	21.2473	31.7653
rs11613755	12	93541984	T	G	0.409637	0.0840059	0.136066	1.38172e-06	610	Saliva microbiota abundance (Phylum Firmicutes)	TRUE	reported	0Ujqei	12	93148208	G	T	0.511476	0.00688143	0.0104813	0.173036	Leiomyoma of uterus	TRUE	reported	YcAPbV	282064	0.0375183	23.7003	24.1375	21.2473	31.7653
rs982160	13	63682298	C	A	0.265679	0.0572531	0.52377	4.26104e-06	610	Saliva microbiota abundance (Phylum Firmicutes)	TRUE	reported	0Ujqei	13	63108165	A	C	0.0577152	0.0154375	0.00813417	0.365093	Leiomyoma of uterus	TRUE	reported	YcAPbV	282064	0.0340973	21.463	24.1375	21.2473	31.7653
rs12593910	15	96970958	T	C	-0.337161	0.0597238	0.436885	2.53134e-08	610	Saliva microbiota abundance (Phylum Firmicutes)	TRUE	reported	0Ujqei	15	96427728	C	T	0.356844	-0.00727761	0.00789847	0.449977	Leiomyoma of uterus	TRUE	reported	YcAPbV	282064	0.0496515	31.7653	24.1375	21.2473	31.7653
rs1536129	1	201069191	A	C	0.279601	0.0589899	0.345902	2.66654e-06	610	Saliva microbiota abundance (Phylum Firmicutes)	TRUE	reported	0Ujqei	1	201100063	C	A	0.994513	0.000214246	0.0311526	0.427288	Polycystic ovarian syndrome	TRUE	reported	KDhlXQ	269994	0.0355211	22.3922	24.1375	21.2473	31.7653
rs7595396	2	55656176	T	C	-0.443902	0.0961439	0.892623	4.75165e-06	610	Saliva microbiota abundance (Phylum Firmicutes)	TRUE	reported	0Ujqei	2	55429040	C	T	0.981068	-0.00168889	0.0711702	0.952727	Polycystic ovarian syndrome	TRUE	reported	KDhlXQ	269994	0.0337663	21.2473	24.1375	21.2473	31.7653
rs79292989	6	33970992	T	G	-0.457721	0.0964802	0.095082	2.61156e-06	610	Saliva microbiota abundance (Phylum Firmicutes)	TRUE	reported	0Ujqei	6	34003215	G	T	0.142255	0.0777879	0.0530091	0.0933067	Polycystic ovarian syndrome	TRUE	reported	KDhlXQ	269994	0.0355844	22.4336	24.1375	21.2473	31.7653
rs9650696	9	25518613	G	C	0.308362	0.0568085	0.537705	8.23973e-08	610	Saliva microbiota abundance (Phylum Firmicutes)	TRUE	reported	0Ujqei	9	25518615	C	G	0.213611	-0.0385111	0.0309651	0.578284	Polycystic ovarian syndrome	TRUE	reported	KDhlXQ	269994	0.0460763	29.3675	24.1375	21.2473	31.7653
rs617124	11	119880367	A	G	-0.272965	0.0564825	0.492623	1.70731e-06	610	Saliva microbiota abundance (Phylum Firmicutes)	TRUE	reported	0Ujqei	11	120009658	G	A	0.0173113	-0.0731056	0.0307163	0.517186	Polycystic ovarian syndrome	TRUE	reported	KDhlXQ	269994	0.0368755	23.2787	24.1375	21.2473	31.7653
rs11614073	12	80862722	T	C	0.5002	0.107475	0.0704918	3.99667e-06	610	Saliva microbiota abundance (Phylum Firmicutes)	TRUE	reported	0Ujqei	12	80468943	C	T	0.0252796	-0.129246	0.0577737	0.0771996	Polycystic ovarian syndrome	TRUE	reported	KDhlXQ	269994	0.0342918	21.5898	24.1375	21.2473	31.7653
rs11613755	12	93541984	T	G	0.409637	0.0840059	0.136066	1.38172e-06	610	Saliva microbiota abundance (Phylum Firmicutes)	TRUE	reported	0Ujqei	12	93148208	G	T	0.521011	0.0260373	0.0405698	0.173107	Polycystic ovarian syndrome	TRUE	reported	KDhlXQ	269994	0.0375183	23.7003	24.1375	21.2473	31.7653
rs982160	13	63682298	C	A	0.265679	0.0572531	0.52377	4.26104e-06	610	Saliva microbiota abundance (Phylum Firmicutes)	TRUE	reported	0Ujqei	13	63108165	A	C	0.163891	0.0441082	0.0316846	0.365152	Polycystic ovarian syndrome	TRUE	reported	KDhlXQ	269994	0.0340973	21.463	24.1375	21.2473	31.7653
rs12593910	15	96970958	T	C	-0.337161	0.0597238	0.436885	2.53134e-08	610	Saliva microbiota abundance (Phylum Firmicutes)	TRUE	reported	0Ujqei	15	96427728	C	T	0.847974	-0.0058777	0.0306602	0.450085	Polycystic ovarian syndrome	TRUE	reported	KDhlXQ	269994	0.0496515	31.7653	24.1375	21.2473	31.7653
rs1536129	1	201069191	A	C	0.279601	0.0589899	0.345902	2.66654e-06	610	Saliva microbiota abundance (Phylum Firmicutes)	TRUE	reported	0Ujqei	1	201100063	C	A	0.177441	-0.0136268	0.0101038	0.426859	Spontaneous abortion	TRUE	reported	oprORx	222446	0.0355211	22.3922	24.1375	21.2473	31.7653
rs7595396	2	55656176	T	C	-0.443902	0.0961439	0.892623	4.75165e-06	610	Saliva microbiota abundance (Phylum Firmicutes)	TRUE	reported	0Ujqei	2	55429040	C	T	0.543051	-0.0141263	0.0232262	0.952462	Spontaneous abortion	TRUE	reported	oprORx	222446	0.0337663	21.2473	24.1375	21.2473	31.7653
rs79292989	6	33970992	T	G	-0.457721	0.0964802	0.095082	2.61156e-06	610	Saliva microbiota abundance (Phylum Firmicutes)	TRUE	reported	0Ujqei	6	34003215	G	T	0.434987	-0.0134299	0.0172027	0.0934592	Spontaneous abortion	TRUE	reported	oprORx	222446	0.0355844	22.4336	24.1375	21.2473	31.7653
rs9650696	9	25518613	G	C	0.308362	0.0568085	0.537705	8.23973e-08	610	Saliva microbiota abundance (Phylum Firmicutes)	TRUE	reported	0Ujqei	9	25518615	C	G	0.563729	-0.00577762	0.0100078	0.578372	Spontaneous abortion	TRUE	reported	oprORx	222446	0.0460763	29.3675	24.1375	21.2473	31.7653
rs617124	11	119880367	A	G	-0.272965	0.0564825	0.492623	1.70731e-06	610	Saliva microbiota abundance (Phylum Firmicutes)	TRUE	reported	0Ujqei	11	120009658	G	A	0.695761	-0.00387906	0.00991966	0.516693	Spontaneous abortion	TRUE	reported	oprORx	222446	0.0368755	23.2787	24.1375	21.2473	31.7653
rs11614073	12	80862722	T	C	0.5002	0.107475	0.0704918	3.99667e-06	610	Saliva microbiota abundance (Phylum Firmicutes)	TRUE	reported	0Ujqei	12	80468943	C	T	0.65887	-0.00824504	0.0186762	0.0774303	Spontaneous abortion	TRUE	reported	oprORx	222446	0.0342918	21.5898	24.1375	21.2473	31.7653
rs11613755	12	93541984	T	G	0.409637	0.0840059	0.136066	1.38172e-06	610	Saliva microbiota abundance (Phylum Firmicutes)	TRUE	reported	0Ujqei	12	93148208	G	T	0.488701	-0.00909533	0.0131364	0.172915	Spontaneous abortion	TRUE	reported	oprORx	222446	0.0375183	23.7003	24.1375	21.2473	31.7653
rs982160	13	63682298	C	A	0.265679	0.0572531	0.52377	4.26104e-06	610	Saliva microbiota abundance (Phylum Firmicutes)	TRUE	reported	0Ujqei	13	63108165	A	C	0.159916	0.0144069	0.0102515	0.365041	Spontaneous abortion	TRUE	reported	oprORx	222446	0.0340973	21.463	24.1375	21.2473	31.7653
rs12593910	15	96970958	T	C	-0.337161	0.0597238	0.436885	2.53134e-08	610	Saliva microbiota abundance (Phylum Firmicutes)	TRUE	reported	0Ujqei	15	96427728	C	T	0.413362	0.00812381	0.00993143	0.450146	Spontaneous abortion	TRUE	reported	oprORx	222446	0.0496515	31.7653	24.1375	21.2473	31.7653
rs113961738	3	4041215	A	C	-0.467226	0.0981017	0.092623	2.39119e-06	610	Saliva microbiota abundance (Phylum Proteobacteria)	TRUE	reported	AS6KMT	3	3999531	C	A	0.160197	-0.0245568	0.0174855	0.109664	Endometriosis	TRUE	reported	ssiwZL	150350	0.0358522	22.6087	23.5675	21.5877	26.2369
rs62385293	5	164459428	G	A	-0.371031	0.0797249	0.143443	4.00089e-06	610	Saliva microbiota abundance (Phylum Proteobacteria)	TRUE	reported	AS6KMT	5	165032422	A	G	0.322825	-0.0143962	0.0145612	0.170312	Endometriosis	TRUE	reported	ssiwZL	150350	0.0342886	21.5877	23.5675	21.5877	26.2369
rs11980456	7	29319249	A	G	-0.299078	0.0615657	0.313115	1.51146e-06	610	Saliva microbiota abundance (Phylum Proteobacteria)	TRUE	reported	AS6KMT	7	29279633	G	A	0.883713	-0.00173794	0.0118822	0.304158	Endometriosis	TRUE	reported	ssiwZL	150350	0.0372456	23.5214	23.5675	21.5877	26.2369
rs9650696	9	25518613	G	C	-0.289496	0.0574312	0.537705	6.12637e-07	610	Saliva microbiota abundance (Phylum Proteobacteria)	TRUE	reported	AS6KMT	9	25518615	C	G	0.433711	0.00864916	0.0110482	0.577649	Endometriosis	TRUE	reported	ssiwZL	150350	0.0399885	25.3257	23.5675	21.5877	26.2369
rs12425492	12	10861744	T	C	-0.480092	0.0996687	0.0909836	1.84324e-06	610	Saliva microbiota abundance (Phylum Proteobacteria)	TRUE	reported	AS6KMT	12	10709145	C	T	0.994537	-0.000125997	0.0184037	0.096655	Endometriosis	TRUE	reported	ssiwZL	150350	0.0366428	23.1262	23.5675	21.5877	26.2369
rs11111619	12	103903105	A	G	-0.542357	0.115848	0.0631148	3.51248e-06	610	Saliva microbiota abundance (Phylum Proteobacteria)	TRUE	reported	AS6KMT	12	103509327	G	A	0.0546588	0.0452659	0.0235567	0.056686	Endometriosis	TRUE	reported	ssiwZL	150350	0.0346841	21.8456	23.5675	21.5877	26.2369
rs12593910	15	96970958	T	C	0.310139	0.0604486	0.436885	3.88982e-07	610	Saliva microbiota abundance (Phylum Proteobacteria)	TRUE	reported	AS6KMT	15	96427728	C	T	0.132401	-0.0165396	0.0109919	0.451639	Endometriosis	TRUE	reported	ssiwZL	150350	0.0413677	26.2369	23.5675	21.5877	26.2369
rs11077346	16	3550147	A	C	-0.316028	0.0640205	0.27459	1.02941e-06	610	Saliva microbiota abundance (Phylum Proteobacteria)	TRUE	reported	AS6KMT	16	3500147	C	A	0.497586	-0.00816277	0.0120343	0.290725	Endometriosis	TRUE	reported	ssiwZL	150350	0.0384123	24.2876	23.5675	21.5877	26.2369
rs113961738	3	4041215	A	C	-0.467226	0.0981017	0.092623	2.39119e-06	610	Saliva microbiota abundance (Phylum Proteobacteria)	TRUE	reported	AS6KMT	3	3999531	C	A	0.546885	0.0304168	0.0504898	0.110147	Female infertility, tubal origin	TRUE	reported	OTk2vL	132198	0.0358522	22.6087	23.5675	21.5877	26.2369
rs62385293	5	164459428	G	A	-0.371031	0.0797249	0.143443	4.00089e-06	610	Saliva microbiota abundance (Phylum Proteobacteria)	TRUE	reported	AS6KMT	5	165032422	A	G	0.831319	0.00902068	0.0423486	0.170549	Female infertility, tubal origin	TRUE	reported	OTk2vL	132198	0.0342886	21.5877	23.5675	21.5877	26.2369
rs11980456	7	29319249	A	G	-0.299078	0.0615657	0.313115	1.51146e-06	610	Saliva microbiota abundance (Phylum Proteobacteria)	TRUE	reported	AS6KMT	7	29279633	G	A	0.644894	0.0159869	0.0346886	0.304261	Female infertility, tubal origin	TRUE	reported	OTk2vL	132198	0.0372456	23.5214	23.5675	21.5877	26.2369
rs9650696	9	25518613	G	C	-0.289496	0.0574312	0.537705	6.12637e-07	610	Saliva microbiota abundance (Phylum Proteobacteria)	TRUE	reported	AS6KMT	9	25518615	C	G	0.468362	-0.0233038	0.0321368	0.57717	Female infertility, tubal origin	TRUE	reported	OTk2vL	132198	0.0399885	25.3257	23.5675	21.5877	26.2369
rs12425492	12	10861744	T	C	-0.480092	0.0996687	0.0909836	1.84324e-06	610	Saliva microbiota abundance (Phylum Proteobacteria)	TRUE	reported	AS6KMT	12	10709145	C	T	0.430026	0.042216	0.0534958	0.0966975	Female infertility, tubal origin	TRUE	reported	OTk2vL	132198	0.0366428	23.1262	23.5675	21.5877	26.2369
rs11111619	12	103903105	A	G	-0.542357	0.115848	0.0631148	3.51248e-06	610	Saliva microbiota abundance (Phylum Proteobacteria)	TRUE	reported	AS6KMT	12	103509327	G	A	0.313934	-0.0695114	0.0690281	0.0562471	Female infertility, tubal origin	TRUE	reported	OTk2vL	132198	0.0346841	21.8456	23.5675	21.5877	26.2369
rs12593910	15	96970958	T	C	0.310139	0.0604486	0.436885	3.88982e-07	610	Saliva microbiota abundance (Phylum Proteobacteria)	TRUE	reported	AS6KMT	15	96427728	C	T	0.926811	-0.0029354	0.0319558	0.452176	Female infertility, tubal origin	TRUE	reported	OTk2vL	132198	0.0413677	26.2369	23.5675	21.5877	26.2369
rs11077346	16	3550147	A	C	-0.316028	0.0640205	0.27459	1.02941e-06	610	Saliva microbiota abundance (Phylum Proteobacteria)	TRUE	reported	AS6KMT	16	3500147	C	A	0.444323	-0.026779	0.0350092	0.29101	Female infertility, tubal origin	TRUE	reported	OTk2vL	132198	0.0384123	24.2876	23.5675	21.5877	26.2369
rs113961738	3	4041215	A	C	-0.467226	0.0981017	0.092623	2.39119e-06	610	Saliva microbiota abundance (Phylum Proteobacteria)	TRUE	reported	AS6KMT	3	3999531	C	A	0.993341	-0.000668452	0.080094	0.110086	Habitual aborter	TRUE	reported	PQ95LT	130971	0.0358522	22.6087	23.5675	21.5877	26.2369
rs62385293	5	164459428	G	A	-0.371031	0.0797249	0.143443	4.00089e-06	610	Saliva microbiota abundance (Phylum Proteobacteria)	TRUE	reported	AS6KMT	5	165032422	A	G	0.0831304	-0.116399	0.0671738	0.170423	Habitual aborter	TRUE	reported	PQ95LT	130971	0.0342886	21.5877	23.5675	21.5877	26.2369
rs11980456	7	29319249	A	G	-0.299078	0.0615657	0.313115	1.51146e-06	610	Saliva microbiota abundance (Phylum Proteobacteria)	TRUE	reported	AS6KMT	7	29279633	G	A	0.278626	-0.0592265	0.0546667	0.304132	Habitual aborter	TRUE	reported	PQ95LT	130971	0.0372456	23.5214	23.5675	21.5877	26.2369
rs9650696	9	25518613	G	C	-0.289496	0.0574312	0.537705	6.12637e-07	610	Saliva microbiota abundance (Phylum Proteobacteria)	TRUE	reported	AS6KMT	9	25518615	C	G	0.00123234	-0.160634	0.049712	0.577063	Habitual aborter	TRUE	reported	PQ95LT	130971	0.0399885	25.3257	23.5675	21.5877	26.2369
rs12425492	12	10861744	T	C	-0.480092	0.0996687	0.0909836	1.84324e-06	610	Saliva microbiota abundance (Phylum Proteobacteria)	TRUE	reported	AS6KMT	12	10709145	C	T	0.0927833	0.141124	0.0839577	0.0967076	Habitual aborter	TRUE	reported	PQ95LT	130971	0.0366428	23.1262	23.5675	21.5877	26.2369
rs11111619	12	103903105	A	G	-0.542357	0.115848	0.0631148	3.51248e-06	610	Saliva microbiota abundance (Phylum Proteobacteria)	TRUE	reported	AS6KMT	12	103509327	G	A	0.263084	-0.121781	0.108818	0.0562633	Habitual aborter	TRUE	reported	PQ95LT	130971	0.0346841	21.8456	23.5675	21.5877	26.2369
rs12593910	15	96970958	T	C	0.310139	0.0604486	0.436885	3.88982e-07	610	Saliva microbiota abundance (Phylum Proteobacteria)	TRUE	reported	AS6KMT	15	96427728	C	T	0.293874	0.0528535	0.0503529	0.452256	Habitual aborter	TRUE	reported	PQ95LT	130971	0.0413677	26.2369	23.5675	21.5877	26.2369
rs11077346	16	3550147	A	C	-0.316028	0.0640205	0.27459	1.02941e-06	610	Saliva microbiota abundance (Phylum Proteobacteria)	TRUE	reported	AS6KMT	16	3500147	C	A	0.405251	-0.0460882	0.0553758	0.291018	Habitual aborter	TRUE	reported	PQ95LT	130971	0.0384123	24.2876	23.5675	21.5877	26.2369
rs113961738	3	4041215	A	C	-0.467226	0.0981017	0.092623	2.39119e-06	610	Saliva microbiota abundance (Phylum Proteobacteria)	TRUE	reported	AS6KMT	3	3999531	C	A	0.655949	-0.00559866	0.0125668	0.109709	Leiomyoma of uterus	TRUE	reported	YcAPbV	282064	0.0358522	22.6087	23.5675	21.5877	26.2369
rs62385293	5	164459428	G	A	-0.371031	0.0797249	0.143443	4.00089e-06	610	Saliva microbiota abundance (Phylum Proteobacteria)	TRUE	reported	AS6KMT	5	165032422	A	G	0.447519	-0.00792568	0.0104346	0.17024	Leiomyoma of uterus	TRUE	reported	YcAPbV	282064	0.0342886	21.5877	23.5675	21.5877	26.2369
rs11980456	7	29319249	A	G	-0.299078	0.0615657	0.313115	1.51146e-06	610	Saliva microbiota abundance (Phylum Proteobacteria)	TRUE	reported	AS6KMT	7	29279633	G	A	0.528181	-0.00539259	0.00854902	0.303993	Leiomyoma of uterus	TRUE	reported	YcAPbV	282064	0.0372456	23.5214	23.5675	21.5877	26.2369
rs9650696	9	25518613	G	C	-0.289496	0.0574312	0.537705	6.12637e-07	610	Saliva microbiota abundance (Phylum Proteobacteria)	TRUE	reported	AS6KMT	9	25518615	C	G	0.587837	0.0043058	0.00794468	0.578441	Leiomyoma of uterus	TRUE	reported	YcAPbV	282064	0.0399885	25.3257	23.5675	21.5877	26.2369
rs12425492	12	10861744	T	C	-0.480092	0.0996687	0.0909836	1.84324e-06	610	Saliva microbiota abundance (Phylum Proteobacteria)	TRUE	reported	AS6KMT	12	10709145	C	T	0.502528	0.00888993	0.0132583	0.0965657	Leiomyoma of uterus	TRUE	reported	YcAPbV	282064	0.0366428	23.1262	23.5675	21.5877	26.2369
rs11111619	12	103903105	A	G	-0.542357	0.115848	0.0631148	3.51248e-06	610	Saliva microbiota abundance (Phylum Proteobacteria)	TRUE	reported	AS6KMT	12	103509327	G	A	0.0399816	0.0346324	0.0168614	0.0567127	Leiomyoma of uterus	TRUE	reported	YcAPbV	282064	0.0346841	21.8456	23.5675	21.5877	26.2369
rs12593910	15	96970958	T	C	0.310139	0.0604486	0.436885	3.88982e-07	610	Saliva microbiota abundance (Phylum Proteobacteria)	TRUE	reported	AS6KMT	15	96427728	C	T	0.356844	-0.00727761	0.00789847	0.449977	Leiomyoma of uterus	TRUE	reported	YcAPbV	282064	0.0413677	26.2369	23.5675	21.5877	26.2369
rs11077346	16	3550147	A	C	-0.316028	0.0640205	0.27459	1.02941e-06	610	Saliva microbiota abundance (Phylum Proteobacteria)	TRUE	reported	AS6KMT	16	3500147	C	A	0.564384	-0.00498712	0.00865306	0.290441	Leiomyoma of uterus	TRUE	reported	YcAPbV	282064	0.0384123	24.2876	23.5675	21.5877	26.2369
rs113961738	3	4041215	A	C	-0.467226	0.0981017	0.092623	2.39119e-06	610	Saliva microbiota abundance (Phylum Proteobacteria)	TRUE	reported	AS6KMT	3	3999531	C	A	0.952616	-0.00289221	0.0486723	0.109725	Polycystic ovarian syndrome	TRUE	reported	KDhlXQ	269994	0.0358522	22.6087	23.5675	21.5877	26.2369
rs62385293	5	164459428	G	A	-0.371031	0.0797249	0.143443	4.00089e-06	610	Saliva microbiota abundance (Phylum Proteobacteria)	TRUE	reported	AS6KMT	5	165032422	A	G	0.527189	0.0259348	0.0410164	0.170187	Polycystic ovarian syndrome	TRUE	reported	KDhlXQ	269994	0.0342886	21.5877	23.5675	21.5877	26.2369
rs11980456	7	29319249	A	G	-0.299078	0.0615657	0.313115	1.51146e-06	610	Saliva microbiota abundance (Phylum Proteobacteria)	TRUE	reported	AS6KMT	7	29279633	G	A	0.15396	-0.0473882	0.0332389	0.303914	Polycystic ovarian syndrome	TRUE	reported	KDhlXQ	269994	0.0372456	23.5214	23.5675	21.5877	26.2369
rs9650696	9	25518613	G	C	-0.289496	0.0574312	0.537705	6.12637e-07	610	Saliva microbiota abundance (Phylum Proteobacteria)	TRUE	reported	AS6KMT	9	25518615	C	G	0.213611	-0.0385111	0.0309651	0.578284	Polycystic ovarian syndrome	TRUE	reported	KDhlXQ	269994	0.0399885	25.3257	23.5675	21.5877	26.2369
rs12425492	12	10861744	T	C	-0.480092	0.0996687	0.0909836	1.84324e-06	610	Saliva microbiota abundance (Phylum Proteobacteria)	TRUE	reported	AS6KMT	12	10709145	C	T	0.537337	-0.031747	0.0514667	0.0965872	Polycystic ovarian syndrome	TRUE	reported	KDhlXQ	269994	0.0366428	23.1262	23.5675	21.5877	26.2369
rs11111619	12	103903105	A	G	-0.542357	0.115848	0.0631148	3.51248e-06	610	Saliva microbiota abundance (Phylum Proteobacteria)	TRUE	reported	AS6KMT	12	103509327	G	A	0.609882	0.0339282	0.0664944	0.0565526	Polycystic ovarian syndrome	TRUE	reported	KDhlXQ	269994	0.0346841	21.8456	23.5675	21.5877	26.2369
rs12593910	15	96970958	T	C	0.310139	0.0604486	0.436885	3.88982e-07	610	Saliva microbiota abundance (Phylum Proteobacteria)	TRUE	reported	AS6KMT	15	96427728	C	T	0.847974	-0.0058777	0.0306602	0.450085	Polycystic ovarian syndrome	TRUE	reported	KDhlXQ	269994	0.0413677	26.2369	23.5675	21.5877	26.2369
rs11077346	16	3550147	A	C	-0.316028	0.0640205	0.27459	1.02941e-06	610	Saliva microbiota abundance (Phylum Proteobacteria)	TRUE	reported	AS6KMT	16	3500147	C	A	0.0863018	0.057566	0.0335615	0.290433	Polycystic ovarian syndrome	TRUE	reported	KDhlXQ	269994	0.0384123	24.2876	23.5675	21.5877	26.2369
rs113961738	3	4041215	A	C	-0.467226	0.0981017	0.092623	2.39119e-06	610	Saliva microbiota abundance (Phylum Proteobacteria)	TRUE	reported	AS6KMT	3	3999531	C	A	0.336079	0.0151496	0.015749	0.109572	Spontaneous abortion	TRUE	reported	oprORx	222446	0.0358522	22.6087	23.5675	21.5877	26.2369
rs62385293	5	164459428	G	A	-0.371031	0.0797249	0.143443	4.00089e-06	610	Saliva microbiota abundance (Phylum Proteobacteria)	TRUE	reported	AS6KMT	5	165032422	A	G	0.752142	0.00416689	0.0131941	0.16975	Spontaneous abortion	TRUE	reported	oprORx	222446	0.0342886	21.5877	23.5675	21.5877	26.2369
rs11980456	7	29319249	A	G	-0.299078	0.0615657	0.313115	1.51146e-06	610	Saliva microbiota abundance (Phylum Proteobacteria)	TRUE	reported	AS6KMT	7	29279633	G	A	0.554859	-0.00635	0.0107537	0.303934	Spontaneous abortion	TRUE	reported	oprORx	222446	0.0372456	23.5214	23.5675	21.5877	26.2369
rs9650696	9	25518613	G	C	-0.289496	0.0574312	0.537705	6.12637e-07	610	Saliva microbiota abundance (Phylum Proteobacteria)	TRUE	reported	AS6KMT	9	25518615	C	G	0.563729	-0.00577762	0.0100078	0.578372	Spontaneous abortion	TRUE	reported	oprORx	222446	0.0399885	25.3257	23.5675	21.5877	26.2369
rs12425492	12	10861744	T	C	-0.480092	0.0996687	0.0909836	1.84324e-06	610	Saliva microbiota abundance (Phylum Proteobacteria)	TRUE	reported	AS6KMT	12	10709145	C	T	0.687203	0.00669961	0.0166386	0.0964001	Spontaneous abortion	TRUE	reported	oprORx	222446	0.0366428	23.1262	23.5675	21.5877	26.2369
rs11111619	12	103903105	A	G	-0.542357	0.115848	0.0631148	3.51248e-06	610	Saliva microbiota abundance (Phylum Proteobacteria)	TRUE	reported	AS6KMT	12	103509327	G	A	0.740829	-0.00707109	0.0213786	0.0567347	Spontaneous abortion	TRUE	reported	oprORx	222446	0.0346841	21.8456	23.5675	21.5877	26.2369
rs12593910	15	96970958	T	C	0.310139	0.0604486	0.436885	3.88982e-07	610	Saliva microbiota abundance (Phylum Proteobacteria)	TRUE	reported	AS6KMT	15	96427728	C	T	0.413362	0.00812381	0.00993143	0.450146	Spontaneous abortion	TRUE	reported	oprORx	222446	0.0413677	26.2369	23.5675	21.5877	26.2369
rs11077346	16	3550147	A	C	-0.316028	0.0640205	0.27459	1.02941e-06	610	Saliva microbiota abundance (Phylum Proteobacteria)	TRUE	reported	AS6KMT	16	3500147	C	A	0.64297	-0.0050329	0.0108573	0.290426	Spontaneous abortion	TRUE	reported	oprORx	222446	0.0384123	24.2876	23.5675	21.5877	26.2369
rs71668058	1	91588025	A	T	-0.445982	0.0935699	0.0938538	2.35699e-06	602	Saliva microbiota abundance (Species dispar)	TRUE	reported	teNFqG	1	91122468	T	A	0.681612	-0.00701647	0.0171023	0.115693	Endometriosis	TRUE	reported	ssiwZL	150350	0.0363646	22.6422	23.5704	21.9136	27.5213
rs1722191	2	219708766	C	T	-0.625142	0.118966	0.940199	2.06203e-07	602	Saliva microbiota abundance (Species dispar)	TRUE	reported	teNFqG	2	218844043	T	C	0.683564	-0.00720467	0.0176756	0.890534	Endometriosis	TRUE	reported	ssiwZL	150350	0.0438571	27.5213	23.5704	21.9136	27.5213
rs7691216	4	86129616	G	T	-0.345152	0.0731252	0.190199	2.93786e-06	602	Saliva microbiota abundance (Species dispar)	TRUE	reported	teNFqG	4	85208463	T	G	0.502393	0.00940123	0.0140164	0.18815	Endometriosis	TRUE	reported	ssiwZL	150350	0.0356869	22.2045	23.5704	21.9136	27.5213
rs7663505	4	109477396	C	T	-0.274916	0.0586302	0.520764	3.40181e-06	602	Saliva microbiota abundance (Species dispar)	TRUE	reported	teNFqG	4	108556240	T	C	0.517422	0.0070643	0.0109131	0.506806	Endometriosis	TRUE	reported	ssiwZL	150350	0.0352357	21.9136	23.5704	21.9136	27.5213
rs71668058	1	91588025	A	T	-0.445982	0.0935699	0.0938538	2.35699e-06	602	Saliva microbiota abundance (Species dispar)	TRUE	reported	teNFqG	1	91122468	T	A	0.239151	-0.0583734	0.0495904	0.115782	Female infertility, tubal origin	TRUE	reported	OTk2vL	132198	0.0363646	22.6422	23.5704	21.9136	27.5213
rs1722191	2	219708766	C	T	-0.625142	0.118966	0.940199	2.06203e-07	602	Saliva microbiota abundance (Species dispar)	TRUE	reported	teNFqG	2	218844043	T	C	0.879551	-0.00777153	0.051284	0.890623	Female infertility, tubal origin	TRUE	reported	OTk2vL	132198	0.0438571	27.5213	23.5704	21.9136	27.5213
rs7691216	4	86129616	G	T	-0.345152	0.0731252	0.190199	2.93786e-06	602	Saliva microbiota abundance (Species dispar)	TRUE	reported	teNFqG	4	85208463	T	G	0.5586	0.0238922	0.0408468	0.188182	Female infertility, tubal origin	TRUE	reported	OTk2vL	132198	0.0356869	22.2045	23.5704	21.9136	27.5213
rs7663505	4	109477396	C	T	-0.274916	0.0586302	0.520764	3.40181e-06	602	Saliva microbiota abundance (Species dispar)	TRUE	reported	teNFqG	4	108556240	T	C	0.941172	-0.00234704	0.031804	0.506472	Female infertility, tubal origin	TRUE	reported	OTk2vL	132198	0.0352357	21.9136	23.5704	21.9136	27.5213
rs71668058	1	91588025	A	T	-0.445982	0.0935699	0.0938538	2.35699e-06	602	Saliva microbiota abundance (Species dispar)	TRUE	reported	teNFqG	1	91122468	T	A	0.448008	-0.0593465	0.0782173	0.115839	Habitual aborter	TRUE	reported	PQ95LT	130971	0.0363646	22.6422	23.5704	21.9136	27.5213
rs1722191	2	219708766	C	T	-0.625142	0.118966	0.940199	2.06203e-07	602	Saliva microbiota abundance (Species dispar)	TRUE	reported	teNFqG	2	218844043	T	C	0.0758298	-0.142718	0.0803856	0.890556	Habitual aborter	TRUE	reported	PQ95LT	130971	0.0438571	27.5213	23.5704	21.9136	27.5213
rs7691216	4	86129616	G	T	-0.345152	0.0731252	0.190199	2.93786e-06	602	Saliva microbiota abundance (Species dispar)	TRUE	reported	teNFqG	4	85208463	T	G	0.168672	-0.0881528	0.064042	0.188068	Habitual aborter	TRUE	reported	PQ95LT	130971	0.0356869	22.2045	23.5704	21.9136	27.5213
rs7663505	4	109477396	C	T	-0.274916	0.0586302	0.520764	3.40181e-06	602	Saliva microbiota abundance (Species dispar)	TRUE	reported	teNFqG	4	108556240	T	C	0.329834	0.0489061	0.0501886	0.50657	Habitual aborter	TRUE	reported	PQ95LT	130971	0.0352357	21.9136	23.5704	21.9136	27.5213
rs71668058	1	91588025	A	T	-0.445982	0.0935699	0.0938538	2.35699e-06	602	Saliva microbiota abundance (Species dispar)	TRUE	reported	teNFqG	1	91122468	T	A	0.439312	0.00954978	0.0123485	0.115229	Leiomyoma of uterus	TRUE	reported	YcAPbV	282064	0.0363646	22.6422	23.5704	21.9136	27.5213
rs1722191	2	219708766	C	T	-0.625142	0.118966	0.940199	2.06203e-07	602	Saliva microbiota abundance (Species dispar)	TRUE	reported	teNFqG	2	218844043	T	C	0.546039	-0.0077023	0.0127584	0.891126	Leiomyoma of uterus	TRUE	reported	YcAPbV	282064	0.0438571	27.5213	23.5704	21.9136	27.5213
rs7691216	4	86129616	G	T	-0.345152	0.0731252	0.190199	2.93786e-06	602	Saliva microbiota abundance (Species dispar)	TRUE	reported	teNFqG	4	85208463	T	G	0.629271	0.00484895	0.0100444	0.188203	Leiomyoma of uterus	TRUE	reported	YcAPbV	282064	0.0356869	22.2045	23.5704	21.9136	27.5213
rs7663505	4	109477396	C	T	-0.274916	0.0586302	0.520764	3.40181e-06	602	Saliva microbiota abundance (Species dispar)	TRUE	reported	teNFqG	4	108556240	T	C	0.74059	-0.00259235	0.00783018	0.506898	Leiomyoma of uterus	TRUE	reported	YcAPbV	282064	0.0352357	21.9136	23.5704	21.9136	27.5213
rs71668058	1	91588025	A	T	-0.445982	0.0935699	0.0938538	2.35699e-06	602	Saliva microbiota abundance (Species dispar)	TRUE	reported	teNFqG	1	91122468	T	A	0.51811	0.0308496	0.0477354	0.115345	Polycystic ovarian syndrome	TRUE	reported	KDhlXQ	269994	0.0363646	22.6422	23.5704	21.9136	27.5213
rs1722191	2	219708766	C	T	-0.625142	0.118966	0.940199	2.06203e-07	602	Saliva microbiota abundance (Species dispar)	TRUE	reported	teNFqG	2	218844043	T	C	0.272285	0.0540923	0.0492727	0.89111	Polycystic ovarian syndrome	TRUE	reported	KDhlXQ	269994	0.0438571	27.5213	23.5704	21.9136	27.5213
rs7691216	4	86129616	G	T	-0.345152	0.0731252	0.190199	2.93786e-06	602	Saliva microbiota abundance (Species dispar)	TRUE	reported	teNFqG	4	85208463	T	G	0.267843	-0.0431543	0.0389464	0.188303	Polycystic ovarian syndrome	TRUE	reported	KDhlXQ	269994	0.0356869	22.2045	23.5704	21.9136	27.5213
rs7663505	4	109477396	C	T	-0.274916	0.0586302	0.520764	3.40181e-06	602	Saliva microbiota abundance (Species dispar)	TRUE	reported	teNFqG	4	108556240	T	C	0.149759	-0.0439549	0.0305161	0.506795	Polycystic ovarian syndrome	TRUE	reported	KDhlXQ	269994	0.0352357	21.9136	23.5704	21.9136	27.5213
rs71668058	1	91588025	A	T	-0.445982	0.0935699	0.0938538	2.35699e-06	602	Saliva microbiota abundance (Species dispar)	TRUE	reported	teNFqG	1	91122468	T	A	0.229245	-0.01857	0.0154453	0.115149	Spontaneous abortion	TRUE	reported	oprORx	222446	0.0363646	22.6422	23.5704	21.9136	27.5213
rs1722191	2	219708766	C	T	-0.625142	0.118966	0.940199	2.06203e-07	602	Saliva microbiota abundance (Species dispar)	TRUE	reported	teNFqG	2	218844043	T	C	0.379424	-0.0140716	0.0160094	0.891271	Spontaneous abortion	TRUE	reported	oprORx	222446	0.0438571	27.5213	23.5704	21.9136	27.5213
rs7691216	4	86129616	G	T	-0.345152	0.0731252	0.190199	2.93786e-06	602	Saliva microbiota abundance (Species dispar)	TRUE	reported	teNFqG	4	85208463	T	G	0.583154	-0.00691326	0.0125974	0.188234	Spontaneous abortion	TRUE	reported	oprORx	222446	0.0356869	22.2045	23.5704	21.9136	27.5213
rs7663505	4	109477396	C	T	-0.274916	0.0586302	0.520764	3.40181e-06	602	Saliva microbiota abundance (Species dispar)	TRUE	reported	teNFqG	4	108556240	T	C	0.735309	0.00333536	0.00986584	0.507483	Spontaneous abortion	TRUE	reported	oprORx	222446	0.0352357	21.9136	23.5704	21.9136	27.5213
rs12201011	6	153472718	G	A	-0.422246	0.0893239	0.120748	2.85498e-06	588	Saliva microbiota abundance (Species histicola)	TRUE	reported	4ytjsR	6	153151583	A	G	0.129845	-0.0315914	0.0208564	0.0730415	Endometriosis	TRUE	reported	ssiwZL	150350	0.0366117	22.2698	23.3664	21.3406	26.518
rs4744957	9	72523193	T	G	-0.289487	0.0597374	0.617347	1.61522e-06	588	Saliva microbiota abundance (Species histicola)	TRUE	reported	4ytjsR	9	69908277	G	T	0.458841	0.00827871	0.011176	0.605408	Endometriosis	TRUE	reported	ssiwZL	150350	0.0384043	23.4037	23.3664	21.3406	26.518
rs72772800	9	139668400	C	G	0.392653	0.082961	0.133503	2.7769e-06	588	Saliva microbiota abundance (Species histicola)	TRUE	reported	4ytjsR	9	136773948	G	C	0.661416	0.00844519	0.0192831	0.0904729	Endometriosis	TRUE	reported	ssiwZL	150350	0.036699	22.3249	23.3664	21.3406	26.518
rs7955816	12	133196733	T	C	0.290276	0.0591719	0.569728	1.2081e-06	588	Saliva microbiota abundance (Species histicola)	TRUE	reported	4ytjsR	12	132620147	C	T	0.0354291	0.0229452	0.0109085	0.522865	Endometriosis	TRUE	reported	ssiwZL	150350	0.0393183	23.9835	23.3664	21.3406	26.518
rs11159893	14	89709927	G	A	0.277721	0.0569209	0.49915	1.37549e-06	588	Saliva microbiota abundance (Species histicola)	TRUE	reported	4ytjsR	14	89243583	A	G	0.749563	0.00348987	0.0109326	0.511038	Endometriosis	TRUE	reported	ssiwZL	150350	0.0389099	23.7243	23.3664	21.3406	26.518
rs11858472	15	97043663	T	C	0.316178	0.0612944	0.281463	3.41427e-07	588	Saliva microbiota abundance (Species histicola)	TRUE	reported	4ytjsR	15	96500433	C	T	0.498875	0.00767055	0.0113426	0.369233	Endometriosis	TRUE	reported	ssiwZL	150350	0.0432934	26.518	23.3664	21.3406	26.518
rs11873933	18	6086900	A	G	0.343746	0.0742839	0.196429	4.56041e-06	588	Saliva microbiota abundance (Species histicola)	TRUE	reported	4ytjsR	18	6086901	G	A	0.668721	-0.0061553	0.0143848	0.175237	Endometriosis	TRUE	reported	ssiwZL	150350	0.0351378	21.3406	23.3664	21.3406	26.518
rs12201011	6	153472718	G	A	-0.422246	0.0893239	0.120748	2.85498e-06	588	Saliva microbiota abundance (Species histicola)	TRUE	reported	4ytjsR	6	153151583	A	G	0.0164479	-0.145784	0.0607732	0.0731045	Female infertility, tubal origin	TRUE	reported	OTk2vL	132198	0.0366117	22.2698	23.3664	21.3406	26.518
rs4744957	9	72523193	T	G	-0.289487	0.0597374	0.617347	1.61522e-06	588	Saliva microbiota abundance (Species histicola)	TRUE	reported	4ytjsR	9	69908277	G	T	0.891312	-0.00445528	0.0326051	0.605399	Female infertility, tubal origin	TRUE	reported	OTk2vL	132198	0.0384043	23.4037	23.3664	21.3406	26.518
rs72772800	9	139668400	C	G	0.392653	0.082961	0.133503	2.7769e-06	588	Saliva microbiota abundance (Species histicola)	TRUE	reported	4ytjsR	9	136773948	G	C	0.996414	-0.000253384	0.0563745	0.0903225	Female infertility, tubal origin	TRUE	reported	OTk2vL	132198	0.036699	22.3249	23.3664	21.3406	26.518
rs7955816	12	133196733	T	C	0.290276	0.0591719	0.569728	1.2081e-06	588	Saliva microbiota abundance (Species histicola)	TRUE	reported	4ytjsR	12	132620147	C	T	0.24937	0.0365428	0.0317244	0.522294	Female infertility, tubal origin	TRUE	reported	OTk2vL	132198	0.0393183	23.9835	23.3664	21.3406	26.518
rs11159893	14	89709927	G	A	0.277721	0.0569209	0.49915	1.37549e-06	588	Saliva microbiota abundance (Species histicola)	TRUE	reported	4ytjsR	14	89243583	A	G	0.761751	0.00965524	0.0318463	0.510878	Female infertility, tubal origin	TRUE	reported	OTk2vL	132198	0.0389099	23.7243	23.3664	21.3406	26.518
rs11858472	15	97043663	T	C	0.316178	0.0612944	0.281463	3.41427e-07	588	Saliva microbiota abundance (Species histicola)	TRUE	reported	4ytjsR	15	96500433	C	T	0.198562	0.0423879	0.0329698	0.369044	Female infertility, tubal origin	TRUE	reported	OTk2vL	132198	0.0432934	26.518	23.3664	21.3406	26.518
rs11873933	18	6086900	A	G	0.343746	0.0742839	0.196429	4.56041e-06	588	Saliva microbiota abundance (Species histicola)	TRUE	reported	4ytjsR	18	6086901	G	A	0.376479	-0.0370003	0.0418365	0.175408	Female infertility, tubal origin	TRUE	reported	OTk2vL	132198	0.0351378	21.3406	23.3664	21.3406	26.518
rs12201011	6	153472718	G	A	-0.422246	0.0893239	0.120748	2.85498e-06	588	Saliva microbiota abundance (Species histicola)	TRUE	reported	4ytjsR	6	153151583	A	G	0.483961	0.0672773	0.0961178	0.0732725	Habitual aborter	TRUE	reported	PQ95LT	130971	0.0366117	22.2698	23.3664	21.3406	26.518
rs4744957	9	72523193	T	G	-0.289487	0.0597374	0.617347	1.61522e-06	588	Saliva microbiota abundance (Species histicola)	TRUE	reported	4ytjsR	9	69908277	G	T	0.183556	0.0684507	0.0514712	0.605537	Habitual aborter	TRUE	reported	PQ95LT	130971	0.0384043	23.4037	23.3664	21.3406	26.518
rs72772800	9	139668400	C	G	0.392653	0.082961	0.133503	2.7769e-06	588	Saliva microbiota abundance (Species histicola)	TRUE	reported	4ytjsR	9	136773948	G	C	0.149526	0.127725	0.0886234	0.0903914	Habitual aborter	TRUE	reported	PQ95LT	130971	0.036699	22.3249	23.3664	21.3406	26.518
rs7955816	12	133196733	T	C	0.290276	0.0591719	0.569728	1.2081e-06	588	Saliva microbiota abundance (Species histicola)	TRUE	reported	4ytjsR	12	132620147	C	T	0.758675	-0.0153847	0.0500768	0.52213	Habitual aborter	TRUE	reported	PQ95LT	130971	0.0393183	23.9835	23.3664	21.3406	26.518
rs11159893	14	89709927	G	A	0.277721	0.0569209	0.49915	1.37549e-06	588	Saliva microbiota abundance (Species histicola)	TRUE	reported	4ytjsR	14	89243583	A	G	0.791393	-0.013258	0.0501243	0.510799	Habitual aborter	TRUE	reported	PQ95LT	130971	0.0389099	23.7243	23.3664	21.3406	26.518
rs11858472	15	97043663	T	C	0.316178	0.0612944	0.281463	3.41427e-07	588	Saliva microbiota abundance (Species histicola)	TRUE	reported	4ytjsR	15	96500433	C	T	0.732342	-0.017787	0.0520069	0.368871	Habitual aborter	TRUE	reported	PQ95LT	130971	0.0432934	26.518	23.3664	21.3406	26.518
rs11873933	18	6086900	A	G	0.343746	0.0742839	0.196429	4.56041e-06	588	Saliva microbiota abundance (Species histicola)	TRUE	reported	4ytjsR	18	6086901	G	A	0.624008	-0.0323048	0.0659042	0.175462	Habitual aborter	TRUE	reported	PQ95LT	130971	0.0351378	21.3406	23.3664	21.3406	26.518
rs12201011	6	153472718	G	A	-0.422246	0.0893239	0.120748	2.85498e-06	588	Saliva microbiota abundance (Species histicola)	TRUE	reported	4ytjsR	6	153151583	A	G	0.0245522	-0.0338536	0.0150569	0.0725528	Leiomyoma of uterus	TRUE	reported	YcAPbV	282064	0.0366117	22.2698	23.3664	21.3406	26.518
rs4744957	9	72523193	T	G	-0.289487	0.0597374	0.617347	1.61522e-06	588	Saliva microbiota abundance (Species histicola)	TRUE	reported	4ytjsR	9	69908277	G	T	0.29876	-0.00832943	0.00801604	0.604723	Leiomyoma of uterus	TRUE	reported	YcAPbV	282064	0.0384043	23.4037	23.3664	21.3406	26.518
rs72772800	9	139668400	C	G	0.392653	0.082961	0.133503	2.7769e-06	588	Saliva microbiota abundance (Species histicola)	TRUE	reported	4ytjsR	9	136773948	G	C	0.670128	-0.00590295	0.0138576	0.0903734	Leiomyoma of uterus	TRUE	reported	YcAPbV	282064	0.036699	22.3249	23.3664	21.3406	26.518
rs7955816	12	133196733	T	C	0.290276	0.0591719	0.569728	1.2081e-06	588	Saliva microbiota abundance (Species histicola)	TRUE	reported	4ytjsR	12	132620147	C	T	0.580488	0.00434435	0.00786062	0.522744	Leiomyoma of uterus	TRUE	reported	YcAPbV	282064	0.0393183	23.9835	23.3664	21.3406	26.518
rs11159893	14	89709927	G	A	0.277721	0.0569209	0.49915	1.37549e-06	588	Saliva microbiota abundance (Species histicola)	TRUE	reported	4ytjsR	14	89243583	A	G	0.310757	0.00796466	0.00785753	0.510991	Leiomyoma of uterus	TRUE	reported	YcAPbV	282064	0.0389099	23.7243	23.3664	21.3406	26.518
rs11858472	15	97043663	T	C	0.316178	0.0612944	0.281463	3.41427e-07	588	Saliva microbiota abundance (Species histicola)	TRUE	reported	4ytjsR	15	96500433	C	T	0.381638	0.00711849	0.00813652	0.369586	Leiomyoma of uterus	TRUE	reported	YcAPbV	282064	0.0432934	26.518	23.3664	21.3406	26.518
rs11873933	18	6086900	A	G	0.343746	0.0742839	0.196429	4.56041e-06	588	Saliva microbiota abundance (Species histicola)	TRUE	reported	4ytjsR	18	6086901	G	A	0.28784	-0.0109838	0.010334	0.175072	Leiomyoma of uterus	TRUE	reported	YcAPbV	282064	0.0351378	21.3406	23.3664	21.3406	26.518
rs12201011	6	153472718	G	A	-0.422246	0.0893239	0.120748	2.85498e-06	588	Saliva microbiota abundance (Species histicola)	TRUE	reported	4ytjsR	6	153151583	A	G	0.699098	-0.0226509	0.0585995	0.0726671	Polycystic ovarian syndrome	TRUE	reported	KDhlXQ	269994	0.0366117	22.2698	23.3664	21.3406	26.518
rs4744957	9	72523193	T	G	-0.289487	0.0597374	0.617347	1.61522e-06	588	Saliva microbiota abundance (Species histicola)	TRUE	reported	4ytjsR	9	69908277	G	T	0.145749	-0.0455226	0.0312932	0.60469	Polycystic ovarian syndrome	TRUE	reported	KDhlXQ	269994	0.0384043	23.4037	23.3664	21.3406	26.518
rs72772800	9	139668400	C	G	0.392653	0.082961	0.133503	2.7769e-06	588	Saliva microbiota abundance (Species histicola)	TRUE	reported	4ytjsR	9	136773948	G	C	0.309835	-0.0547254	0.0538864	0.0902475	Polycystic ovarian syndrome	TRUE	reported	KDhlXQ	269994	0.036699	22.3249	23.3664	21.3406	26.518
rs7955816	12	133196733	T	C	0.290276	0.0591719	0.569728	1.2081e-06	588	Saliva microbiota abundance (Species histicola)	TRUE	reported	4ytjsR	12	132620147	C	T	0.0044888	0.086422	0.0304131	0.522706	Polycystic ovarian syndrome	TRUE	reported	KDhlXQ	269994	0.0393183	23.9835	23.3664	21.3406	26.518
rs11159893	14	89709927	G	A	0.277721	0.0569209	0.49915	1.37549e-06	588	Saliva microbiota abundance (Species histicola)	TRUE	reported	4ytjsR	14	89243583	A	G	0.389587	-0.0262934	0.0305607	0.510849	Polycystic ovarian syndrome	TRUE	reported	KDhlXQ	269994	0.0389099	23.7243	23.3664	21.3406	26.518
rs11858472	15	97043663	T	C	0.316178	0.0612944	0.281463	3.41427e-07	588	Saliva microbiota abundance (Species histicola)	TRUE	reported	4ytjsR	15	96500433	C	T	0.488169	0.021979	0.0317054	0.369221	Polycystic ovarian syndrome	TRUE	reported	KDhlXQ	269994	0.0432934	26.518	23.3664	21.3406	26.518
rs11873933	18	6086900	A	G	0.343746	0.0742839	0.196429	4.56041e-06	588	Saliva microbiota abundance (Species histicola)	TRUE	reported	4ytjsR	18	6086901	G	A	0.113815	0.0634129	0.0401024	0.174963	Polycystic ovarian syndrome	TRUE	reported	KDhlXQ	269994	0.0351378	21.3406	23.3664	21.3406	26.518
rs12201011	6	153472718	G	A	-0.422246	0.0893239	0.120748	2.85498e-06	588	Saliva microbiota abundance (Species histicola)	TRUE	reported	4ytjsR	6	153151583	A	G	0.588479	-0.0102802	0.0190008	0.0726312	Spontaneous abortion	TRUE	reported	oprORx	222446	0.0366117	22.2698	23.3664	21.3406	26.518
rs4744957	9	72523193	T	G	-0.289487	0.0597374	0.617347	1.61522e-06	588	Saliva microbiota abundance (Species histicola)	TRUE	reported	4ytjsR	9	69908277	G	T	0.812584	0.00239692	0.0101096	0.604436	Spontaneous abortion	TRUE	reported	oprORx	222446	0.0384043	23.4037	23.3664	21.3406	26.518
rs72772800	9	139668400	C	G	0.392653	0.082961	0.133503	2.7769e-06	588	Saliva microbiota abundance (Species histicola)	TRUE	reported	4ytjsR	9	136773948	G	C	0.557888	-0.0102429	0.0174799	0.0902938	Spontaneous abortion	TRUE	reported	oprORx	222446	0.036699	22.3249	23.3664	21.3406	26.518
rs7955816	12	133196733	T	C	0.290276	0.0591719	0.569728	1.2081e-06	588	Saliva microbiota abundance (Species histicola)	TRUE	reported	4ytjsR	12	132620147	C	T	0.555894	0.0058225	0.00988622	0.522726	Spontaneous abortion	TRUE	reported	oprORx	222446	0.0393183	23.9835	23.3664	21.3406	26.518
rs11159893	14	89709927	G	A	0.277721	0.0569209	0.49915	1.37549e-06	588	Saliva microbiota abundance (Species histicola)	TRUE	reported	4ytjsR	14	89243583	A	G	0.793948	-0.00257849	0.00987215	0.511366	Spontaneous abortion	TRUE	reported	oprORx	222446	0.0389099	23.7243	23.3664	21.3406	26.518
rs11858472	15	97043663	T	C	0.316178	0.0612944	0.281463	3.41427e-07	588	Saliva microbiota abundance (Species histicola)	TRUE	reported	4ytjsR	15	96500433	C	T	0.0499977	-0.0200767	0.0102433	0.369162	Spontaneous abortion	TRUE	reported	oprORx	222446	0.0432934	26.518	23.3664	21.3406	26.518
rs11873933	18	6086900	A	G	0.343746	0.0742839	0.196429	4.56041e-06	588	Saliva microbiota abundance (Species histicola)	TRUE	reported	4ytjsR	18	6086901	G	A	0.0871325	0.0222173	0.0129871	0.174826	Spontaneous abortion	TRUE	reported	oprORx	222446	0.0351378	21.3406	23.3664	21.3406	26.518
rs7544179	1	225620159	G	T	-0.451198	0.0971077	0.0948845	4.14972e-06	606	Saliva microbiota abundance (Species micronuciformis)	TRUE	reported	7jwX8n	1	225432457	T	G	0.872922	-0.00236235	0.0147695	0.166097	Endometriosis	TRUE	reported	ssiwZL	150350	0.0343996	21.5175	22.4741	21.2028	24.5179
rs72810537	5	116407428	T	C	-0.459728	0.0980311	0.0948845	3.38718e-06	606	Saliva microbiota abundance (Species micronuciformis)	TRUE	reported	7jwX8n	5	117071732	C	T	0.914097	0.00179963	0.016683	0.121418	Endometriosis	TRUE	reported	ssiwZL	150350	0.0350202	21.9199	22.4741	21.2028	24.5179
rs67168958	7	148677544	A	G	0.363248	0.0787568	0.14934	4.86496e-06	606	Saliva microbiota abundance (Species micronuciformis)	TRUE	reported	7jwX8n	7	148980452	G	A	0.959284	-0.000733532	0.0143683	0.17516	Endometriosis	TRUE	reported	ssiwZL	150350	0.0339135	21.2028	22.4741	21.2028	24.5179
rs635035	11	79705861	T	C	-0.279016	0.056256	0.435644	9.18639e-07	606	Saliva microbiota abundance (Species micronuciformis)	TRUE	reported	7jwX8n	11	79994818	C	T	0.455514	-0.00825404	0.0110606	0.573143	Endometriosis	TRUE	reported	ssiwZL	150350	0.0390091	24.5179	22.4741	21.2028	24.5179
rs7154145	14	95170217	T	G	-0.379807	0.0807228	0.141914	3.14871e-06	606	Saliva microbiota abundance (Species micronuciformis)	TRUE	reported	7jwX8n	14	94703880	G	T	0.977901	0.000458275	0.0165436	0.127024	Endometriosis	TRUE	reported	ssiwZL	150350	0.0352434	22.0647	22.4741	21.2028	24.5179
rs10514884	18	56119152	T	C	0.367983	0.0755876	0.186469	1.43892e-06	606	Saliva microbiota abundance (Species micronuciformis)	TRUE	reported	7jwX8n	18	58451920	C	T	0.541113	-0.00867838	0.0142005	0.180523	Endometriosis	TRUE	reported	ssiwZL	150350	0.0376374	23.6221	22.4741	21.2028	24.5179
rs7544179	1	225620159	G	T	-0.451198	0.0971077	0.0948845	4.14972e-06	606	Saliva microbiota abundance (Species micronuciformis)	TRUE	reported	7jwX8n	1	225432457	T	G	0.264533	0.0476851	0.0427385	0.166369	Female infertility, tubal origin	TRUE	reported	OTk2vL	132198	0.0343996	21.5175	22.4741	21.2028	24.5179
rs72810537	5	116407428	T	C	-0.459728	0.0980311	0.0948845	3.38718e-06	606	Saliva microbiota abundance (Species micronuciformis)	TRUE	reported	7jwX8n	5	117071732	C	T	0.96933	-0.00186533	0.0485147	0.121445	Female infertility, tubal origin	TRUE	reported	OTk2vL	132198	0.0350202	21.9199	22.4741	21.2028	24.5179
rs67168958	7	148677544	A	G	0.363248	0.0787568	0.14934	4.86496e-06	606	Saliva microbiota abundance (Species micronuciformis)	TRUE	reported	7jwX8n	7	148980452	G	A	0.0112432	-0.106113	0.0418582	0.174908	Female infertility, tubal origin	TRUE	reported	OTk2vL	132198	0.0339135	21.2028	22.4741	21.2028	24.5179
rs635035	11	79705861	T	C	-0.279016	0.056256	0.435644	9.18639e-07	606	Saliva microbiota abundance (Species micronuciformis)	TRUE	reported	7jwX8n	11	79994818	C	T	0.000135413	-0.121554	0.0318504	0.573109	Female infertility, tubal origin	TRUE	reported	OTk2vL	132198	0.0390091	24.5179	22.4741	21.2028	24.5179
rs7154145	14	95170217	T	G	-0.379807	0.0807228	0.141914	3.14871e-06	606	Saliva microbiota abundance (Species micronuciformis)	TRUE	reported	7jwX8n	14	94703880	G	T	0.913279	-0.00527386	0.0484272	0.126842	Female infertility, tubal origin	TRUE	reported	OTk2vL	132198	0.0352434	22.0647	22.4741	21.2028	24.5179
rs10514884	18	56119152	T	C	0.367983	0.0755876	0.186469	1.43892e-06	606	Saliva microbiota abundance (Species micronuciformis)	TRUE	reported	7jwX8n	18	58451920	C	T	0.97947	0.00106609	0.0414291	0.180504	Female infertility, tubal origin	TRUE	reported	OTk2vL	132198	0.0376374	23.6221	22.4741	21.2028	24.5179
rs7544179	1	225620159	G	T	-0.451198	0.0971077	0.0948845	4.14972e-06	606	Saliva microbiota abundance (Species micronuciformis)	TRUE	reported	7jwX8n	1	225432457	T	G	0.957283	0.00361563	0.0675026	0.166269	Habitual aborter	TRUE	reported	PQ95LT	130971	0.0343996	21.5175	22.4741	21.2028	24.5179
rs72810537	5	116407428	T	C	-0.459728	0.0980311	0.0948845	3.38718e-06	606	Saliva microbiota abundance (Species micronuciformis)	TRUE	reported	7jwX8n	5	117071732	C	T	0.547748	-0.0460806	0.0766556	0.121418	Habitual aborter	TRUE	reported	PQ95LT	130971	0.0350202	21.9199	22.4741	21.2028	24.5179
rs67168958	7	148677544	A	G	0.363248	0.0787568	0.14934	4.86496e-06	606	Saliva microbiota abundance (Species micronuciformis)	TRUE	reported	7jwX8n	7	148980452	G	A	0.8878	0.00936027	0.0663434	0.175136	Habitual aborter	TRUE	reported	PQ95LT	130971	0.0339135	21.2028	22.4741	21.2028	24.5179
rs635035	11	79705861	T	C	-0.279016	0.056256	0.435644	9.18639e-07	606	Saliva microbiota abundance (Species micronuciformis)	TRUE	reported	7jwX8n	11	79994818	C	T	0.131886	-0.0764642	0.0507492	0.573475	Habitual aborter	TRUE	reported	PQ95LT	130971	0.0390091	24.5179	22.4741	21.2028	24.5179
rs7154145	14	95170217	T	G	-0.379807	0.0807228	0.141914	3.14871e-06	606	Saliva microbiota abundance (Species micronuciformis)	TRUE	reported	7jwX8n	14	94703880	G	T	0.578108	0.0424691	0.0763627	0.126891	Habitual aborter	TRUE	reported	PQ95LT	130971	0.0352434	22.0647	22.4741	21.2028	24.5179
rs10514884	18	56119152	T	C	0.367983	0.0755876	0.186469	1.43892e-06	606	Saliva microbiota abundance (Species micronuciformis)	TRUE	reported	7jwX8n	18	58451920	C	T	0.0925316	0.109866	0.0653116	0.180587	Habitual aborter	TRUE	reported	PQ95LT	130971	0.0376374	23.6221	22.4741	21.2028	24.5179
rs7544179	1	225620159	G	T	-0.451198	0.0971077	0.0948845	4.14972e-06	606	Saliva microbiota abundance (Species micronuciformis)	TRUE	reported	7jwX8n	1	225432457	T	G	0.48648	0.00741196	0.0106506	0.165477	Leiomyoma of uterus	TRUE	reported	YcAPbV	282064	0.0343996	21.5175	22.4741	21.2028	24.5179
rs72810537	5	116407428	T	C	-0.459728	0.0980311	0.0948845	3.38718e-06	606	Saliva microbiota abundance (Species micronuciformis)	TRUE	reported	7jwX8n	5	117071732	C	T	0.169849	-0.0164927	0.0120148	0.121112	Leiomyoma of uterus	TRUE	reported	YcAPbV	282064	0.0350202	21.9199	22.4741	21.2028	24.5179
rs67168958	7	148677544	A	G	0.363248	0.0787568	0.14934	4.86496e-06	606	Saliva microbiota abundance (Species micronuciformis)	TRUE	reported	7jwX8n	7	148980452	G	A	0.415291	-0.00842536	0.0103427	0.174367	Leiomyoma of uterus	TRUE	reported	YcAPbV	282064	0.0339135	21.2028	22.4741	21.2028	24.5179
rs635035	11	79705861	T	C	-0.279016	0.056256	0.435644	9.18639e-07	606	Saliva microbiota abundance (Species micronuciformis)	TRUE	reported	7jwX8n	11	79994818	C	T	0.259821	-0.00893702	0.00793123	0.571103	Leiomyoma of uterus	TRUE	reported	YcAPbV	282064	0.0390091	24.5179	22.4741	21.2028	24.5179
rs7154145	14	95170217	T	G	-0.379807	0.0807228	0.141914	3.14871e-06	606	Saliva microbiota abundance (Species micronuciformis)	TRUE	reported	7jwX8n	14	94703880	G	T	0.210767	-0.0148374	0.0118561	0.127003	Leiomyoma of uterus	TRUE	reported	YcAPbV	282064	0.0352434	22.0647	22.4741	21.2028	24.5179
rs10514884	18	56119152	T	C	0.367983	0.0755876	0.186469	1.43892e-06	606	Saliva microbiota abundance (Species micronuciformis)	TRUE	reported	7jwX8n	18	58451920	C	T	0.308204	-0.0103999	0.010206	0.180908	Leiomyoma of uterus	TRUE	reported	YcAPbV	282064	0.0376374	23.6221	22.4741	21.2028	24.5179
rs7544179	1	225620159	G	T	-0.451198	0.0971077	0.0948845	4.14972e-06	606	Saliva microbiota abundance (Species micronuciformis)	TRUE	reported	7jwX8n	1	225432457	T	G	0.14414	0.0599742	0.0410628	0.165554	Polycystic ovarian syndrome	TRUE	reported	KDhlXQ	269994	0.0343996	21.5175	22.4741	21.2028	24.5179
rs72810537	5	116407428	T	C	-0.459728	0.0980311	0.0948845	3.38718e-06	606	Saliva microbiota abundance (Species micronuciformis)	TRUE	reported	7jwX8n	5	117071732	C	T	0.10699	0.0754774	0.0468259	0.120905	Polycystic ovarian syndrome	TRUE	reported	KDhlXQ	269994	0.0350202	21.9199	22.4741	21.2028	24.5179
rs67168958	7	148677544	A	G	0.363248	0.0787568	0.14934	4.86496e-06	606	Saliva microbiota abundance (Species micronuciformis)	TRUE	reported	7jwX8n	7	148980452	G	A	0.7942	0.0104706	0.0401387	0.174431	Polycystic ovarian syndrome	TRUE	reported	KDhlXQ	269994	0.0339135	21.2028	22.4741	21.2028	24.5179
rs635035	11	79705861	T	C	-0.279016	0.056256	0.435644	9.18639e-07	606	Saliva microbiota abundance (Species micronuciformis)	TRUE	reported	7jwX8n	11	79994818	C	T	0.69273	0.0122038	0.0308838	0.571131	Polycystic ovarian syndrome	TRUE	reported	KDhlXQ	269994	0.0390091	24.5179	22.4741	21.2028	24.5179
rs7154145	14	95170217	T	G	-0.379807	0.0807228	0.141914	3.14871e-06	606	Saliva microbiota abundance (Species micronuciformis)	TRUE	reported	7jwX8n	14	94703880	G	T	0.329033	0.0457585	0.0468806	0.12694	Polycystic ovarian syndrome	TRUE	reported	KDhlXQ	269994	0.0352434	22.0647	22.4741	21.2028	24.5179
rs10514884	18	56119152	T	C	0.367983	0.0755876	0.186469	1.43892e-06	606	Saliva microbiota abundance (Species micronuciformis)	TRUE	reported	7jwX8n	18	58451920	C	T	0.919437	0.00401673	0.0397136	0.180922	Polycystic ovarian syndrome	TRUE	reported	KDhlXQ	269994	0.0376374	23.6221	22.4741	21.2028	24.5179
rs7544179	1	225620159	G	T	-0.451198	0.0971077	0.0948845	4.14972e-06	606	Saliva microbiota abundance (Species micronuciformis)	TRUE	reported	7jwX8n	1	225432457	T	G	0.542184	-0.00811368	0.0133118	0.165677	Spontaneous abortion	TRUE	reported	oprORx	222446	0.0343996	21.5175	22.4741	21.2028	24.5179
rs72810537	5	116407428	T	C	-0.459728	0.0980311	0.0948845	3.38718e-06	606	Saliva microbiota abundance (Species micronuciformis)	TRUE	reported	7jwX8n	5	117071732	C	T	0.936395	-0.00120554	0.0151068	0.121263	Spontaneous abortion	TRUE	reported	oprORx	222446	0.0350202	21.9199	22.4741	21.2028	24.5179
rs67168958	7	148677544	A	G	0.363248	0.0787568	0.14934	4.86496e-06	606	Saliva microbiota abundance (Species micronuciformis)	TRUE	reported	7jwX8n	7	148980452	G	A	0.218498	0.016022	0.0130204	0.174017	Spontaneous abortion	TRUE	reported	oprORx	222446	0.0339135	21.2028	22.4741	21.2028	24.5179
rs635035	11	79705861	T	C	-0.279016	0.056256	0.435644	9.18639e-07	606	Saliva microbiota abundance (Species micronuciformis)	TRUE	reported	7jwX8n	11	79994818	C	T	0.28739	0.0106271	0.00998912	0.57016	Spontaneous abortion	TRUE	reported	oprORx	222446	0.0390091	24.5179	22.4741	21.2028	24.5179
rs7154145	14	95170217	T	G	-0.379807	0.0807228	0.141914	3.14871e-06	606	Saliva microbiota abundance (Species micronuciformis)	TRUE	reported	7jwX8n	14	94703880	G	T	0.629363	-0.00725439	0.0150311	0.127101	Spontaneous abortion	TRUE	reported	oprORx	222446	0.0352434	22.0647	22.4741	21.2028	24.5179
rs10514884	18	56119152	T	C	0.367983	0.0755876	0.186469	1.43892e-06	606	Saliva microbiota abundance (Species micronuciformis)	TRUE	reported	7jwX8n	18	58451920	C	T	0.622441	0.00631819	0.0128316	0.18115	Spontaneous abortion	TRUE	reported	oprORx	222446	0.0376374	23.6221	22.4741	21.2028	24.5179
rs56144841	1	24637571	A	G	0.375668	0.0779869	0.333819	2.1954e-06	343	Saliva microbiota abundance (Species mucilaginosa)	TRUE	reported	3yaUCx	1	24311081	G	A	0.535527	-0.00730794	0.0117948	0.310343	Endometriosis	TRUE	reported	ssiwZL	150350	0.0633638	23.0688	22.5112	21.487	24.8641
rs953559	1	154769201	T	C	0.595227	0.128034	0.908163	4.77584e-06	343	Saliva microbiota abundance (Species mucilaginosa)	TRUE	reported	3yaUCx	1	154796725	C	T	0.955794	-0.00100794	0.0181833	0.896752	Endometriosis	TRUE	reported	ssiwZL	150350	0.0592765	21.487	22.5112	21.487	24.8641
rs7601952	2	10430597	A	G	-0.494369	0.106058	0.148688	4.51408e-06	343	Saliva microbiota abundance (Species mucilaginosa)	TRUE	reported	3yaUCx	2	10290471	G	A	0.384551	-0.016605	0.0190963	0.0901884	Endometriosis	TRUE	reported	ssiwZL	150350	0.0595732	21.6013	22.5112	21.487	24.8641
rs1902051	2	52904951	T	C	0.460738	0.0964976	0.830904	2.67717e-06	343	Saliva microbiota abundance (Species mucilaginosa)	TRUE	reported	3yaUCx	2	52677813	C	T	0.277984	-0.0191719	0.0176722	0.89195	Endometriosis	TRUE	reported	ssiwZL	150350	0.0623211	22.664	22.5112	21.487	24.8641
rs17504	3	151116034	G	A	0.34419	0.0738998	0.478134	4.59318e-06	343	Saliva microbiota abundance (Species mucilaginosa)	TRUE	reported	3yaUCx	3	151398246	A	G	0.682952	0.00447026	0.0109448	0.516641	Endometriosis	TRUE	reported	ssiwZL	150350	0.0594818	21.5661	22.5112	21.487	24.8641
rs41568	7	82620076	C	T	0.418352	0.0887903	0.769679	3.58306e-06	343	Saliva microbiota abundance (Species mucilaginosa)	TRUE	reported	3yaUCx	7	82990760	T	C	0.299174	0.0138748	0.0133642	0.789738	Endometriosis	TRUE	reported	ssiwZL	150350	0.0607885	22.0705	22.5112	21.487	24.8641
rs76350648	8	89800669	C	T	-0.807308	0.16143	0.0553936	9.14527e-07	343	Saliva microbiota abundance (Species mucilaginosa)	TRUE	reported	3yaUCx	8	88788440	T	C	0.676567	0.0100464	0.0240832	0.0555327	Endometriosis	TRUE	reported	ssiwZL	150350	0.06796	24.8641	22.5112	21.487	24.8641
rs11858911	15	38867914	C	T	-0.386374	0.0792925	0.367347	1.6886e-06	343	Saliva microbiota abundance (Species mucilaginosa)	TRUE	reported	3yaUCx	15	38575713	T	C	0.481668	-0.00824919	0.0117239	0.320165	Endometriosis	TRUE	reported	ssiwZL	150350	0.0647425	23.6055	22.5112	21.487	24.8641
rs62034027	16	13915914	C	A	-0.670996	0.144177	0.0699708	4.66785e-06	343	Saliva microbiota abundance (Species mucilaginosa)	TRUE	reported	3yaUCx	16	13822057	A	C	0.374141	-0.0201287	0.0226484	0.0619307	Endometriosis	TRUE	reported	ssiwZL	150350	0.0593969	21.5334	22.5112	21.487	24.8641
rs4799144	18	77957325	A	G	-0.785408	0.165662	0.0524781	3.12879e-06	343	Saliva microbiota abundance (Species mucilaginosa)	TRUE	reported	3yaUCx	18	80199442	G	A	0.967918	-0.00137654	0.0342255	0.0269405	Endometriosis	TRUE	reported	ssiwZL	150350	0.0615015	22.3464	22.5112	21.487	24.8641
rs117506041	21	37220875	C	T	-0.827591	0.172754	0.0510204	2.48503e-06	343	Saliva microbiota abundance (Species mucilaginosa)	TRUE	reported	3yaUCx	21	37220875	T	C	0.221355	0.0233346	0.0190809	0.0902903	Endometriosis	TRUE	reported	ssiwZL	150350	0.0627126	22.8158	22.5112	21.487	24.8641	TRUE	rs117506041	rs186755051
rs56144841	1	24637571	A	G	0.375668	0.0779869	0.333819	2.1954e-06	343	Saliva microbiota abundance (Species mucilaginosa)	TRUE	reported	3yaUCx	1	24311081	G	A	0.0992476	0.0565923	0.0343292	0.310714	Female infertility, tubal origin	TRUE	reported	OTk2vL	132198	0.0633638	23.0688	22.5112	21.487	24.8641
rs953559	1	154769201	T	C	0.595227	0.128034	0.908163	4.77584e-06	343	Saliva microbiota abundance (Species mucilaginosa)	TRUE	reported	3yaUCx	1	154796725	C	T	0.22625	-0.0640037	0.0528922	0.896681	Female infertility, tubal origin	TRUE	reported	OTk2vL	132198	0.0592765	21.487	22.5112	21.487	24.8641
rs7601952	2	10430597	A	G	-0.494369	0.106058	0.148688	4.51408e-06	343	Saliva microbiota abundance (Species mucilaginosa)	TRUE	reported	3yaUCx	2	10290471	G	A	0.316949	-0.055578	0.0555364	0.0903271	Female infertility, tubal origin	TRUE	reported	OTk2vL	132198	0.0595732	21.6013	22.5112	21.487	24.8641
rs1902051	2	52904951	T	C	0.460738	0.0964976	0.830904	2.67717e-06	343	Saliva microbiota abundance (Species mucilaginosa)	TRUE	reported	3yaUCx	2	52677813	C	T	0.358866	-0.0476351	0.0519167	0.892284	Female infertility, tubal origin	TRUE	reported	OTk2vL	132198	0.0623211	22.664	22.5112	21.487	24.8641
rs17504	3	151116034	G	A	0.34419	0.0738998	0.478134	4.59318e-06	343	Saliva microbiota abundance (Species mucilaginosa)	TRUE	reported	3yaUCx	3	151398246	A	G	0.206233	-0.0402602	0.0318517	0.516289	Female infertility, tubal origin	TRUE	reported	OTk2vL	132198	0.0594818	21.5661	22.5112	21.487	24.8641
rs41568	7	82620076	C	T	0.418352	0.0887903	0.769679	3.58306e-06	343	Saliva microbiota abundance (Species mucilaginosa)	TRUE	reported	3yaUCx	7	82990760	T	C	0.45819	-0.0288905	0.038945	0.789402	Female infertility, tubal origin	TRUE	reported	OTk2vL	132198	0.0607885	22.0705	22.5112	21.487	24.8641
rs76350648	8	89800669	C	T	-0.807308	0.16143	0.0553936	9.14527e-07	343	Saliva microbiota abundance (Species mucilaginosa)	TRUE	reported	3yaUCx	8	88788440	T	C	0.171164	-0.0957638	0.0699785	0.0553961	Female infertility, tubal origin	TRUE	reported	OTk2vL	132198	0.06796	24.8641	22.5112	21.487	24.8641
rs11858911	15	38867914	C	T	-0.386374	0.0792925	0.367347	1.6886e-06	343	Saliva microbiota abundance (Species mucilaginosa)	TRUE	reported	3yaUCx	15	38575713	T	C	0.191478	-0.044684	0.0342087	0.320306	Female infertility, tubal origin	TRUE	reported	OTk2vL	132198	0.0647425	23.6055	22.5112	21.487	24.8641
rs62034027	16	13915914	C	A	-0.670996	0.144177	0.0699708	4.66785e-06	343	Saliva microbiota abundance (Species mucilaginosa)	TRUE	reported	3yaUCx	16	13822057	A	C	0.325203	-0.0647158	0.06578	0.0619636	Female infertility, tubal origin	TRUE	reported	OTk2vL	132198	0.0593969	21.5334	22.5112	21.487	24.8641
rs4799144	18	77957325	A	G	-0.785408	0.165662	0.0524781	3.12879e-06	343	Saliva microbiota abundance (Species mucilaginosa)	TRUE	reported	3yaUCx	18	80199442	G	A	0.47394	-0.0713659	0.0996615	0.026866	Female infertility, tubal origin	TRUE	reported	OTk2vL	132198	0.0615015	22.3464	22.5112	21.487	24.8641
rs117506041	21	37220875	C	T	-0.827591	0.172754	0.0510204	2.48503e-06	343	Saliva microbiota abundance (Species mucilaginosa)	TRUE	reported	3yaUCx	21	37220875	T	C	0.225964	0.0672964	0.0555792	0.0900628	Female infertility, tubal origin	TRUE	reported	OTk2vL	132198	0.0627126	22.8158	22.5112	21.487	24.8641	TRUE	rs117506041	rs186755051
rs56144841	1	24637571	A	G	0.375668	0.0779869	0.333819	2.1954e-06	343	Saliva microbiota abundance (Species mucilaginosa)	TRUE	reported	3yaUCx	1	24311081	G	A	0.870668	0.00882958	0.0542322	0.310543	Habitual aborter	TRUE	reported	PQ95LT	130971	0.0633638	23.0688	22.5112	21.487	24.8641
rs953559	1	154769201	T	C	0.595227	0.128034	0.908163	4.77584e-06	343	Saliva microbiota abundance (Species mucilaginosa)	TRUE	reported	3yaUCx	1	154796725	C	T	0.173901	-0.112957	0.0830704	0.896699	Habitual aborter	TRUE	reported	PQ95LT	130971	0.0592765	21.487	22.5112	21.487	24.8641
rs7601952	2	10430597	A	G	-0.494369	0.106058	0.148688	4.51408e-06	343	Saliva microbiota abundance (Species mucilaginosa)	TRUE	reported	3yaUCx	2	10290471	G	A	0.0163414	-0.209807	0.0873758	0.0902994	Habitual aborter	TRUE	reported	PQ95LT	130971	0.0595732	21.6013	22.5112	21.487	24.8641
rs1902051	2	52904951	T	C	0.460738	0.0964976	0.830904	2.67717e-06	343	Saliva microbiota abundance (Species mucilaginosa)	TRUE	reported	3yaUCx	2	52677813	C	T	0.149135	-0.117814	0.0816682	0.892276	Habitual aborter	TRUE	reported	PQ95LT	130971	0.0623211	22.664	22.5112	21.487	24.8641
rs17504	3	151116034	G	A	0.34419	0.0738998	0.478134	4.59318e-06	343	Saliva microbiota abundance (Species mucilaginosa)	TRUE	reported	3yaUCx	3	151398246	A	G	0.373975	0.0446678	0.050242	0.516496	Habitual aborter	TRUE	reported	PQ95LT	130971	0.0594818	21.5661	22.5112	21.487	24.8641
rs41568	7	82620076	C	T	0.418352	0.0887903	0.769679	3.58306e-06	343	Saliva microbiota abundance (Species mucilaginosa)	TRUE	reported	3yaUCx	7	82990760	T	C	0.204321	0.0783505	0.0617254	0.78955	Habitual aborter	TRUE	reported	PQ95LT	130971	0.0607885	22.0705	22.5112	21.487	24.8641
rs76350648	8	89800669	C	T	-0.807308	0.16143	0.0553936	9.14527e-07	343	Saliva microbiota abundance (Species mucilaginosa)	TRUE	reported	3yaUCx	8	88788440	T	C	0.473945	-0.0794755	0.110988	0.0554372	Habitual aborter	TRUE	reported	PQ95LT	130971	0.06796	24.8641	22.5112	21.487	24.8641
rs11858911	15	38867914	C	T	-0.386374	0.0792925	0.367347	1.6886e-06	343	Saliva microbiota abundance (Species mucilaginosa)	TRUE	reported	3yaUCx	15	38575713	T	C	0.81123	0.0128571	0.0538316	0.320484	Habitual aborter	TRUE	reported	PQ95LT	130971	0.0647425	23.6055	22.5112	21.487	24.8641
rs62034027	16	13915914	C	A	-0.670996	0.144177	0.0699708	4.66785e-06	343	Saliva microbiota abundance (Species mucilaginosa)	TRUE	reported	3yaUCx	16	13822057	A	C	0.467927	0.0757437	0.104351	0.0620384	Habitual aborter	TRUE	reported	PQ95LT	130971	0.0593969	21.5334	22.5112	21.487	24.8641
rs4799144	18	77957325	A	G	-0.785408	0.165662	0.0524781	3.12879e-06	343	Saliva microbiota abundance (Species mucilaginosa)	TRUE	reported	3yaUCx	18	80199442	G	A	0.860675	0.0277739	0.158242	0.026895	Habitual aborter	TRUE	reported	PQ95LT	130971	0.0615015	22.3464	22.5112	21.487	24.8641
rs117506041	21	37220875	C	T	-0.827591	0.172754	0.0510204	2.48503e-06	343	Saliva microbiota abundance (Species mucilaginosa)	TRUE	reported	3yaUCx	21	37220875	T	C	0.256566	0.0990769	0.0873275	0.0900407	Habitual aborter	TRUE	reported	PQ95LT	130971	0.0627126	22.8158	22.5112	21.487	24.8641	TRUE	rs117506041	rs186755051
rs56144841	1	24637571	A	G	0.375668	0.0779869	0.333819	2.1954e-06	343	Saliva microbiota abundance (Species mucilaginosa)	TRUE	reported	3yaUCx	1	24311081	G	A	0.281513	0.00909767	0.00844781	0.310619	Leiomyoma of uterus	TRUE	reported	YcAPbV	282064	0.0633638	23.0688	22.5112	21.487	24.8641
rs953559	1	154769201	T	C	0.595227	0.128034	0.908163	4.77584e-06	343	Saliva microbiota abundance (Species mucilaginosa)	TRUE	reported	3yaUCx	1	154796725	C	T	0.0349478	-0.0274827	0.0130314	0.896863	Leiomyoma of uterus	TRUE	reported	YcAPbV	282064	0.0592765	21.487	22.5112	21.487	24.8641
rs7601952	2	10430597	A	G	-0.494369	0.106058	0.148688	4.51408e-06	343	Saliva microbiota abundance (Species mucilaginosa)	TRUE	reported	3yaUCx	2	10290471	G	A	0.234522	-0.0162729	0.0136886	0.0904836	Leiomyoma of uterus	TRUE	reported	YcAPbV	282064	0.0595732	21.6013	22.5112	21.487	24.8641
rs1902051	2	52904951	T	C	0.460738	0.0964976	0.830904	2.67717e-06	343	Saliva microbiota abundance (Species mucilaginosa)	TRUE	reported	3yaUCx	2	52677813	C	T	0.454676	0.00946316	0.0126573	0.89177	Leiomyoma of uterus	TRUE	reported	YcAPbV	282064	0.0623211	22.664	22.5112	21.487	24.8641
rs17504	3	151116034	G	A	0.34419	0.0738998	0.478134	4.59318e-06	343	Saliva microbiota abundance (Species mucilaginosa)	TRUE	reported	3yaUCx	3	151398246	A	G	0.0151597	0.0190707	0.00785274	0.519	Leiomyoma of uterus	TRUE	reported	YcAPbV	282064	0.0594818	21.5661	22.5112	21.487	24.8641
rs41568	7	82620076	C	T	0.418352	0.0887903	0.769679	3.58306e-06	343	Saliva microbiota abundance (Species mucilaginosa)	TRUE	reported	3yaUCx	7	82990760	T	C	0.60162	0.00500611	0.00958891	0.789976	Leiomyoma of uterus	TRUE	reported	YcAPbV	282064	0.0607885	22.0705	22.5112	21.487	24.8641
rs76350648	8	89800669	C	T	-0.807308	0.16143	0.0553936	9.14527e-07	343	Saliva microbiota abundance (Species mucilaginosa)	TRUE	reported	3yaUCx	8	88788440	T	C	0.609235	-0.00879937	0.0172144	0.0558269	Leiomyoma of uterus	TRUE	reported	YcAPbV	282064	0.06796	24.8641	22.5112	21.487	24.8641
rs11858911	15	38867914	C	T	-0.386374	0.0792925	0.367347	1.6886e-06	343	Saliva microbiota abundance (Species mucilaginosa)	TRUE	reported	3yaUCx	15	38575713	T	C	0.00111322	-0.0275048	0.00843645	0.31955	Leiomyoma of uterus	TRUE	reported	YcAPbV	282064	0.0647425	23.6055	22.5112	21.487	24.8641
rs62034027	16	13915914	C	A	-0.670996	0.144177	0.0699708	4.66785e-06	343	Saliva microbiota abundance (Species mucilaginosa)	TRUE	reported	3yaUCx	16	13822057	A	C	0.648125	-0.00743327	0.0162879	0.0617077	Leiomyoma of uterus	TRUE	reported	YcAPbV	282064	0.0593969	21.5334	22.5112	21.487	24.8641
rs4799144	18	77957325	A	G	-0.785408	0.165662	0.0524781	3.12879e-06	343	Saliva microbiota abundance (Species mucilaginosa)	TRUE	reported	3yaUCx	18	80199442	G	A	0.551778	0.0146196	0.0245667	0.026824	Leiomyoma of uterus	TRUE	reported	YcAPbV	282064	0.0615015	22.3464	22.5112	21.487	24.8641
rs117506041	21	37220875	C	T	-0.827591	0.172754	0.0510204	2.48503e-06	343	Saliva microbiota abundance (Species mucilaginosa)	TRUE	reported	3yaUCx	21	37220875	T	C	0.859293	-0.0024328	0.0137234	0.0897281	Leiomyoma of uterus	TRUE	reported	YcAPbV	282064	0.0627126	22.8158	22.5112	21.487	24.8641	TRUE	rs117506041	rs186755051
rs56144841	1	24637571	A	G	0.375668	0.0779869	0.333819	2.1954e-06	343	Saliva microbiota abundance (Species mucilaginosa)	TRUE	reported	3yaUCx	1	24311081	G	A	0.40175	0.0277071	0.0330437	0.310904	Polycystic ovarian syndrome	TRUE	reported	KDhlXQ	269994	0.0633638	23.0688	22.5112	21.487	24.8641
rs953559	1	154769201	T	C	0.595227	0.128034	0.908163	4.77584e-06	343	Saliva microbiota abundance (Species mucilaginosa)	TRUE	reported	3yaUCx	1	154796725	C	T	0.70777	0.0189472	0.0505456	0.896883	Polycystic ovarian syndrome	TRUE	reported	KDhlXQ	269994	0.0592765	21.487	22.5112	21.487	24.8641
rs7601952	2	10430597	A	G	-0.494369	0.106058	0.148688	4.51408e-06	343	Saliva microbiota abundance (Species mucilaginosa)	TRUE	reported	3yaUCx	2	10290471	G	A	0.0662125	0.0974882	0.0530698	0.0905489	Polycystic ovarian syndrome	TRUE	reported	KDhlXQ	269994	0.0595732	21.6013	22.5112	21.487	24.8641
rs1902051	2	52904951	T	C	0.460738	0.0964976	0.830904	2.67717e-06	343	Saliva microbiota abundance (Species mucilaginosa)	TRUE	reported	3yaUCx	2	52677813	C	T	0.922221	0.00485838	0.0497596	0.891773	Polycystic ovarian syndrome	TRUE	reported	KDhlXQ	269994	0.0623211	22.664	22.5112	21.487	24.8641
rs17504	3	151116034	G	A	0.34419	0.0738998	0.478134	4.59318e-06	343	Saliva microbiota abundance (Species mucilaginosa)	TRUE	reported	3yaUCx	3	151398246	A	G	0.714348	0.0111991	0.0305967	0.519048	Polycystic ovarian syndrome	TRUE	reported	KDhlXQ	269994	0.0594818	21.5661	22.5112	21.487	24.8641
rs41568	7	82620076	C	T	0.418352	0.0887903	0.769679	3.58306e-06	343	Saliva microbiota abundance (Species mucilaginosa)	TRUE	reported	3yaUCx	7	82990760	T	C	0.722048	-0.0133642	0.0375692	0.790154	Polycystic ovarian syndrome	TRUE	reported	KDhlXQ	269994	0.0607885	22.0705	22.5112	21.487	24.8641
rs76350648	8	89800669	C	T	-0.807308	0.16143	0.0553936	9.14527e-07	343	Saliva microbiota abundance (Species mucilaginosa)	TRUE	reported	3yaUCx	8	88788440	T	C	0.0549275	-0.128861	0.0671344	0.0558205	Polycystic ovarian syndrome	TRUE	reported	KDhlXQ	269994	0.06796	24.8641	22.5112	21.487	24.8641
rs11858911	15	38867914	C	T	-0.386374	0.0792925	0.367347	1.6886e-06	343	Saliva microbiota abundance (Species mucilaginosa)	TRUE	reported	3yaUCx	15	38575713	T	C	0.359601	-0.0299188	0.032658	0.319463	Polycystic ovarian syndrome	TRUE	reported	KDhlXQ	269994	0.0647425	23.6055	22.5112	21.487	24.8641
rs62034027	16	13915914	C	A	-0.670996	0.144177	0.0699708	4.66785e-06	343	Saliva microbiota abundance (Species mucilaginosa)	TRUE	reported	3yaUCx	16	13822057	A	C	0.372001	-0.0570567	0.0639125	0.0616335	Polycystic ovarian syndrome	TRUE	reported	KDhlXQ	269994	0.0593969	21.5334	22.5112	21.487	24.8641
rs4799144	18	77957325	A	G	-0.785408	0.165662	0.0524781	3.12879e-06	343	Saliva microbiota abundance (Species mucilaginosa)	TRUE	reported	3yaUCx	18	80199442	G	A	0.668672	-0.0409905	0.0957786	0.0268813	Polycystic ovarian syndrome	TRUE	reported	KDhlXQ	269994	0.0615015	22.3464	22.5112	21.487	24.8641
rs117506041	21	37220875	C	T	-0.827591	0.172754	0.0510204	2.48503e-06	343	Saliva microbiota abundance (Species mucilaginosa)	TRUE	reported	3yaUCx	21	37220875	T	C	0.213053	-0.0666	0.0534847	0.0895812	Polycystic ovarian syndrome	TRUE	reported	KDhlXQ	269994	0.0627126	22.8158	22.5112	21.487	24.8641	TRUE	rs117506041	rs186755051
rs56144841	1	24637571	A	G	0.375668	0.0779869	0.333819	2.1954e-06	343	Saliva microbiota abundance (Species mucilaginosa)	TRUE	reported	3yaUCx	1	24311081	G	A	0.0941933	0.0178448	0.010662	0.31039	Spontaneous abortion	TRUE	reported	oprORx	222446	0.0633638	23.0688	22.5112	21.487	24.8641
rs953559	1	154769201	T	C	0.595227	0.128034	0.908163	4.77584e-06	343	Saliva microbiota abundance (Species mucilaginosa)	TRUE	reported	3yaUCx	1	154796725	C	T	0.321002	-0.0162648	0.0163893	0.896626	Spontaneous abortion	TRUE	reported	oprORx	222446	0.0592765	21.487	22.5112	21.487	24.8641
rs7601952	2	10430597	A	G	-0.494369	0.106058	0.148688	4.51408e-06	343	Saliva microbiota abundance (Species mucilaginosa)	TRUE	reported	3yaUCx	2	10290471	G	A	0.411086	-0.0141789	0.0172496	0.0906013	Spontaneous abortion	TRUE	reported	oprORx	222446	0.0595732	21.6013	22.5112	21.487	24.8641
rs1902051	2	52904951	T	C	0.460738	0.0964976	0.830904	2.67717e-06	343	Saliva microbiota abundance (Species mucilaginosa)	TRUE	reported	3yaUCx	2	52677813	C	T	0.479538	-0.011292	0.0159706	0.891456	Spontaneous abortion	TRUE	reported	oprORx	222446	0.0623211	22.664	22.5112	21.487	24.8641
rs17504	3	151116034	G	A	0.34419	0.0738998	0.478134	4.59318e-06	343	Saliva microbiota abundance (Species mucilaginosa)	TRUE	reported	3yaUCx	3	151398246	A	G	0.46384	-0.00722942	0.00986899	0.518717	Spontaneous abortion	TRUE	reported	oprORx	222446	0.0594818	21.5661	22.5112	21.487	24.8641
rs41568	7	82620076	C	T	0.418352	0.0887903	0.769679	3.58306e-06	343	Saliva microbiota abundance (Species mucilaginosa)	TRUE	reported	3yaUCx	7	82990760	T	C	0.336246	-0.0116432	0.0121081	0.789803	Spontaneous abortion	TRUE	reported	oprORx	222446	0.0607885	22.0705	22.5112	21.487	24.8641
rs76350648	8	89800669	C	T	-0.807308	0.16143	0.0553936	9.14527e-07	343	Saliva microbiota abundance (Species mucilaginosa)	TRUE	reported	3yaUCx	8	88788440	T	C	0.578555	-0.0120333	0.0216622	0.0559574	Spontaneous abortion	TRUE	reported	oprORx	222446	0.06796	24.8641	22.5112	21.487	24.8641
rs11858911	15	38867914	C	T	-0.386374	0.0792925	0.367347	1.6886e-06	343	Saliva microbiota abundance (Species mucilaginosa)	TRUE	reported	3yaUCx	15	38575713	T	C	0.151933	-0.0151747	0.0105914	0.319689	Spontaneous abortion	TRUE	reported	oprORx	222446	0.0647425	23.6055	22.5112	21.487	24.8641
rs62034027	16	13915914	C	A	-0.670996	0.144177	0.0699708	4.66785e-06	343	Saliva microbiota abundance (Species mucilaginosa)	TRUE	reported	3yaUCx	16	13822057	A	C	0.720711	0.00734687	0.0205502	0.0617434	Spontaneous abortion	TRUE	reported	oprORx	222446	0.0593969	21.5334	22.5112	21.487	24.8641
rs4799144	18	77957325	A	G	-0.785408	0.165662	0.0524781	3.12879e-06	343	Saliva microbiota abundance (Species mucilaginosa)	TRUE	reported	3yaUCx	18	80199442	G	A	0.777891	0.00873611	0.0309717	0.0269938	Spontaneous abortion	TRUE	reported	oprORx	222446	0.0615015	22.3464	22.5112	21.487	24.8641
rs117506041	21	37220875	C	T	-0.827591	0.172754	0.0510204	2.48503e-06	343	Saliva microbiota abundance (Species mucilaginosa)	TRUE	reported	3yaUCx	21	37220875	T	C	0.648733	-0.00786748	0.0172713	0.0897895	Spontaneous abortion	TRUE	reported	oprORx	222446	0.0627126	22.8158	22.5112	21.487	24.8641	TRUE	rs117506041	rs186755051
rs12739150	1	120115235	A	G	-0.381126	0.0809123	0.168945	3.19255e-06	512	Saliva microbiota abundance (Species pallens)	TRUE	reported	vWaKf7	1	119572612	G	A	0.371543	-0.0147652	0.0165235	0.126277	Endometriosis	TRUE	reported	ssiwZL	150350	0.041535	22.1008	22.7499	21.4155	24.8343
rs12163604	3	22196400	C	T	-0.360399	0.0777265	0.212891	4.50238e-06	512	Saliva microbiota abundance (Species pallens)	TRUE	reported	vWaKf7	3	22154908	T	C	0.67241	-0.00581742	0.0137579	0.196261	Endometriosis	TRUE	reported	ssiwZL	150350	0.040299	21.4155	22.7499	21.4155	24.8343
rs1198063	10	60770873	A	T	-0.29578	0.0592371	0.488281	8.16872e-07	512	Saliva microbiota abundance (Species pallens)	TRUE	reported	vWaKf7	10	59011113	T	A	0.590829	-0.00600885	0.0111764	0.604375	Endometriosis	TRUE	reported	ssiwZL	150350	0.0464336	24.8343	22.7499	21.4155	24.8343
rs34392760	12	48391657	A	T	-0.657534	0.137893	0.0537109	2.42645e-06	512	Saliva microbiota abundance (Species pallens)	TRUE	reported	vWaKf7	12	47997874	T	A	0.0639323	0.0604188	0.032612	0.0290453	Endometriosis	TRUE	reported	ssiwZL	150350	0.0425214	22.649	22.7499	21.4155	24.8343
rs12739150	1	120115235	A	G	-0.381126	0.0809123	0.168945	3.19255e-06	512	Saliva microbiota abundance (Species pallens)	TRUE	reported	vWaKf7	1	119572612	G	A	0.320054	-0.0475503	0.0478206	0.126493	Female infertility, tubal origin	TRUE	reported	OTk2vL	132198	0.041535	22.1008	22.7499	21.4155	24.8343
rs12163604	3	22196400	C	T	-0.360399	0.0777265	0.212891	4.50238e-06	512	Saliva microbiota abundance (Species pallens)	TRUE	reported	vWaKf7	3	22154908	T	C	0.678991	0.0165965	0.0401036	0.196523	Female infertility, tubal origin	TRUE	reported	OTk2vL	132198	0.040299	21.4155	22.7499	21.4155	24.8343
rs1198063	10	60770873	A	T	-0.29578	0.0592371	0.488281	8.16872e-07	512	Saliva microbiota abundance (Species pallens)	TRUE	reported	vWaKf7	10	59011113	T	A	0.309384	-0.0331461	0.0326076	0.604444	Female infertility, tubal origin	TRUE	reported	OTk2vL	132198	0.0464336	24.8343	22.7499	21.4155	24.8343
rs34392760	12	48391657	A	T	-0.657534	0.137893	0.0537109	2.42645e-06	512	Saliva microbiota abundance (Species pallens)	TRUE	reported	vWaKf7	12	47997874	T	A	0.081822	0.166249	0.0955337	0.0288761	Female infertility, tubal origin	TRUE	reported	OTk2vL	132198	0.0425214	22.649	22.7499	21.4155	24.8343
rs12739150	1	120115235	A	G	-0.381126	0.0809123	0.168945	3.19255e-06	512	Saliva microbiota abundance (Species pallens)	TRUE	reported	vWaKf7	1	119572612	G	A	0.232503	-0.0901638	0.0755182	0.126496	Habitual aborter	TRUE	reported	PQ95LT	130971	0.041535	22.1008	22.7499	21.4155	24.8343
rs12163604	3	22196400	C	T	-0.360399	0.0777265	0.212891	4.50238e-06	512	Saliva microbiota abundance (Species pallens)	TRUE	reported	vWaKf7	3	22154908	T	C	0.820207	-0.0143625	0.0631936	0.196484	Habitual aborter	TRUE	reported	PQ95LT	130971	0.040299	21.4155	22.7499	21.4155	24.8343
rs1198063	10	60770873	A	T	-0.29578	0.0592371	0.488281	8.16872e-07	512	Saliva microbiota abundance (Species pallens)	TRUE	reported	vWaKf7	10	59011113	T	A	0.984214	0.00101861	0.0514827	0.60458	Habitual aborter	TRUE	reported	PQ95LT	130971	0.0464336	24.8343	22.7499	21.4155	24.8343
rs34392760	12	48391657	A	T	-0.657534	0.137893	0.0537109	2.42645e-06	512	Saliva microbiota abundance (Species pallens)	TRUE	reported	vWaKf7	12	47997874	T	A	0.281629	0.160824	0.149372	0.0288371	Habitual aborter	TRUE	reported	PQ95LT	130971	0.0425214	22.649	22.7499	21.4155	24.8343
rs12739150	1	120115235	A	G	-0.381126	0.0809123	0.168945	3.19255e-06	512	Saliva microbiota abundance (Species pallens)	TRUE	reported	vWaKf7	1	119572612	G	A	0.522539	0.00757256	0.0118425	0.126731	Leiomyoma of uterus	TRUE	reported	YcAPbV	282064	0.041535	22.1008	22.7499	21.4155	24.8343
rs12163604	3	22196400	C	T	-0.360399	0.0777265	0.212891	4.50238e-06	512	Saliva microbiota abundance (Species pallens)	TRUE	reported	vWaKf7	3	22154908	T	C	0.608325	-0.00506947	0.00989231	0.196092	Leiomyoma of uterus	TRUE	reported	YcAPbV	282064	0.040299	21.4155	22.7499	21.4155	24.8343
rs1198063	10	60770873	A	T	-0.29578	0.0592371	0.488281	8.16872e-07	512	Saliva microbiota abundance (Species pallens)	TRUE	reported	vWaKf7	10	59011113	T	A	0.459672	-0.00593939	0.00803285	0.604352	Leiomyoma of uterus	TRUE	reported	YcAPbV	282064	0.0464336	24.8343	22.7499	21.4155	24.8343
rs34392760	12	48391657	A	T	-0.657534	0.137893	0.0537109	2.42645e-06	512	Saliva microbiota abundance (Species pallens)	TRUE	reported	vWaKf7	12	47997874	T	A	0.096434	0.0384907	0.0231538	0.0296022	Leiomyoma of uterus	TRUE	reported	YcAPbV	282064	0.0425214	22.649	22.7499	21.4155	24.8343
rs12739150	1	120115235	A	G	-0.381126	0.0809123	0.168945	3.19255e-06	512	Saliva microbiota abundance (Species pallens)	TRUE	reported	vWaKf7	1	119572612	G	A	0.0975911	0.0762988	0.0460563	0.126673	Polycystic ovarian syndrome	TRUE	reported	KDhlXQ	269994	0.041535	22.1008	22.7499	21.4155	24.8343
rs12163604	3	22196400	C	T	-0.360399	0.0777265	0.212891	4.50238e-06	512	Saliva microbiota abundance (Species pallens)	TRUE	reported	vWaKf7	3	22154908	T	C	0.00745401	-0.103876	0.03882	0.196161	Polycystic ovarian syndrome	TRUE	reported	KDhlXQ	269994	0.040299	21.4155	22.7499	21.4155	24.8343
rs1198063	10	60770873	A	T	-0.29578	0.0592371	0.488281	8.16872e-07	512	Saliva microbiota abundance (Species pallens)	TRUE	reported	vWaKf7	10	59011113	T	A	0.894304	0.00415514	0.0312746	0.60419	Polycystic ovarian syndrome	TRUE	reported	KDhlXQ	269994	0.0464336	24.8343	22.7499	21.4155	24.8343
rs34392760	12	48391657	A	T	-0.657534	0.137893	0.0537109	2.42645e-06	512	Saliva microbiota abundance (Species pallens)	TRUE	reported	vWaKf7	12	47997874	T	A	0.278379	0.0981943	0.0905879	0.0296045	Polycystic ovarian syndrome	TRUE	reported	KDhlXQ	269994	0.0425214	22.649	22.7499	21.4155	24.8343
rs12739150	1	120115235	A	G	-0.381126	0.0809123	0.168945	3.19255e-06	512	Saliva microbiota abundance (Species pallens)	TRUE	reported	vWaKf7	1	119572612	G	A	0.689947	0.00593596	0.0148799	0.12641	Spontaneous abortion	TRUE	reported	oprORx	222446	0.041535	22.1008	22.7499	21.4155	24.8343
rs12163604	3	22196400	C	T	-0.360399	0.0777265	0.212891	4.50238e-06	512	Saliva microbiota abundance (Species pallens)	TRUE	reported	vWaKf7	3	22154908	T	C	0.814498	0.00290711	0.0123903	0.196458	Spontaneous abortion	TRUE	reported	oprORx	222446	0.040299	21.4155	22.7499	21.4155	24.8343
rs1198063	10	60770873	A	T	-0.29578	0.0592371	0.488281	8.16872e-07	512	Saliva microbiota abundance (Species pallens)	TRUE	reported	vWaKf7	10	59011113	T	A	0.647344	-0.0046288	0.0101186	0.604556	Spontaneous abortion	TRUE	reported	oprORx	222446	0.0464336	24.8343	22.7499	21.4155	24.8343
rs34392760	12	48391657	A	T	-0.657534	0.137893	0.0537109	2.42645e-06	512	Saliva microbiota abundance (Species pallens)	TRUE	reported	vWaKf7	12	47997874	T	A	0.00105473	0.0936345	0.0285863	0.0296056	Spontaneous abortion	TRUE	reported	oprORx	222446	0.0425214	22.649	22.7499	21.4155	24.8343
rs73132394	3	82112774	C	G	-0.382999	0.0767924	0.184514	8.00363e-07	607	Saliva microbiota abundance (Species parainfluenzae)	TRUE	reported	r6Kee2	3	82063623	G	C	0.979239	0.000347221	0.0133428	0.213871	Endometriosis	TRUE	reported	ssiwZL	150350	0.0393667	24.7929	22.9962	21.2944	24.7929
rs4865293	4	58904987	A	C	-0.271203	0.058674	0.383855	4.64372e-06	607	Saliva microbiota abundance (Species parainfluenzae)	TRUE	reported	r6Kee2	4	58038821	C	A	0.201072	-0.0143982	0.0112618	0.376039	Endometriosis	TRUE	reported	ssiwZL	150350	0.0340006	21.2944	22.9962	21.2944	24.7929
rs79845580	5	151114922	C	T	-0.363058	0.0757407	0.182043	2.06576e-06	607	Saliva microbiota abundance (Species parainfluenzae)	TRUE	reported	r6Kee2	5	151735361	T	C	0.443817	-0.0120344	0.0157155	0.140829	Endometriosis	TRUE	reported	ssiwZL	150350	0.0364728	22.9013	22.9962	21.2944	24.7929
rs73132394	3	82112774	C	G	-0.382999	0.0767924	0.184514	8.00363e-07	607	Saliva microbiota abundance (Species parainfluenzae)	TRUE	reported	r6Kee2	3	82063623	G	C	0.0341083	0.0825661	0.0389686	0.213934	Female infertility, tubal origin	TRUE	reported	OTk2vL	132198	0.0393667	24.7929	22.9962	21.2944	24.7929
rs4865293	4	58904987	A	C	-0.271203	0.058674	0.383855	4.64372e-06	607	Saliva microbiota abundance (Species parainfluenzae)	TRUE	reported	r6Kee2	4	58038821	C	A	0.977861	-0.000909287	0.0327658	0.376598	Female infertility, tubal origin	TRUE	reported	OTk2vL	132198	0.0340006	21.2944	22.9962	21.2944	24.7929
rs79845580	5	151114922	C	T	-0.363058	0.0757407	0.182043	2.06576e-06	607	Saliva microbiota abundance (Species parainfluenzae)	TRUE	reported	r6Kee2	5	151735361	T	C	0.404581	0.0380419	0.0456429	0.141033	Female infertility, tubal origin	TRUE	reported	OTk2vL	132198	0.0364728	22.9013	22.9962	21.2944	24.7929
rs73132394	3	82112774	C	G	-0.382999	0.0767924	0.184514	8.00363e-07	607	Saliva microbiota abundance (Species parainfluenzae)	TRUE	reported	r6Kee2	3	82063623	G	C	0.392146	0.0525644	0.0614263	0.213791	Habitual aborter	TRUE	reported	PQ95LT	130971	0.0393667	24.7929	22.9962	21.2944	24.7929
rs4865293	4	58904987	A	C	-0.271203	0.058674	0.383855	4.64372e-06	607	Saliva microbiota abundance (Species parainfluenzae)	TRUE	reported	r6Kee2	4	58038821	C	A	0.534134	-0.0322368	0.051852	0.376557	Habitual aborter	TRUE	reported	PQ95LT	130971	0.0340006	21.2944	22.9962	21.2944	24.7929
rs79845580	5	151114922	C	T	-0.363058	0.0757407	0.182043	2.06576e-06	607	Saliva microbiota abundance (Species parainfluenzae)	TRUE	reported	r6Kee2	5	151735361	T	C	0.22435	-0.0874432	0.0719672	0.140903	Habitual aborter	TRUE	reported	PQ95LT	130971	0.0364728	22.9013	22.9962	21.2944	24.7929
rs73132394	3	82112774	C	G	-0.382999	0.0767924	0.184514	8.00363e-07	607	Saliva microbiota abundance (Species parainfluenzae)	TRUE	reported	r6Kee2	3	82063623	G	C	0.0924038	-0.0161023	0.00956849	0.214427	Leiomyoma of uterus	TRUE	reported	YcAPbV	282064	0.0393667	24.7929	22.9962	21.2944	24.7929
rs4865293	4	58904987	A	C	-0.271203	0.058674	0.383855	4.64372e-06	607	Saliva microbiota abundance (Species parainfluenzae)	TRUE	reported	r6Kee2	4	58038821	C	A	0.105884	0.0130996	0.00810133	0.375318	Leiomyoma of uterus	TRUE	reported	YcAPbV	282064	0.0340006	21.2944	22.9962	21.2944	24.7929
rs79845580	5	151114922	C	T	-0.363058	0.0757407	0.182043	2.06576e-06	607	Saliva microbiota abundance (Species parainfluenzae)	TRUE	reported	r6Kee2	5	151735361	T	C	0.141397	0.0166296	0.011308	0.140613	Leiomyoma of uterus	TRUE	reported	YcAPbV	282064	0.0364728	22.9013	22.9962	21.2944	24.7929
rs73132394	3	82112774	C	G	-0.382999	0.0767924	0.184514	8.00363e-07	607	Saliva microbiota abundance (Species parainfluenzae)	TRUE	reported	r6Kee2	3	82063623	G	C	0.200106	-0.0478326	0.0373328	0.214224	Polycystic ovarian syndrome	TRUE	reported	KDhlXQ	269994	0.0393667	24.7929	22.9962	21.2944	24.7929
rs4865293	4	58904987	A	C	-0.271203	0.058674	0.383855	4.64372e-06	607	Saliva microbiota abundance (Species parainfluenzae)	TRUE	reported	r6Kee2	4	58038821	C	A	0.0770495	-0.0556326	0.0314652	0.375144	Polycystic ovarian syndrome	TRUE	reported	KDhlXQ	269994	0.0340006	21.2944	22.9962	21.2944	24.7929
rs79845580	5	151114922	C	T	-0.363058	0.0757407	0.182043	2.06576e-06	607	Saliva microbiota abundance (Species parainfluenzae)	TRUE	reported	r6Kee2	5	151735361	T	C	0.838269	0.00896263	0.0439111	0.140512	Polycystic ovarian syndrome	TRUE	reported	KDhlXQ	269994	0.0364728	22.9013	22.9962	21.2944	24.7929
rs73132394	3	82112774	C	G	-0.382999	0.0767924	0.184514	8.00363e-07	607	Saliva microbiota abundance (Species parainfluenzae)	TRUE	reported	r6Kee2	3	82063623	G	C	0.812043	-0.00286456	0.0120465	0.214865	Spontaneous abortion	TRUE	reported	oprORx	222446	0.0393667	24.7929	22.9962	21.2944	24.7929
rs4865293	4	58904987	A	C	-0.271203	0.058674	0.383855	4.64372e-06	607	Saliva microbiota abundance (Species parainfluenzae)	TRUE	reported	r6Kee2	4	58038821	C	A	0.9974	3.32135e-05	0.0101909	0.374703	Spontaneous abortion	TRUE	reported	oprORx	222446	0.0340006	21.2944	22.9962	21.2944	24.7929
rs79845580	5	151114922	C	T	-0.363058	0.0757407	0.182043	2.06576e-06	607	Saliva microbiota abundance (Species parainfluenzae)	TRUE	reported	r6Kee2	5	151735361	T	C	0.153935	-0.0202747	0.0142202	0.140845	Spontaneous abortion	TRUE	reported	oprORx	222446	0.0364728	22.9013	22.9962	21.2944	24.7929
rs1338392	1	247765394	T	C	0.379799	0.0775753	0.177305	1.2809e-06	564	Saliva microbiota abundance (Species periodonticum)	TRUE	reported	RBa5xB	1	247602092	C	T	0.838754	0.00285217	0.0140165	0.188057	Endometriosis	TRUE	reported	ssiwZL	150350	0.0407667	23.8846	23.4432	21.255	27.5889
rs10428324	4	15983317	C	T	0.327719	0.066523	0.744681	1.10328e-06	564	Saliva microbiota abundance (Species periodonticum)	TRUE	reported	RBa5xB	4	15981694	T	C	0.375159	0.0106318	0.0119883	0.705309	Endometriosis	TRUE	reported	ssiwZL	150350	0.0412556	24.1833	23.4432	21.255	27.5889
rs16906710	11	20757955	C	T	-0.41611	0.0899999	0.129433	4.6869e-06	564	Saliva microbiota abundance (Species periodonticum)	TRUE	reported	RBa5xB	11	20736409	T	C	0.589358	-0.00876374	0.0162362	0.129397	Endometriosis	TRUE	reported	ssiwZL	150350	0.0365171	21.3005	23.4432	21.255	27.5889
rs10843848	12	31028775	C	T	-0.298617	0.0632905	0.281915	3.00657e-06	564	Saliva microbiota abundance (Species periodonticum)	TRUE	reported	RBa5xB	12	30875841	T	C	0.247592	-0.0135378	0.0117087	0.320734	Endometriosis	TRUE	reported	ssiwZL	150350	0.0379716	22.1824	23.4432	21.255	27.5889
rs2291254	12	133448815	A	G	-0.478975	0.091028	0.125887	2.03171e-07	564	Saliva microbiota abundance (Species periodonticum)	TRUE	reported	RBa5xB	12	132872229	G	A	0.443641	0.0144716	0.018891	0.0930929	Endometriosis	TRUE	reported	ssiwZL	150350	0.0467934	27.5889	23.4432	21.255	27.5889
rs2872712	16	9562589	T	C	-0.533691	0.109413	0.0842199	1.39902e-06	564	Saliva microbiota abundance (Species periodonticum)	TRUE	reported	RBa5xB	16	9468732	C	T	0.740278	0.00532491	0.0160638	0.134649	Endometriosis	TRUE	reported	ssiwZL	150350	0.0404778	23.7081	23.4432	21.255	27.5889
rs7204515	16	86555188	G	C	-0.306875	0.0664446	0.68883	4.7956e-06	564	Saliva microbiota abundance (Species periodonticum)	TRUE	reported	RBa5xB	16	86521582	C	G	0.352266	-0.010724	0.0115287	0.645165	Endometriosis	TRUE	reported	ssiwZL	150350	0.036442	21.255	23.4432	21.255	27.5889
rs1338392	1	247765394	T	C	0.379799	0.0775753	0.177305	1.2809e-06	564	Saliva microbiota abundance (Species periodonticum)	TRUE	reported	RBa5xB	1	247602092	C	T	0.014885	-0.0989714	0.0406426	0.187797	Female infertility, tubal origin	TRUE	reported	OTk2vL	132198	0.0407667	23.8846	23.4432	21.255	27.5889
rs10428324	4	15983317	C	T	0.327719	0.066523	0.744681	1.10328e-06	564	Saliva microbiota abundance (Species periodonticum)	TRUE	reported	RBa5xB	4	15981694	T	C	0.508924	-0.0230337	0.0348724	0.704879	Female infertility, tubal origin	TRUE	reported	OTk2vL	132198	0.0412556	24.1833	23.4432	21.255	27.5889
rs16906710	11	20757955	C	T	-0.41611	0.0899999	0.129433	4.6869e-06	564	Saliva microbiota abundance (Species periodonticum)	TRUE	reported	RBa5xB	11	20736409	T	C	0.333341	-0.0458668	0.0474122	0.129325	Female infertility, tubal origin	TRUE	reported	OTk2vL	132198	0.0365171	21.3005	23.4432	21.255	27.5889
rs10843848	12	31028775	C	T	-0.298617	0.0632905	0.281915	3.00657e-06	564	Saliva microbiota abundance (Species periodonticum)	TRUE	reported	RBa5xB	12	30875841	T	C	0.398454	-0.0288223	0.034134	0.320928	Female infertility, tubal origin	TRUE	reported	OTk2vL	132198	0.0379716	22.1824	23.4432	21.255	27.5889
rs2291254	12	133448815	A	G	-0.478975	0.091028	0.125887	2.03171e-07	564	Saliva microbiota abundance (Species periodonticum)	TRUE	reported	RBa5xB	12	132872229	G	A	0.276158	-0.0600451	0.0551383	0.0927793	Female infertility, tubal origin	TRUE	reported	OTk2vL	132198	0.0467934	27.5889	23.4432	21.255	27.5889
rs2872712	16	9562589	T	C	-0.533691	0.109413	0.0842199	1.39902e-06	564	Saliva microbiota abundance (Species periodonticum)	TRUE	reported	RBa5xB	16	9468732	C	T	0.358934	0.0428039	0.0466579	0.134725	Female infertility, tubal origin	TRUE	reported	OTk2vL	132198	0.0404778	23.7081	23.4432	21.255	27.5889
rs7204515	16	86555188	G	C	-0.306875	0.0664446	0.68883	4.7956e-06	564	Saliva microbiota abundance (Species periodonticum)	TRUE	reported	RBa5xB	16	86521582	C	G	0.554402	0.0198273	0.0335386	0.645565	Female infertility, tubal origin	TRUE	reported	OTk2vL	132198	0.036442	21.255	23.4432	21.255	27.5889
rs1338392	1	247765394	T	C	0.379799	0.0775753	0.177305	1.2809e-06	564	Saliva microbiota abundance (Species periodonticum)	TRUE	reported	RBa5xB	1	247602092	C	T	0.303459	0.0661979	0.0643295	0.18807	Habitual aborter	TRUE	reported	PQ95LT	130971	0.0407667	23.8846	23.4432	21.255	27.5889
rs10428324	4	15983317	C	T	0.327719	0.066523	0.744681	1.10328e-06	564	Saliva microbiota abundance (Species periodonticum)	TRUE	reported	RBa5xB	4	15981694	T	C	0.195736	-0.0711435	0.0549881	0.704861	Habitual aborter	TRUE	reported	PQ95LT	130971	0.0412556	24.1833	23.4432	21.255	27.5889
rs16906710	11	20757955	C	T	-0.41611	0.0899999	0.129433	4.6869e-06	564	Saliva microbiota abundance (Species periodonticum)	TRUE	reported	RBa5xB	11	20736409	T	C	0.527954	-0.0473434	0.0750134	0.129365	Habitual aborter	TRUE	reported	PQ95LT	130971	0.0365171	21.3005	23.4432	21.255	27.5889
rs10843848	12	31028775	C	T	-0.298617	0.0632905	0.281915	3.00657e-06	564	Saliva microbiota abundance (Species periodonticum)	TRUE	reported	RBa5xB	12	30875841	T	C	0.97723	0.00153525	0.0537886	0.321035	Habitual aborter	TRUE	reported	PQ95LT	130971	0.0379716	22.1824	23.4432	21.255	27.5889
rs2291254	12	133448815	A	G	-0.478975	0.091028	0.125887	2.03171e-07	564	Saliva microbiota abundance (Species periodonticum)	TRUE	reported	RBa5xB	12	132872229	G	A	0.262013	0.0972763	0.0867264	0.0929032	Habitual aborter	TRUE	reported	PQ95LT	130971	0.0467934	27.5889	23.4432	21.255	27.5889
rs2872712	16	9562589	T	C	-0.533691	0.109413	0.0842199	1.39902e-06	564	Saliva microbiota abundance (Species periodonticum)	TRUE	reported	RBa5xB	16	9468732	C	T	0.54261	0.0445918	0.073237	0.134679	Habitual aborter	TRUE	reported	PQ95LT	130971	0.0404778	23.7081	23.4432	21.255	27.5889
rs7204515	16	86555188	G	C	-0.306875	0.0664446	0.68883	4.7956e-06	564	Saliva microbiota abundance (Species periodonticum)	TRUE	reported	RBa5xB	16	86521582	C	G	0.123957	-0.0813855	0.0529036	0.645373	Habitual aborter	TRUE	reported	PQ95LT	130971	0.036442	21.255	23.4432	21.255	27.5889
rs1338392	1	247765394	T	C	0.379799	0.0775753	0.177305	1.2809e-06	564	Saliva microbiota abundance (Species periodonticum)	TRUE	reported	RBa5xB	1	247602092	C	T	0.615449	-0.00506169	0.0100768	0.188443	Leiomyoma of uterus	TRUE	reported	YcAPbV	282064	0.0407667	23.8846	23.4432	21.255	27.5889
rs10428324	4	15983317	C	T	0.327719	0.066523	0.744681	1.10328e-06	564	Saliva microbiota abundance (Species periodonticum)	TRUE	reported	RBa5xB	4	15981694	T	C	0.553246	-0.00510864	0.0086163	0.704867	Leiomyoma of uterus	TRUE	reported	YcAPbV	282064	0.0412556	24.1833	23.4432	21.255	27.5889
rs16906710	11	20757955	C	T	-0.41611	0.0899999	0.129433	4.6869e-06	564	Saliva microbiota abundance (Species periodonticum)	TRUE	reported	RBa5xB	11	20736409	T	C	0.799266	0.00296501	0.0116596	0.128856	Leiomyoma of uterus	TRUE	reported	YcAPbV	282064	0.0365171	21.3005	23.4432	21.255	27.5889
rs10843848	12	31028775	C	T	-0.298617	0.0632905	0.281915	3.00657e-06	564	Saliva microbiota abundance (Species periodonticum)	TRUE	reported	RBa5xB	12	30875841	T	C	0.957318	0.000450282	0.00841338	0.321317	Leiomyoma of uterus	TRUE	reported	YcAPbV	282064	0.0379716	22.1824	23.4432	21.255	27.5889
rs2291254	12	133448815	A	G	-0.478975	0.091028	0.125887	2.03171e-07	564	Saliva microbiota abundance (Species periodonticum)	TRUE	reported	RBa5xB	12	132872229	G	A	0.848755	-0.00258559	0.0135579	0.0933628	Leiomyoma of uterus	TRUE	reported	YcAPbV	282064	0.0467934	27.5889	23.4432	21.255	27.5889
rs2872712	16	9562589	T	C	-0.533691	0.109413	0.0842199	1.39902e-06	564	Saliva microbiota abundance (Species periodonticum)	TRUE	reported	RBa5xB	16	9468732	C	T	0.92668	-0.00106035	0.0115227	0.134757	Leiomyoma of uterus	TRUE	reported	YcAPbV	282064	0.0404778	23.7081	23.4432	21.255	27.5889
rs7204515	16	86555188	G	C	-0.306875	0.0664446	0.68883	4.7956e-06	564	Saliva microbiota abundance (Species periodonticum)	TRUE	reported	RBa5xB	16	86521582	C	G	0.959593	-0.000420781	0.00830536	0.645287	Leiomyoma of uterus	TRUE	reported	YcAPbV	282064	0.036442	21.255	23.4432	21.255	27.5889
rs1338392	1	247765394	T	C	0.379799	0.0775753	0.177305	1.2809e-06	564	Saliva microbiota abundance (Species periodonticum)	TRUE	reported	RBa5xB	1	247602092	C	T	0.408288	0.0323452	0.0391158	0.188589	Polycystic ovarian syndrome	TRUE	reported	KDhlXQ	269994	0.0407667	23.8846	23.4432	21.255	27.5889
rs10428324	4	15983317	C	T	0.327719	0.066523	0.744681	1.10328e-06	564	Saliva microbiota abundance (Species periodonticum)	TRUE	reported	RBa5xB	4	15981694	T	C	0.999582	-1.75804e-05	0.0335245	0.704944	Polycystic ovarian syndrome	TRUE	reported	KDhlXQ	269994	0.0412556	24.1833	23.4432	21.255	27.5889
rs16906710	11	20757955	C	T	-0.41611	0.0899999	0.129433	4.6869e-06	564	Saliva microbiota abundance (Species periodonticum)	TRUE	reported	RBa5xB	11	20736409	T	C	0.254485	-0.0521881	0.0457982	0.128893	Polycystic ovarian syndrome	TRUE	reported	KDhlXQ	269994	0.0365171	21.3005	23.4432	21.255	27.5889
rs10843848	12	31028775	C	T	-0.298617	0.0632905	0.281915	3.00657e-06	564	Saliva microbiota abundance (Species periodonticum)	TRUE	reported	RBa5xB	12	30875841	T	C	0.373744	0.029111	0.032728	0.321246	Polycystic ovarian syndrome	TRUE	reported	KDhlXQ	269994	0.0379716	22.1824	23.4432	21.255	27.5889
rs2291254	12	133448815	A	G	-0.478975	0.091028	0.125887	2.03171e-07	564	Saliva microbiota abundance (Species periodonticum)	TRUE	reported	RBa5xB	12	132872229	G	A	0.452174	-0.0395794	0.0526465	0.0933396	Polycystic ovarian syndrome	TRUE	reported	KDhlXQ	269994	0.0467934	27.5889	23.4432	21.255	27.5889
rs2872712	16	9562589	T	C	-0.533691	0.109413	0.0842199	1.39902e-06	564	Saliva microbiota abundance (Species periodonticum)	TRUE	reported	RBa5xB	16	9468732	C	T	0.960527	0.00220409	0.0445344	0.13493	Polycystic ovarian syndrome	TRUE	reported	KDhlXQ	269994	0.0404778	23.7081	23.4432	21.255	27.5889
rs7204515	16	86555188	G	C	-0.306875	0.0664446	0.68883	4.7956e-06	564	Saliva microbiota abundance (Species periodonticum)	TRUE	reported	RBa5xB	16	86521582	C	G	0.339801	0.0307484	0.0322122	0.645581	Polycystic ovarian syndrome	TRUE	reported	KDhlXQ	269994	0.036442	21.255	23.4432	21.255	27.5889
rs1338392	1	247765394	T	C	0.379799	0.0775753	0.177305	1.2809e-06	564	Saliva microbiota abundance (Species periodonticum)	TRUE	reported	RBa5xB	1	247602092	C	T	0.438157	-0.00980812	0.0126506	0.188514	Spontaneous abortion	TRUE	reported	oprORx	222446	0.0407667	23.8846	23.4432	21.255	27.5889
rs10428324	4	15983317	C	T	0.327719	0.066523	0.744681	1.10328e-06	564	Saliva microbiota abundance (Species periodonticum)	TRUE	reported	RBa5xB	4	15981694	T	C	0.149108	-0.0156441	0.0108437	0.705568	Spontaneous abortion	TRUE	reported	oprORx	222446	0.0412556	24.1833	23.4432	21.255	27.5889
rs16906710	11	20757955	C	T	-0.41611	0.0899999	0.129433	4.6869e-06	564	Saliva microbiota abundance (Species periodonticum)	TRUE	reported	RBa5xB	11	20736409	T	C	0.692288	0.00583462	0.0147432	0.128839	Spontaneous abortion	TRUE	reported	oprORx	222446	0.0365171	21.3005	23.4432	21.255	27.5889
rs10843848	12	31028775	C	T	-0.298617	0.0632905	0.281915	3.00657e-06	564	Saliva microbiota abundance (Species periodonticum)	TRUE	reported	RBa5xB	12	30875841	T	C	0.655724	0.00472353	0.010595	0.321251	Spontaneous abortion	TRUE	reported	oprORx	222446	0.0379716	22.1824	23.4432	21.255	27.5889
rs2291254	12	133448815	A	G	-0.478975	0.091028	0.125887	2.03171e-07	564	Saliva microbiota abundance (Species periodonticum)	TRUE	reported	RBa5xB	12	132872229	G	A	0.594289	0.00910519	0.0170947	0.093439	Spontaneous abortion	TRUE	reported	oprORx	222446	0.0467934	27.5889	23.4432	21.255	27.5889
rs2872712	16	9562589	T	C	-0.533691	0.109413	0.0842199	1.39902e-06	564	Saliva microbiota abundance (Species periodonticum)	TRUE	reported	RBa5xB	16	9468732	C	T	0.989927	0.000182731	0.0144731	0.134627	Spontaneous abortion	TRUE	reported	oprORx	222446	0.0404778	23.7081	23.4432	21.255	27.5889
rs7204515	16	86555188	G	C	-0.306875	0.0664446	0.68883	4.7956e-06	564	Saliva microbiota abundance (Species periodonticum)	TRUE	reported	RBa5xB	16	86521582	C	G	0.219666	-0.0128177	0.0104429	0.644675	Spontaneous abortion	TRUE	reported	oprORx	222446	0.036442	21.255	23.4432	21.255	27.5889
rs76477798	5	62599071	A	C	-0.37685	0.0753188	0.176367	7.53361e-07	567	Saliva microbiota abundance (Species rogosae)	TRUE	reported	sM97E1	5	63303244	C	A	0.70462	0.00493727	0.0130239	0.23098	Endometriosis	TRUE	reported	ssiwZL	150350	0.0422846	24.9456	24.273	22.2002	26.685
rs7710166	5	165693615	C	G	0.338576	0.0700765	0.224868	1.74777e-06	567	Saliva microbiota abundance (Species rogosae)	TRUE	reported	sM97E1	5	166266610	G	C	0.541304	0.00724769	0.0118651	0.305152	Endometriosis	TRUE	reported	ssiwZL	150350	0.0395424	23.2613	24.273	22.2002	26.685
rs79529364	9	31447887	A	G	0.686657	0.13269	0.0537919	3.17345e-07	567	Saliva microbiota abundance (Species rogosae)	TRUE	reported	sM97E1	9	31447889	G	A	0.779958	0.00755928	0.0270579	0.0429172	Endometriosis	TRUE	reported	ssiwZL	150350	0.0451001	26.685	24.273	22.2002	26.685
rs1785264	18	3319659	T	C	0.406963	0.0862202	0.127866	2.97674e-06	567	Saliva microbiota abundance (Species rogosae)	TRUE	reported	sM97E1	18	3319661	C	T	0.545665	0.00902503	0.0149354	0.159369	Endometriosis	TRUE	reported	ssiwZL	150350	0.0378069	22.2002	24.273	22.2002	26.685
rs76477798	5	62599071	A	C	-0.37685	0.0753188	0.176367	7.53361e-07	567	Saliva microbiota abundance (Species rogosae)	TRUE	reported	sM97E1	5	63303244	C	A	0.872276	-0.00609599	0.037918	0.230941	Female infertility, tubal origin	TRUE	reported	OTk2vL	132198	0.0422846	24.9456	24.273	22.2002	26.685
rs7710166	5	165693615	C	G	0.338576	0.0700765	0.224868	1.74777e-06	567	Saliva microbiota abundance (Species rogosae)	TRUE	reported	sM97E1	5	166266610	G	C	0.413076	0.0282136	0.0344703	0.30509	Female infertility, tubal origin	TRUE	reported	OTk2vL	132198	0.0395424	23.2613	24.273	22.2002	26.685
rs79529364	9	31447887	A	G	0.686657	0.13269	0.0537919	3.17345e-07	567	Saliva microbiota abundance (Species rogosae)	TRUE	reported	sM97E1	9	31447889	G	A	0.052002	0.152587	0.0785271	0.0429724	Female infertility, tubal origin	TRUE	reported	OTk2vL	132198	0.0451001	26.685	24.273	22.2002	26.685
rs1785264	18	3319659	T	C	0.406963	0.0862202	0.127866	2.97674e-06	567	Saliva microbiota abundance (Species rogosae)	TRUE	reported	sM97E1	18	3319661	C	T	0.422217	0.0348187	0.0433835	0.159474	Female infertility, tubal origin	TRUE	reported	OTk2vL	132198	0.0378069	22.2002	24.273	22.2002	26.685
rs76477798	5	62599071	A	C	-0.37685	0.0753188	0.176367	7.53361e-07	567	Saliva microbiota abundance (Species rogosae)	TRUE	reported	sM97E1	5	63303244	C	A	0.567875	0.0341115	0.0597209	0.231001	Habitual aborter	TRUE	reported	PQ95LT	130971	0.0422846	24.9456	24.273	22.2002	26.685
rs7710166	5	165693615	C	G	0.338576	0.0700765	0.224868	1.74777e-06	567	Saliva microbiota abundance (Species rogosae)	TRUE	reported	sM97E1	5	166266610	G	C	0.652633	-0.024524	0.0544848	0.304967	Habitual aborter	TRUE	reported	PQ95LT	130971	0.0395424	23.2613	24.273	22.2002	26.685
rs79529364	9	31447887	A	G	0.686657	0.13269	0.0537919	3.17345e-07	567	Saliva microbiota abundance (Species rogosae)	TRUE	reported	sM97E1	9	31447889	G	A	0.0118793	0.282628	0.112345	0.0429572	Habitual aborter	TRUE	reported	PQ95LT	130971	0.0451001	26.685	24.273	22.2002	26.685
rs1785264	18	3319659	T	C	0.406963	0.0862202	0.127866	2.97674e-06	567	Saliva microbiota abundance (Species rogosae)	TRUE	reported	sM97E1	18	3319661	C	T	0.0406266	-0.139746	0.068258	0.159294	Habitual aborter	TRUE	reported	PQ95LT	130971	0.0378069	22.2002	24.273	22.2002	26.685
rs76477798	5	62599071	A	C	-0.37685	0.0753188	0.176367	7.53361e-07	567	Saliva microbiota abundance (Species rogosae)	TRUE	reported	sM97E1	5	63303244	C	A	0.153116	0.0133553	0.00934845	0.231205	Leiomyoma of uterus	TRUE	reported	YcAPbV	282064	0.0422846	24.9456	24.273	22.2002	26.685
rs7710166	5	165693615	C	G	0.338576	0.0700765	0.224868	1.74777e-06	567	Saliva microbiota abundance (Species rogosae)	TRUE	reported	sM97E1	5	166266610	G	C	0.753913	0.00267868	0.00854485	0.304618	Leiomyoma of uterus	TRUE	reported	YcAPbV	282064	0.0395424	23.2613	24.273	22.2002	26.685
rs79529364	9	31447887	A	G	0.686657	0.13269	0.0537919	3.17345e-07	567	Saliva microbiota abundance (Species rogosae)	TRUE	reported	sM97E1	9	31447889	G	A	0.732933	0.00659855	0.0193377	0.0432596	Leiomyoma of uterus	TRUE	reported	YcAPbV	282064	0.0451001	26.685	24.273	22.2002	26.685
rs1785264	18	3319659	T	C	0.406963	0.0862202	0.127866	2.97674e-06	567	Saliva microbiota abundance (Species rogosae)	TRUE	reported	sM97E1	18	3319661	C	T	0.15411	0.015281	0.0107223	0.159214	Leiomyoma of uterus	TRUE	reported	YcAPbV	282064	0.0378069	22.2002	24.273	22.2002	26.685
rs76477798	5	62599071	A	C	-0.37685	0.0753188	0.176367	7.53361e-07	567	Saliva microbiota abundance (Species rogosae)	TRUE	reported	sM97E1	5	63303244	C	A	0.228795	0.0437555	0.0363578	0.231143	Polycystic ovarian syndrome	TRUE	reported	KDhlXQ	269994	0.0422846	24.9456	24.273	22.2002	26.685
rs7710166	5	165693615	C	G	0.338576	0.0700765	0.224868	1.74777e-06	567	Saliva microbiota abundance (Species rogosae)	TRUE	reported	sM97E1	5	166266610	G	C	0.714074	-0.0121668	0.0332073	0.304709	Polycystic ovarian syndrome	TRUE	reported	KDhlXQ	269994	0.0395424	23.2613	24.273	22.2002	26.685
rs79529364	9	31447887	A	G	0.686657	0.13269	0.0537919	3.17345e-07	567	Saliva microbiota abundance (Species rogosae)	TRUE	reported	sM97E1	9	31447889	G	A	0.398642	0.0632397	0.0749241	0.0432641	Polycystic ovarian syndrome	TRUE	reported	KDhlXQ	269994	0.0451001	26.685	24.273	22.2002	26.685
rs1785264	18	3319659	T	C	0.406963	0.0862202	0.127866	2.97674e-06	567	Saliva microbiota abundance (Species rogosae)	TRUE	reported	sM97E1	18	3319661	C	T	0.729169	0.0144331	0.0416862	0.159351	Polycystic ovarian syndrome	TRUE	reported	KDhlXQ	269994	0.0378069	22.2002	24.273	22.2002	26.685
rs76477798	5	62599071	A	C	-0.37685	0.0753188	0.176367	7.53361e-07	567	Saliva microbiota abundance (Species rogosae)	TRUE	reported	sM97E1	5	63303244	C	A	0.097472	-0.0194806	0.0117549	0.231148	Spontaneous abortion	TRUE	reported	oprORx	222446	0.0422846	24.9456	24.273	22.2002	26.685
rs7710166	5	165693615	C	G	0.338576	0.0700765	0.224868	1.74777e-06	567	Saliva microbiota abundance (Species rogosae)	TRUE	reported	sM97E1	5	166266610	G	C	0.646556	0.00491848	0.0107261	0.304539	Spontaneous abortion	TRUE	reported	oprORx	222446	0.0395424	23.2613	24.273	22.2002	26.685
rs79529364	9	31447887	A	G	0.686657	0.13269	0.0537919	3.17345e-07	567	Saliva microbiota abundance (Species rogosae)	TRUE	reported	sM97E1	9	31447889	G	A	0.439839	0.0188059	0.0243453	0.0433631	Spontaneous abortion	TRUE	reported	oprORx	222446	0.0451001	26.685	24.273	22.2002	26.685
rs1785264	18	3319659	T	C	0.406963	0.0862202	0.127866	2.97674e-06	567	Saliva microbiota abundance (Species rogosae)	TRUE	reported	sM97E1	18	3319661	C	T	0.945863	0.000916996	0.0135046	0.158713	Spontaneous abortion	TRUE	reported	oprORx	222446	0.0378069	22.2002	24.273	22.2002	26.685
rs1922179	2	122847139	T	C	-0.394118	0.0836078	0.134488	3.02005e-06	606	Saliva microbiota abundance (unknown Gemella)	TRUE	reported	glIW1M	2	122089563	C	T	0.4703	-0.0140993	0.0195284	0.085689	Endometriosis	TRUE	reported	ssiwZL	150350	0.035371	22.1474	22.4068	21.572	23.4159
rs3754794	2	201246198	G	A	0.417465	0.0861285	0.127063	1.59577e-06	606	Saliva microbiota abundance (unknown Gemella)	TRUE	reported	glIW1M	2	200381475	A	G	0.975187	0.00053462	0.0171885	0.11556	Endometriosis	TRUE	reported	ssiwZL	150350	0.0373211	23.4159	22.4068	21.572	23.4159
rs2716010	4	121192931	A	G	0.271716	0.0584053	0.638614	4.03725e-06	606	Saliva microbiota abundance (unknown Gemella)	TRUE	reported	glIW1M	4	120271776	G	A	0.0427455	-0.0223598	0.0110354	0.57333	Endometriosis	TRUE	reported	ssiwZL	150350	0.0344836	21.572	22.4068	21.572	23.4159
rs4424010	5	174766716	A	C	0.272856	0.05814	0.529703	3.33201e-06	606	Saliva microbiota abundance (unknown Gemella)	TRUE	reported	glIW1M	5	175339713	C	A	0.0552192	-0.0211762	0.0110457	0.562464	Endometriosis	TRUE	reported	ssiwZL	150350	0.0350704	21.9524	22.4068	21.572	23.4159
rs3806857	5	180019198	C	T	-0.620102	0.131734	0.049505	3.1165e-06	606	Saliva microbiota abundance (unknown Gemella)	TRUE	reported	glIW1M	5	180592198	T	C	0.925913	-0.00209997	0.0225833	0.0623472	Endometriosis	TRUE	reported	ssiwZL	150350	0.0352749	22.0851	22.4068	21.572	23.4159
rs10275168	7	145216892	G	A	0.274386	0.0567887	0.465347	1.71853e-06	606	Saliva microbiota abundance (unknown Gemella)	TRUE	reported	glIW1M	7	145519799	A	G	0.336868	0.0105188	0.0109529	0.460922	Endometriosis	TRUE	reported	ssiwZL	150350	0.0370945	23.2682	22.4068	21.572	23.4159
rs1922179	2	122847139	T	C	-0.394118	0.0836078	0.134488	3.02005e-06	606	Saliva microbiota abundance (unknown Gemella)	TRUE	reported	glIW1M	2	122089563	C	T	0.875585	-0.00890921	0.0569029	0.0856577	Female infertility, tubal origin	TRUE	reported	OTk2vL	132198	0.035371	22.1474	22.4068	21.572	23.4159
rs3754794	2	201246198	G	A	0.417465	0.0861285	0.127063	1.59577e-06	606	Saliva microbiota abundance (unknown Gemella)	TRUE	reported	glIW1M	2	200381475	A	G	0.294882	0.0522134	0.0498471	0.115663	Female infertility, tubal origin	TRUE	reported	OTk2vL	132198	0.0373211	23.4159	22.4068	21.572	23.4159
rs2716010	4	121192931	A	G	0.271716	0.0584053	0.638614	4.03725e-06	606	Saliva microbiota abundance (unknown Gemella)	TRUE	reported	glIW1M	4	120271776	G	A	0.696803	0.0125387	0.0321802	0.57394	Female infertility, tubal origin	TRUE	reported	OTk2vL	132198	0.0344836	21.572	22.4068	21.572	23.4159
rs4424010	5	174766716	A	C	0.272856	0.05814	0.529703	3.33201e-06	606	Saliva microbiota abundance (unknown Gemella)	TRUE	reported	glIW1M	5	175339713	C	A	0.589152	-0.017342	0.0321108	0.562932	Female infertility, tubal origin	TRUE	reported	OTk2vL	132198	0.0350704	21.9524	22.4068	21.572	23.4159
rs3806857	5	180019198	C	T	-0.620102	0.131734	0.049505	3.1165e-06	606	Saliva microbiota abundance (unknown Gemella)	TRUE	reported	glIW1M	5	180592198	T	C	0.355643	0.0605339	0.0655342	0.0624047	Female infertility, tubal origin	TRUE	reported	OTk2vL	132198	0.0352749	22.0851	22.4068	21.572	23.4159
rs10275168	7	145216892	G	A	0.274386	0.0567887	0.465347	1.71853e-06	606	Saliva microbiota abundance (unknown Gemella)	TRUE	reported	glIW1M	7	145519799	A	G	0.354146	-0.0294621	0.0317966	0.460426	Female infertility, tubal origin	TRUE	reported	OTk2vL	132198	0.0370945	23.2682	22.4068	21.572	23.4159
rs1922179	2	122847139	T	C	-0.394118	0.0836078	0.134488	3.02005e-06	606	Saliva microbiota abundance (unknown Gemella)	TRUE	reported	glIW1M	2	122089563	C	T	0.133304	0.135544	0.0902902	0.0857263	Habitual aborter	TRUE	reported	PQ95LT	130971	0.035371	22.1474	22.4068	21.572	23.4159
rs3754794	2	201246198	G	A	0.417465	0.0861285	0.127063	1.59577e-06	606	Saliva microbiota abundance (unknown Gemella)	TRUE	reported	glIW1M	2	200381475	A	G	0.746256	0.0254596	0.0786812	0.115596	Habitual aborter	TRUE	reported	PQ95LT	130971	0.0373211	23.4159	22.4068	21.572	23.4159
rs2716010	4	121192931	A	G	0.271716	0.0584053	0.638614	4.03725e-06	606	Saliva microbiota abundance (unknown Gemella)	TRUE	reported	glIW1M	4	120271776	G	A	0.315554	0.050898	0.0507136	0.573917	Habitual aborter	TRUE	reported	PQ95LT	130971	0.0344836	21.572	22.4068	21.572	23.4159
rs4424010	5	174766716	A	C	0.272856	0.05814	0.529703	3.33201e-06	606	Saliva microbiota abundance (unknown Gemella)	TRUE	reported	glIW1M	5	175339713	C	A	0.442522	-0.0389769	0.050755	0.562966	Habitual aborter	TRUE	reported	PQ95LT	130971	0.0350704	21.9524	22.4068	21.572	23.4159
rs3806857	5	180019198	C	T	-0.620102	0.131734	0.049505	3.1165e-06	606	Saliva microbiota abundance (unknown Gemella)	TRUE	reported	glIW1M	5	180592198	T	C	0.319845	0.103231	0.103773	0.0623808	Habitual aborter	TRUE	reported	PQ95LT	130971	0.0352749	22.0851	22.4068	21.572	23.4159
rs10275168	7	145216892	G	A	0.274386	0.0567887	0.465347	1.71853e-06	606	Saliva microbiota abundance (unknown Gemella)	TRUE	reported	glIW1M	7	145519799	A	G	0.244213	0.0584897	0.0502263	0.460584	Habitual aborter	TRUE	reported	PQ95LT	130971	0.0370945	23.2682	22.4068	21.572	23.4159
rs1922179	2	122847139	T	C	-0.394118	0.0836078	0.134488	3.02005e-06	606	Saliva microbiota abundance (unknown Gemella)	TRUE	reported	glIW1M	2	122089563	C	T	0.739644	0.00464037	0.0139634	0.0857199	Leiomyoma of uterus	TRUE	reported	YcAPbV	282064	0.035371	22.1474	22.4068	21.572	23.4159
rs3754794	2	201246198	G	A	0.417465	0.0861285	0.127063	1.59577e-06	606	Saliva microbiota abundance (unknown Gemella)	TRUE	reported	glIW1M	2	200381475	A	G	0.806169	0.00302455	0.0123264	0.115925	Leiomyoma of uterus	TRUE	reported	YcAPbV	282064	0.0373211	23.4159	22.4068	21.572	23.4159
rs2716010	4	121192931	A	G	0.271716	0.0584053	0.638614	4.03725e-06	606	Saliva microbiota abundance (unknown Gemella)	TRUE	reported	glIW1M	4	120271776	G	A	0.612278	-0.00401739	0.00792659	0.573197	Leiomyoma of uterus	TRUE	reported	YcAPbV	282064	0.0344836	21.572	22.4068	21.572	23.4159
rs4424010	5	174766716	A	C	0.272856	0.05814	0.529703	3.33201e-06	606	Saliva microbiota abundance (unknown Gemella)	TRUE	reported	glIW1M	5	175339713	C	A	0.211644	-0.0098822	0.00791173	0.562161	Leiomyoma of uterus	TRUE	reported	YcAPbV	282064	0.0350704	21.9524	22.4068	21.572	23.4159
rs3806857	5	180019198	C	T	-0.620102	0.131734	0.049505	3.1165e-06	606	Saliva microbiota abundance (unknown Gemella)	TRUE	reported	glIW1M	5	180592198	T	C	0.79848	-0.0041377	0.0162063	0.0627663	Leiomyoma of uterus	TRUE	reported	YcAPbV	282064	0.0352749	22.0851	22.4068	21.572	23.4159
rs10275168	7	145216892	G	A	0.274386	0.0567887	0.465347	1.71853e-06	606	Saliva microbiota abundance (unknown Gemella)	TRUE	reported	glIW1M	7	145519799	A	G	0.650625	0.00356435	0.00787018	0.462018	Leiomyoma of uterus	TRUE	reported	YcAPbV	282064	0.0370945	23.2682	22.4068	21.572	23.4159
rs1922179	2	122847139	T	C	-0.394118	0.0836078	0.134488	3.02005e-06	606	Saliva microbiota abundance (unknown Gemella)	TRUE	reported	glIW1M	2	122089563	C	T	0.393755	-0.0468133	0.0548919	0.0857219	Polycystic ovarian syndrome	TRUE	reported	KDhlXQ	269994	0.035371	22.1474	22.4068	21.572	23.4159
rs3754794	2	201246198	G	A	0.417465	0.0861285	0.127063	1.59577e-06	606	Saliva microbiota abundance (unknown Gemella)	TRUE	reported	glIW1M	2	200381475	A	G	0.839148	-0.00969501	0.0477627	0.115914	Polycystic ovarian syndrome	TRUE	reported	KDhlXQ	269994	0.0373211	23.4159	22.4068	21.572	23.4159
rs2716010	4	121192931	A	G	0.271716	0.0584053	0.638614	4.03725e-06	606	Saliva microbiota abundance (unknown Gemella)	TRUE	reported	glIW1M	4	120271776	G	A	0.560624	-0.0179375	0.0308251	0.573258	Polycystic ovarian syndrome	TRUE	reported	KDhlXQ	269994	0.0344836	21.572	22.4068	21.572	23.4159
rs4424010	5	174766716	A	C	0.272856	0.05814	0.529703	3.33201e-06	606	Saliva microbiota abundance (unknown Gemella)	TRUE	reported	glIW1M	5	175339713	C	A	0.469225	0.0222589	0.0307553	0.562276	Polycystic ovarian syndrome	TRUE	reported	KDhlXQ	269994	0.0350704	21.9524	22.4068	21.572	23.4159
rs3806857	5	180019198	C	T	-0.620102	0.131734	0.049505	3.1165e-06	606	Saliva microbiota abundance (unknown Gemella)	TRUE	reported	glIW1M	5	180592198	T	C	0.0516238	-0.12146	0.0624071	0.0628848	Polycystic ovarian syndrome	TRUE	reported	KDhlXQ	269994	0.0352749	22.0851	22.4068	21.572	23.4159
rs10275168	7	145216892	G	A	0.274386	0.0567887	0.465347	1.71853e-06	606	Saliva microbiota abundance (unknown Gemella)	TRUE	reported	glIW1M	7	145519799	A	G	0.537122	-0.0188184	0.0304914	0.462053	Polycystic ovarian syndrome	TRUE	reported	KDhlXQ	269994	0.0370945	23.2682	22.4068	21.572	23.4159
rs1922179	2	122847139	T	C	-0.394118	0.0836078	0.134488	3.02005e-06	606	Saliva microbiota abundance (unknown Gemella)	TRUE	reported	glIW1M	2	122089563	C	T	0.00146288	-0.0572084	0.017979	0.0857273	Spontaneous abortion	TRUE	reported	oprORx	222446	0.035371	22.1474	22.4068	21.572	23.4159
rs3754794	2	201246198	G	A	0.417465	0.0861285	0.127063	1.59577e-06	606	Saliva microbiota abundance (unknown Gemella)	TRUE	reported	glIW1M	2	200381475	A	G	0.721436	-0.00552862	0.0155063	0.115977	Spontaneous abortion	TRUE	reported	oprORx	222446	0.0373211	23.4159	22.4068	21.572	23.4159
rs2716010	4	121192931	A	G	0.271716	0.0584053	0.638614	4.03725e-06	606	Saliva microbiota abundance (unknown Gemella)	TRUE	reported	glIW1M	4	120271776	G	A	0.142568	-0.0146358	0.00998149	0.572932	Spontaneous abortion	TRUE	reported	oprORx	222446	0.0344836	21.572	22.4068	21.572	23.4159
rs4424010	5	174766716	A	C	0.272856	0.05814	0.529703	3.33201e-06	606	Saliva microbiota abundance (unknown Gemella)	TRUE	reported	glIW1M	5	175339713	C	A	0.562844	-0.00575554	0.00994697	0.56198	Spontaneous abortion	TRUE	reported	oprORx	222446	0.0350704	21.9524	22.4068	21.572	23.4159
rs3806857	5	180019198	C	T	-0.620102	0.131734	0.049505	3.1165e-06	606	Saliva microbiota abundance (unknown Gemella)	TRUE	reported	glIW1M	5	180592198	T	C	0.442128	-0.0155738	0.0202625	0.0630088	Spontaneous abortion	TRUE	reported	oprORx	222446	0.0352749	22.0851	22.4068	21.572	23.4159
rs10275168	7	145216892	G	A	0.274386	0.0567887	0.465347	1.71853e-06	606	Saliva microbiota abundance (unknown Gemella)	TRUE	reported	glIW1M	7	145519799	A	G	0.1771	0.0133571	0.00989609	0.462673	Spontaneous abortion	TRUE	reported	oprORx	222446	0.0370945	23.2682	22.4068	21.572	23.4159
rs113025088	3	935565	T	C	0.314164	0.0670048	0.285455	3.47501e-06	550	Saliva microbiota abundance (unknown Neisseria species (ASV0004))	TRUE	reported	hSy7Ls	3	893882	C	T	0.890433	-0.00163624	0.0118778	0.313531	Endometriosis	TRUE	reported	ssiwZL	150350	0.0384341	21.9038	22.2883	21.2606	24.7196
rs9394228	6	34449966	T	C	-0.279888	0.0605784	0.454545	4.78228e-06	550	Saliva microbiota abundance (unknown Neisseria species (ASV0004))	TRUE	reported	hSy7Ls	6	34482189	C	T	0.250489	-0.0126606	0.0110172	0.455565	Endometriosis	TRUE	reported	ssiwZL	150350	0.0373624	21.2693	22.2883	21.2606	24.7196
rs546156	11	75320668	T	C	-0.393871	0.0852659	0.138182	4.8032e-06	550	Saliva microbiota abundance (unknown Neisseria species (ASV0004))	TRUE	reported	hSy7Ls	11	75609623	C	T	0.400898	-0.0114888	0.0136768	0.200483	Endometriosis	TRUE	reported	ssiwZL	150350	0.0373477	21.2606	22.2883	21.2606	24.7196
rs67577153	12	130445611	A	T	-0.371145	0.0745129	0.201818	8.49329e-07	550	Saliva microbiota abundance (unknown Neisseria species (ASV0004))	TRUE	reported	hSy7Ls	12	129961066	T	A	0.686863	0.00489424	0.012141	0.282066	Endometriosis	TRUE	reported	ssiwZL	150350	0.0431619	24.7196	22.2883	21.2606	24.7196
rs113025088	3	935565	T	C	0.314164	0.0670048	0.285455	3.47501e-06	550	Saliva microbiota abundance (unknown Neisseria species (ASV0004))	TRUE	reported	hSy7Ls	3	893882	C	T	0.721315	-0.0123092	0.0345084	0.313864	Female infertility, tubal origin	TRUE	reported	OTk2vL	132198	0.0384341	21.9038	22.2883	21.2606	24.7196
rs9394228	6	34449966	T	C	-0.279888	0.0605784	0.454545	4.78228e-06	550	Saliva microbiota abundance (unknown Neisseria species (ASV0004))	TRUE	reported	hSy7Ls	6	34482189	C	T	0.116505	-0.0503964	0.0321075	0.455815	Female infertility, tubal origin	TRUE	reported	OTk2vL	132198	0.0373624	21.2693	22.2883	21.2606	24.7196
rs546156	11	75320668	T	C	-0.393871	0.0852659	0.138182	4.8032e-06	550	Saliva microbiota abundance (unknown Neisseria species (ASV0004))	TRUE	reported	hSy7Ls	11	75609623	C	T	0.546205	-0.0239977	0.0397672	0.200652	Female infertility, tubal origin	TRUE	reported	OTk2vL	132198	0.0373477	21.2606	22.2883	21.2606	24.7196
rs67577153	12	130445611	A	T	-0.371145	0.0745129	0.201818	8.49329e-07	550	Saliva microbiota abundance (unknown Neisseria species (ASV0004))	TRUE	reported	hSy7Ls	12	129961066	T	A	0.655849	-0.0157432	0.0353264	0.281936	Female infertility, tubal origin	TRUE	reported	OTk2vL	132198	0.0431619	24.7196	22.2883	21.2606	24.7196
rs113025088	3	935565	T	C	0.314164	0.0670048	0.285455	3.47501e-06	550	Saliva microbiota abundance (unknown Neisseria species (ASV0004))	TRUE	reported	hSy7Ls	3	893882	C	T	0.283962	0.0579491	0.0540841	0.313999	Habitual aborter	TRUE	reported	PQ95LT	130971	0.0384341	21.9038	22.2883	21.2606	24.7196
rs9394228	6	34449966	T	C	-0.279888	0.0605784	0.454545	4.78228e-06	550	Saliva microbiota abundance (unknown Neisseria species (ASV0004))	TRUE	reported	hSy7Ls	6	34482189	C	T	0.167347	0.0700516	0.0507334	0.456118	Habitual aborter	TRUE	reported	PQ95LT	130971	0.0373624	21.2693	22.2883	21.2606	24.7196
rs546156	11	75320668	T	C	-0.393871	0.0852659	0.138182	4.8032e-06	550	Saliva microbiota abundance (unknown Neisseria species (ASV0004))	TRUE	reported	hSy7Ls	11	75609623	C	T	0.0522384	0.122289	0.0629978	0.200804	Habitual aborter	TRUE	reported	PQ95LT	130971	0.0373477	21.2606	22.2883	21.2606	24.7196
rs67577153	12	130445611	A	T	-0.371145	0.0745129	0.201818	8.49329e-07	550	Saliva microbiota abundance (unknown Neisseria species (ASV0004))	TRUE	reported	hSy7Ls	12	129961066	T	A	0.718805	0.0200852	0.0557834	0.282001	Habitual aborter	TRUE	reported	PQ95LT	130971	0.0431619	24.7196	22.2883	21.2606	24.7196
rs113025088	3	935565	T	C	0.314164	0.0670048	0.285455	3.47501e-06	550	Saliva microbiota abundance (unknown Neisseria species (ASV0004))	TRUE	reported	hSy7Ls	3	893882	C	T	0.650459	-0.00385649	0.0085109	0.314157	Leiomyoma of uterus	TRUE	reported	YcAPbV	282064	0.0384341	21.9038	22.2883	21.2606	24.7196
rs9394228	6	34449966	T	C	-0.279888	0.0605784	0.454545	4.78228e-06	550	Saliva microbiota abundance (unknown Neisseria species (ASV0004))	TRUE	reported	hSy7Ls	6	34482189	C	T	0.0366623	-0.0165499	0.00792048	0.455005	Leiomyoma of uterus	TRUE	reported	YcAPbV	282064	0.0373624	21.2693	22.2883	21.2606	24.7196
rs546156	11	75320668	T	C	-0.393871	0.0852659	0.138182	4.8032e-06	550	Saliva microbiota abundance (unknown Neisseria species (ASV0004))	TRUE	reported	hSy7Ls	11	75609623	C	T	0.856703	-0.0017669	0.00978498	0.200761	Leiomyoma of uterus	TRUE	reported	YcAPbV	282064	0.0373477	21.2606	22.2883	21.2606	24.7196
rs67577153	12	130445611	A	T	-0.371145	0.0745129	0.201818	8.49329e-07	550	Saliva microbiota abundance (unknown Neisseria species (ASV0004))	TRUE	reported	hSy7Ls	12	129961066	T	A	0.952788	-0.00051614	0.00871773	0.281915	Leiomyoma of uterus	TRUE	reported	YcAPbV	282064	0.0431619	24.7196	22.2883	21.2606	24.7196
rs113025088	3	935565	T	C	0.314164	0.0670048	0.285455	3.47501e-06	550	Saliva microbiota abundance (unknown Neisseria species (ASV0004))	TRUE	reported	hSy7Ls	3	893882	C	T	0.166835	0.0456332	0.0330091	0.314088	Polycystic ovarian syndrome	TRUE	reported	KDhlXQ	269994	0.0384341	21.9038	22.2883	21.2606	24.7196
rs9394228	6	34449966	T	C	-0.279888	0.0605784	0.454545	4.78228e-06	550	Saliva microbiota abundance (unknown Neisseria species (ASV0004))	TRUE	reported	hSy7Ls	6	34482189	C	T	0.512674	0.0201723	0.0308124	0.455197	Polycystic ovarian syndrome	TRUE	reported	KDhlXQ	269994	0.0373624	21.2693	22.2883	21.2606	24.7196
rs546156	11	75320668	T	C	-0.393871	0.0852659	0.138182	4.8032e-06	550	Saliva microbiota abundance (unknown Neisseria species (ASV0004))	TRUE	reported	hSy7Ls	11	75609623	C	T	0.230522	-0.0456371	0.0380621	0.200702	Polycystic ovarian syndrome	TRUE	reported	KDhlXQ	269994	0.0373477	21.2606	22.2883	21.2606	24.7196
rs67577153	12	130445611	A	T	-0.371145	0.0745129	0.201818	8.49329e-07	550	Saliva microbiota abundance (unknown Neisseria species (ASV0004))	TRUE	reported	hSy7Ls	12	129961066	T	A	0.0947742	-0.056694	0.0339336	0.282015	Polycystic ovarian syndrome	TRUE	reported	KDhlXQ	269994	0.0431619	24.7196	22.2883	21.2606	24.7196
rs113025088	3	935565	T	C	0.314164	0.0670048	0.285455	3.47501e-06	550	Saliva microbiota abundance (unknown Neisseria species (ASV0004))	TRUE	reported	hSy7Ls	3	893882	C	T	0.558115	0.00626527	0.0106981	0.31379	Spontaneous abortion	TRUE	reported	oprORx	222446	0.0384341	21.9038	22.2883	21.2606	24.7196
rs9394228	6	34449966	T	C	-0.279888	0.0605784	0.454545	4.78228e-06	550	Saliva microbiota abundance (unknown Neisseria species (ASV0004))	TRUE	reported	hSy7Ls	6	34482189	C	T	0.197813	0.0128531	0.00998062	0.454575	Spontaneous abortion	TRUE	reported	oprORx	222446	0.0373624	21.2693	22.2883	21.2606	24.7196
rs546156	11	75320668	T	C	-0.393871	0.0852659	0.138182	4.8032e-06	550	Saliva microbiota abundance (unknown Neisseria species (ASV0004))	TRUE	reported	hSy7Ls	11	75609623	C	T	0.877385	-0.00190427	0.0123425	0.200543	Spontaneous abortion	TRUE	reported	oprORx	222446	0.0373477	21.2606	22.2883	21.2606	24.7196
rs67577153	12	130445611	A	T	-0.371145	0.0745129	0.201818	8.49329e-07	550	Saliva microbiota abundance (unknown Neisseria species (ASV0004))	TRUE	reported	hSy7Ls	12	129961066	T	A	0.20108	0.0140335	0.0109767	0.28252	Spontaneous abortion	TRUE	reported	oprORx	222446	0.0431619	24.7196	22.2883	21.2606	24.7196
rs790839	5	127088838	C	G	0.301152	0.0647718	0.716169	4.14471e-06	569	Saliva microbiota abundance (unknown Porphyromonas species (ASV0008))	TRUE	reported	ERvoru	5	127753146	G	C	0.622289	0.00596463	0.0121082	0.712692	Endometriosis	TRUE	reported	ssiwZL	150350	0.0366012	21.5413	23.959	21.5413	25.8476
rs144152372	5	159565305	A	G	0.474319	0.0970959	0.105448	1.34714e-06	569	Saliva microbiota abundance (unknown Porphyromonas species (ASV0008))	TRUE	reported	ERvoru	5	160138298	G	A	0.539568	0.0124166	0.02024	0.0808488	Endometriosis	TRUE	reported	ssiwZL	150350	0.0402517	23.7799	23.959	21.5413	25.8476
rs4965294	15	100799726	A	G	-0.32106	0.0630393	0.289104	4.80464e-07	569	Saliva microbiota abundance (unknown Porphyromonas species (ASV0008))	TRUE	reported	ERvoru	15	100259521	G	A	0.0653371	0.0206122	0.0111844	0.399401	Endometriosis	TRUE	reported	ssiwZL	150350	0.0435991	25.8476	23.959	21.5413	25.8476
rs62082141	17	56520595	C	T	-0.450796	0.0906056	0.113357	8.64816e-07	569	Saliva microbiota abundance (unknown Porphyromonas species (ASV0008))	TRUE	reported	ERvoru	17	58443234	T	C	0.759973	0.00717882	0.0234973	0.0573547	Endometriosis	TRUE	reported	ssiwZL	150350	0.041691	24.6672	23.959	21.5413	25.8476
rs790839	5	127088838	C	G	0.301152	0.0647718	0.716169	4.14471e-06	569	Saliva microbiota abundance (unknown Porphyromonas species (ASV0008))	TRUE	reported	ERvoru	5	127753146	G	C	0.767688	-0.0103987	0.0352021	0.712307	Female infertility, tubal origin	TRUE	reported	OTk2vL	132198	0.0366012	21.5413	23.959	21.5413	25.8476
[truncated: 211 more rows]
