# Supplementary material for: Causal effects of oral microbiome traits on female reproductive diseases: a two-sample Mendelian randomization study
Source: BMC Womens Health. 2026 May 22;26:359. doi: 10.1186/s12905-026-04547-3 (PMC13371253; doi:10.1186/s12905-026-04547-3)
Supplement: Supplementary file 4 — Supplementary Material 4. [file 12905_2026_4547_MOESM4_ESM.xlsx]

## Sheet: Sheet 1
Exposure	Outcome	R.OR.(CI%)	R.P	O.OR.(CI%)	O.P	Global.P	Number.of.outliers	Distortion.P	outlier_SNP
Saliva microbiota abundance (Class Bacilli)	Endometriosis	1.0065 ( 0.9683 - 1.0461 )	0.765059	NA ( NA - NA )		0.47233333333333299
Saliva microbiota abundance (Class Bacilli)	Female infertility, tubal origin	1.0559 ( 0.991 - 1.1249 )	0.191307	NA ( NA - NA )		0.83
Saliva microbiota abundance (Class Bacilli)	Habitual aborter	0.9685 ( 0.8622 - 1.088 )	0.627391	NA ( NA - NA )		0.77633333333333299
Saliva microbiota abundance (Class Bacilli)	Leiomyoma of uterus	1.0303 ( 1.0018 - 1.0595 )	0.127861	NA ( NA - NA )		0.53600000000000003
Saliva microbiota abundance (Class Bacilli)	Polycystic ovarian syndrome	1.0969 ( 0.9539 - 1.2614 )	0.285139	NA ( NA - NA )		0.287333333333333
Saliva microbiota abundance (Class Bacilli)	Spontaneous abortion	0.9968 ( 0.934 - 1.0638 )	0.928794	NA ( NA - NA )		8.4333333333333302E-2
Saliva microbiota abundance (Family Actinomycetaceae)	Endometriosis	0.9721 ( 0.9554 - 0.9892 )	0.0331539	NA ( NA - NA )		0.90766666666666695
Saliva microbiota abundance (Family Actinomycetaceae)	Female infertility, tubal origin	1.0139 ( 0.9111 - 1.1283 )	0.812557	NA ( NA - NA )		0.38833333333333298
Saliva microbiota abundance (Family Actinomycetaceae)	Habitual aborter	1.167 ( 0.9897 - 1.3761 )	0.140149	NA ( NA - NA )		0.42833333333333301
Saliva microbiota abundance (Family Actinomycetaceae)	Leiomyoma of uterus	0.9897 ( 0.9625 - 1.0176 )	0.506225	NA ( NA - NA )		0.34599999999999997
Saliva microbiota abundance (Family Actinomycetaceae)	Polycystic ovarian syndrome	0.9818 ( 0.8808 - 1.0945 )	0.757379	NA ( NA - NA )		0.35966666666666702
Saliva microbiota abundance (Family Actinomycetaceae)	Spontaneous abortion	0.9806 ( 0.9486 - 1.0137 )	0.312242	NA ( NA - NA )		0.40733333333333299
Saliva microbiota abundance (Family Lachnospiraceae_[XIV])	Endometriosis	0.9655 ( 0.9256 - 1.007 )	0.140801	0.9816 ( 0.9623 - 1.0013 )	0.110228	1.8333333333333299E-2	1	3.06666666666667E-2	rs4930141
Saliva microbiota abundance (Family Lachnospiraceae_[XIV])	Female infertility, tubal origin	1.0118 ( 0.9219 - 1.1104 )	0.811524	NA ( NA - NA )		0.145666666666667
Saliva microbiota abundance (Family Lachnospiraceae_[XIV])	Habitual aborter	0.9376 ( 0.8153 - 1.0782 )	0.392573	NA ( NA - NA )		0.25433333333333302
Saliva microbiota abundance (Family Lachnospiraceae_[XIV])	Leiomyoma of uterus	1.0099 ( 0.9727 - 1.0486 )	0.620606	1.0103 ( 0.989 - 1.032 )	0.382943	<0.000333333333333333	2	0.97666666666666702	rs4930141,rs541426
Saliva microbiota abundance (Family Lachnospiraceae_[XIV])	Polycystic ovarian syndrome	0.9899 ( 0.9248 - 1.0596 )	0.77663	NA ( NA - NA )		0.54600000000000004
Saliva microbiota abundance (Family Lachnospiraceae_[XIV])	Spontaneous abortion	0.9948 ( 0.9734 - 1.0166 )	0.647964	NA ( NA - NA )		0.62
Saliva microbiota abundance (Family Pasteurellaceae)	Endometriosis	1.003 ( 0.975 - 1.0317 )	0.842244	NA ( NA - NA )		0.26733333333333298
Saliva microbiota abundance (Family Pasteurellaceae)	Female infertility, tubal origin	0.9471 ( 0.8983 - 0.9984 )	0.0783236	NA ( NA - NA )		0.82366666666666699
Saliva microbiota abundance (Family Pasteurellaceae)	Habitual aborter	1.0001 ( 0.8934 - 1.1196 )	0.9983	NA ( NA - NA )		0.47066666666666701
Saliva microbiota abundance (Family Pasteurellaceae)	Leiomyoma of uterus	1.007 ( 0.9824 - 1.0323 )	0.594424	NA ( NA - NA )		6.7000000000000004E-2
Saliva microbiota abundance (Family Pasteurellaceae)	Polycystic ovarian syndrome	0.964 ( 0.8648 - 1.0746 )	0.52661	NA ( NA - NA )		1.8333333333333299E-2
Saliva microbiota abundance (Family Pasteurellaceae)	Spontaneous abortion	1.0106 ( 0.9843 - 1.0376 )	0.455497	NA ( NA - NA )		0.22500000000000001
Saliva microbiota abundance (Family Prevotellaceae)	Endometriosis	0.9769 ( 0.9301 - 1.026 )	0.380669	0.9967 ( 0.9657 - 1.0286 )	0.842219	4.3333333333333297E-3	1	4.26666666666667E-2	rs11023461
Saliva microbiota abundance (Family Prevotellaceae)	Female infertility, tubal origin	1.0647 ( 0.9874 - 1.1482 )	0.147101	NA ( NA - NA )		0.47033333333333299
Saliva microbiota abundance (Family Prevotellaceae)	Habitual aborter	1.0156 ( 0.8891 - 1.1602 )	0.826126	NA ( NA - NA )		0.286333333333333
Saliva microbiota abundance (Family Prevotellaceae)	Leiomyoma of uterus	1.0109 ( 0.9866 - 1.0358 )	0.413071	NA ( NA - NA )		0.128
Saliva microbiota abundance (Family Prevotellaceae)	Polycystic ovarian syndrome	1.0127 ( 0.9614 - 1.0667 )	0.648534	NA ( NA - NA )		0.81200000000000006
Saliva microbiota abundance (Family Prevotellaceae)	Spontaneous abortion	1.0192 ( 0.9916 - 1.0475 )	0.216628	NA ( NA - NA )		0.270666666666667
Saliva microbiota abundance (Family Veillonellaceae)	Endometriosis	1.0262 ( 0.9912 - 1.0625 )	0.240122	NA ( NA - NA )		0.47099999999999997
Saliva microbiota abundance (Family Veillonellaceae)	Female infertility, tubal origin	0.864 ( 0.7884 - 0.947 )	0.0522525	NA ( NA - NA )		0.59833333333333305
Saliva microbiota abundance (Family Veillonellaceae)	Habitual aborter	1.038 ( 0.947 - 1.1377 )	0.484303	NA ( NA - NA )		0.83
Saliva microbiota abundance (Family Veillonellaceae)	Leiomyoma of uterus	1.0262 ( 0.9975 - 1.0557 )	0.171716	NA ( NA - NA )		0.397666666666667
Saliva microbiota abundance (Family Veillonellaceae)	Polycystic ovarian syndrome	1.0217 ( 0.9834 - 1.0615 )	0.351115	NA ( NA - NA )		0.91033333333333299
Saliva microbiota abundance (Family Veillonellaceae)	Spontaneous abortion	0.9863 ( 0.9692 - 1.0038 )	0.221599	NA ( NA - NA )		0.82066666666666699
Saliva microbiota abundance (Genus Fusobacterium)	Endometriosis	1.0109 ( 0.9896 - 1.0327 )	0.341754	NA ( NA - NA )		0.47266666666666701
Saliva microbiota abundance (Genus Fusobacterium)	Female infertility, tubal origin	1.0308 ( 0.9762 - 1.0884 )	0.299818	NA ( NA - NA )		0.68633333333333302
Saliva microbiota abundance (Genus Fusobacterium)	Habitual aborter	1.0824 ( 0.984 - 1.1908 )	0.13466	NA ( NA - NA )		0.48666666666666702
Saliva microbiota abundance (Genus Fusobacterium)	Leiomyoma of uterus	1.0047 ( 0.9911 - 1.0184 )	0.514517	NA ( NA - NA )		0.65400000000000003
Saliva microbiota abundance (Genus Fusobacterium)	Polycystic ovarian syndrome	0.9837 ( 0.9267 - 1.0442 )	0.601365	NA ( NA - NA )		0.46433333333333299
Saliva microbiota abundance (Genus Fusobacterium)	Spontaneous abortion	0.9962 ( 0.9809 - 1.0117 )	0.637657	NA ( NA - NA )		0.80566666666666698
Saliva microbiota abundance (Genus Granulicatella)	Endometriosis	1.014 ( 0.992 - 1.0365 )	0.260172	NA ( NA - NA )		0.74833333333333296
Saliva microbiota abundance (Genus Granulicatella)	Female infertility, tubal origin	0.9501 ( 0.8771 - 1.0291 )	0.255439	NA ( NA - NA )		0.475333333333333
Saliva microbiota abundance (Genus Granulicatella)	Habitual aborter	1.0161 ( 0.8689 - 1.1882 )	0.848069	NA ( NA - NA )		0.26266666666666699
Saliva microbiota abundance (Genus Granulicatella)	Leiomyoma of uterus	1.0081 ( 0.9879 - 1.0286 )	0.464819	NA ( NA - NA )		0.45233333333333298
Saliva microbiota abundance (Genus Granulicatella)	Polycystic ovarian syndrome	1.0015 ( 0.9524 - 1.0531 )	0.956386	NA ( NA - NA )		0.87466666666666704
Saliva microbiota abundance (Genus Granulicatella)	Spontaneous abortion	0.9932 ( 0.9708 - 1.0161 )	0.578705	NA ( NA - NA )		0.58533333333333304
Saliva microbiota abundance (Genus Haemophilus)	Endometriosis	1.0075 ( 0.9769 - 1.0391 )	0.653056	NA ( NA - NA )		0.31466666666666698
Saliva microbiota abundance (Genus Haemophilus)	Female infertility, tubal origin	0.9485 ( 0.8894 - 1.0115 )	0.158444	NA ( NA - NA )		0.67833333333333301
Saliva microbiota abundance (Genus Haemophilus)	Habitual aborter	0.9265 ( 0.7433 - 1.1548 )	0.522136	0.9971 ( 0.8609 - 1.1549 )	0.970754	1.6E-2	1	1.4666666666666699E-2	rs113196603
Saliva microbiota abundance (Genus Haemophilus)	Leiomyoma of uterus	1.004 ( 0.9763 - 1.0324 )	0.790411	NA ( NA - NA )		8.6999999999999994E-2
Saliva microbiota abundance (Genus Haemophilus)	Polycystic ovarian syndrome	1.0133 ( 0.9094 - 1.1292 )	0.818248	NA ( NA - NA )		6.8333333333333302E-2
Saliva microbiota abundance (Genus Haemophilus)	Spontaneous abortion	1.005 ( 0.9813 - 1.0293 )	0.696861	NA ( NA - NA )		0.53700000000000003
Saliva microbiota abundance (Genus Neisseria)	Endometriosis	1.012 ( 0.9817 - 1.0433 )	0.484421	NA ( NA - NA )		0.57199999999999995
Saliva microbiota abundance (Genus Neisseria)	Female infertility, tubal origin	0.9648 ( 0.9008 - 1.0333 )	0.363325	NA ( NA - NA )		0.75666666666666704
Saliva microbiota abundance (Genus Neisseria)	Habitual aborter	0.9887 ( 0.8691 - 1.1247 )	0.871189	NA ( NA - NA )		0.64033333333333298
Saliva microbiota abundance (Genus Neisseria)	Leiomyoma of uterus	0.9937 ( 0.9826 - 1.005 )	0.335016	NA ( NA - NA )		0.94099999999999995
Saliva microbiota abundance (Genus Neisseria)	Polycystic ovarian syndrome	1.0903 ( 0.9513 - 1.2496 )	0.281905	NA ( NA - NA )		0.15233333333333299
Saliva microbiota abundance (Genus Neisseria)	Spontaneous abortion	1.029 ( 0.9966 - 1.0624 )	0.154291	NA ( NA - NA )		0.39700000000000002
Saliva microbiota abundance (Genus Porphyromonas)	Endometriosis	0.9686 ( 0.942 - 0.996 )	0.11113	NA ( NA - NA )		0.69933333333333303
Saliva microbiota abundance (Genus Porphyromonas)	Female infertility, tubal origin	0.9346 ( 0.8087 - 1.0801 )	0.427333	NA ( NA - NA )		0.294333333333333
Saliva microbiota abundance (Genus Porphyromonas)	Habitual aborter	0.9829 ( 0.8772 - 1.1013 )	0.785516	NA ( NA - NA )		0.83599999999999997
Saliva microbiota abundance (Genus Porphyromonas)	Leiomyoma of uterus	1.0015 ( 0.9857 - 1.0176 )	0.864047	NA ( NA - NA )		0.831666666666667
Saliva microbiota abundance (Genus Porphyromonas)	Polycystic ovarian syndrome	0.9947 ( 0.8784 - 1.1264 )	0.939023	NA ( NA - NA )		0.37233333333333302
Saliva microbiota abundance (Genus Porphyromonas)	Spontaneous abortion	1.0002 ( 0.9878 - 1.0127 )	0.981296	NA ( NA - NA )		0.96199999999999997
Saliva microbiota abundance (Genus Prevotella)	Endometriosis	0.9783 ( 0.9423 - 1.0157 )	0.279354	0.9939 ( 0.9698 - 1.0186 )	0.63767	5.6666666666666697E-3	1	7.1666666666666698E-2	rs11023461
Saliva microbiota abundance (Genus Prevotella)	Female infertility, tubal origin	1.0063 ( 0.9182 - 1.1029 )	0.89595	NA ( NA - NA )		5.0333333333333299E-2
Saliva microbiota abundance (Genus Prevotella)	Habitual aborter	0.9622 ( 0.8566 - 1.0808 )	0.530406	NA ( NA - NA )		0.30966666666666698
Saliva microbiota abundance (Genus Prevotella)	Leiomyoma of uterus	1.0064 ( 0.9869 - 1.0263 )	0.539682	NA ( NA - NA )		0.2
Saliva microbiota abundance (Genus Prevotella)	Polycystic ovarian syndrome	1.021 ( 0.9641 - 1.0813 )	0.493912	NA ( NA - NA )		0.64800000000000002
Saliva microbiota abundance (Genus Prevotella)	Spontaneous abortion	1.009 ( 0.9845 - 1.0341 )	0.490386	NA ( NA - NA )		0.20899999999999999
Saliva microbiota abundance (Genus Rothia)	Endometriosis	1.0199 ( 0.9926 - 1.0479 )	0.213965	NA ( NA - NA )		0.51266666666666705
Saliva microbiota abundance (Genus Rothia)	Female infertility, tubal origin	1.0248 ( 0.9764 - 1.0756 )	0.366841	NA ( NA - NA )		0.87466666666666704
Saliva microbiota abundance (Genus Rothia)	Habitual aborter	0.982 ( 0.9151 - 1.0538 )	0.635831	NA ( NA - NA )		0.92166666666666697
Saliva microbiota abundance (Genus Rothia)	Leiomyoma of uterus	1.0054 ( 0.9821 - 1.0292 )	0.672912	NA ( NA - NA )		0.31033333333333302
Saliva microbiota abundance (Genus Rothia)	Polycystic ovarian syndrome	0.983 ( 0.9229 - 1.047 )	0.616918	NA ( NA - NA )		0.56366666666666698
Saliva microbiota abundance (Genus Rothia)	Spontaneous abortion	0.9964 ( 0.9674 - 1.0263 )	0.819755	NA ( NA - NA )		0.25600000000000001
Saliva microbiota abundance (Genus Schaalia)	Endometriosis	1.0041 ( 0.979 - 1.0298 )	0.756827	NA ( NA - NA )		0.21
Saliva microbiota abundance (Genus Schaalia)	Female infertility, tubal origin	1.0535 ( 0.9821 - 1.1301 )	0.173557	NA ( NA - NA )		0.32033333333333303
Saliva microbiota abundance (Genus Schaalia)	Habitual aborter	1.0024 ( 0.9183 - 1.0942 )	0.958113	NA ( NA - NA )		0.70699999999999996
Saliva microbiota abundance (Genus Schaalia)	Leiomyoma of uterus	1.001 ( 0.9815 - 1.021 )	0.919057	NA ( NA - NA )		0.106333333333333
Saliva microbiota abundance (Genus Schaalia)	Polycystic ovarian syndrome	0.9849 ( 0.9243 - 1.0494 )	0.647273	NA ( NA - NA )		0.41866666666666702
Saliva microbiota abundance (Genus Schaalia)	Spontaneous abortion	0.9983 ( 0.9794 - 1.0176 )	0.865622	NA ( NA - NA )		0.52033333333333298
Saliva microbiota abundance (Genus Veillonella)	Endometriosis	1.0168 ( 0.9883 - 1.0461 )	0.303543	NA ( NA - NA )		0.52400000000000002
Saliva microbiota abundance (Genus Veillonella)	Female infertility, tubal origin	0.89 ( 0.8238 - 0.9616 )	0.0317782	NA ( NA - NA )		0.60299999999999998
Saliva microbiota abundance (Genus Veillonella)	Habitual aborter	1.0321 ( 0.8957 - 1.1892 )	0.680766	NA ( NA - NA )		0.43133333333333301
Saliva microbiota abundance (Genus Veillonella)	Leiomyoma of uterus	1.0291 ( 1.0091 - 1.0494 )	0.0350079	NA ( NA - NA )		0.59533333333333305
Saliva microbiota abundance (Genus Veillonella)	Polycystic ovarian syndrome	1.0069 ( 0.9212 - 1.1006 )	0.885165	NA ( NA - NA )		0.413333333333333
Saliva microbiota abundance (Genus Veillonella)	Spontaneous abortion	0.9817 ( 0.9682 - 0.9954 )	0.0476315	NA ( NA - NA )		0.912333333333333
Saliva microbiota abundance (Order Actinomycetales)	Endometriosis	1.0012 ( 0.9793 - 1.0236 )	0.916672	NA ( NA - NA )		0.54166666666666696
Saliva microbiota abundance (Order Actinomycetales)	Female infertility, tubal origin	0.9944 ( 0.9381 - 1.0542 )	0.856201	NA ( NA - NA )		0.71899999999999997
Saliva microbiota abundance (Order Actinomycetales)	Habitual aborter	0.9605 ( 0.9073 - 1.0167 )	0.202473	NA ( NA - NA )		0.98333333333333295
Saliva microbiota abundance (Order Actinomycetales)	Leiomyoma of uterus	1.0103 ( 0.9964 - 1.0245 )	0.185996	NA ( NA - NA )		0.74833333333333296
Saliva microbiota abundance (Order Actinomycetales)	Polycystic ovarian syndrome	0.9568 ( 0.9041 - 1.0126 )	0.165457	NA ( NA - NA )		0.63033333333333297
Saliva microbiota abundance (Order Actinomycetales)	Spontaneous abortion	1.0042 ( 0.9798 - 1.0293 )	0.745506	NA ( NA - NA )		0.237666666666667
Saliva microbiota abundance (Order Bacteroidales)	Endometriosis	1.0088 ( 0.9863 - 1.0317 )	0.461871	NA ( NA - NA )		0.28433333333333299
Saliva microbiota abundance (Order Bacteroidales)	Female infertility, tubal origin	1.0222 ( 0.9786 - 1.0677 )	0.342419	NA ( NA - NA )		0.89166666666666705
Saliva microbiota abundance (Order Bacteroidales)	Habitual aborter	0.9955 ( 0.924 - 1.0725 )	0.907686	NA ( NA - NA )		0.80900000000000005
Saliva microbiota abundance (Order Bacteroidales)	Leiomyoma of uterus	1.0147 ( 0.9992 - 1.0305 )	0.0880589	NA ( NA - NA )		0.38233333333333303
Saliva microbiota abundance (Order Bacteroidales)	Polycystic ovarian syndrome	1.0264 ( 0.9744 - 1.0811 )	0.345732	NA ( NA - NA )		0.63900000000000001
Saliva microbiota abundance (Order Bacteroidales)	Spontaneous abortion	1.0041 ( 0.991 - 1.0175 )	0.551969	NA ( NA - NA )		0.90166666666666695
Saliva microbiota abundance (Order Clostridiales)	Endometriosis	0.9679 ( 0.925 - 1.0128 )	0.19647	0.9882 ( 0.96 - 1.0173 )	0.449034	3.3333333333333301E-3	1	3.7666666666666702E-2	rs4930141
Saliva microbiota abundance (Order Clostridiales)	Female infertility, tubal origin	1.0362 ( 0.9588 - 1.1198 )	0.395195	NA ( NA - NA )		0.38
Saliva microbiota abundance (Order Clostridiales)	Habitual aborter	0.9065 ( 0.7945 - 1.0341 )	0.182241	NA ( NA - NA )		0.314
Saliva microbiota abundance (Order Clostridiales)	Leiomyoma of uterus	1.0092 ( 0.9721 - 1.0476 )	0.645279	1.0121 ( 0.9904 - 1.0342 )	0.320283	<0.000333333333333333	2	0.82433333333333303	rs4930141,rs541426
Saliva microbiota abundance (Order Clostridiales)	Polycystic ovarian syndrome	1.0041 ( 0.9386 - 1.0742 )	0.908063	NA ( NA - NA )		0.544333333333333
Saliva microbiota abundance (Order Clostridiales)	Spontaneous abortion	1.0021 ( 0.9807 - 1.0239 )	0.853628	NA ( NA - NA )		0.59333333333333305
Saliva microbiota abundance (Order Fusobacteriales)	Endometriosis	0.9935 ( 0.9705 - 1.017 )	0.60389	NA ( NA - NA )		0.72066666666666701
Saliva microbiota abundance (Order Fusobacteriales)	Female infertility, tubal origin	0.9954 ( 0.9546 - 1.038 )	0.836997	NA ( NA - NA )		0.96299999999999997
Saliva microbiota abundance (Order Fusobacteriales)	Habitual aborter	0.9412 ( 0.7784 - 1.1379 )	0.554187	NA ( NA - NA )		7.6666666666666702E-2
Saliva microbiota abundance (Order Fusobacteriales)	Leiomyoma of uterus	1.0079 ( 0.9925 - 1.0235 )	0.354853	NA ( NA - NA )		0.76166666666666705
Saliva microbiota abundance (Order Fusobacteriales)	Polycystic ovarian syndrome	1.0239 ( 0.944 - 1.1105 )	0.589455	NA ( NA - NA )		0.44500000000000001
Saliva microbiota abundance (Order Fusobacteriales)	Spontaneous abortion	1.0032 ( 0.978 - 1.029 )	0.814142	NA ( NA - NA )		0.50933333333333297
Saliva microbiota abundance (Phylum Firmicutes)	Endometriosis	0.9942 ( 0.9703 - 1.0187 )	0.65304	NA ( NA - NA )		0.51366666666666705
Saliva microbiota abundance (Phylum Firmicutes)	Female infertility, tubal origin	0.9948 ( 0.9079 - 1.0901 )	0.914358	NA ( NA - NA )		0.20433333333333301
Saliva microbiota abundance (Phylum Firmicutes)	Habitual aborter	0.9309 ( 0.7848 - 1.1042 )	0.435079	1.0012 ( 0.8761 - 1.1443 )	0.985901	3.9333333333333297E-2	1	5.0000000000000001E-3	rs9650696
Saliva microbiota abundance (Phylum Firmicutes)	Leiomyoma of uterus	0.9999 ( 0.9763 - 1.024 )	0.992035	NA ( NA - NA )		0.13266666666666699
Saliva microbiota abundance (Phylum Firmicutes)	Polycystic ovarian syndrome	0.9962 ( 0.8976 - 1.1057 )	0.944975	NA ( NA - NA )		4.5666666666666703E-2
Saliva microbiota abundance (Phylum Firmicutes)	Spontaneous abortion	0.9948 ( 0.9743 - 1.0158 )	0.638565	NA ( NA - NA )		0.62366666666666704
Saliva microbiota abundance (Phylum Proteobacteria)	Endometriosis	0.9958 ( 0.9646 - 1.0279 )	0.801198	NA ( NA - NA )		0.22766666666666699
Saliva microbiota abundance (Phylum Proteobacteria)	Female infertility, tubal origin	1.0031 ( 0.9504 - 1.0587 )	0.913916	NA ( NA - NA )		0.86199999999999999
Saliva microbiota abundance (Phylum Proteobacteria)	Habitual aborter	1.1759 ( 0.9905 - 1.396 )	0.106685	NA ( NA - NA )		7.4999999999999997E-2
Saliva microbiota abundance (Phylum Proteobacteria)	Leiomyoma of uterus	0.9943 ( 0.9754 - 1.0135 )	0.577071	NA ( NA - NA )		0.476333333333333
Saliva microbiota abundance (Phylum Proteobacteria)	Polycystic ovarian syndrome	1.0041 ( 0.9289 - 1.0854 )	0.920939	NA ( NA - NA )		0.39
Saliva microbiota abundance (Phylum Proteobacteria)	Spontaneous abortion	1.0048 ( 0.9898 - 1.02 )	0.55229	NA ( NA - NA )		0.91033333333333299
Saliva microbiota abundance (Species dispar)	Endometriosis	0.9976 ( 0.976 - 1.0196 )	0.841539	NA ( NA - NA )		0.77833333333333299
Saliva microbiota abundance (Species dispar)	Female infertility, tubal origin	1.0219 ( 0.9496 - 1.0997 )	0.603842	NA ( NA - NA )		0.71733333333333305
Saliva microbiota abundance (Species dispar)	Habitual aborter	1.1422 ( 0.9532 - 1.3687 )	0.245318	NA ( NA - NA )		0.376
Saliva microbiota abundance (Species dispar)	Leiomyoma of uterus	0.9995 ( 0.9831 - 1.0161 )	0.952781	NA ( NA - NA )		0.72933333333333294
Saliva microbiota abundance (Species dispar)	Polycystic ovarian syndrome	1.007 ( 0.8894 - 1.14 )	0.919678	NA ( NA - NA )		0.25700000000000001
Saliva microbiota abundance (Species dispar)	Spontaneous abortion	1.0194 ( 0.9993 - 1.0399 )	0.154519	NA ( NA - NA )		0.78966666666666696
Saliva microbiota abundance (Species histicola)	Endometriosis	1.0224 ( 0.9916 - 1.0542 )	0.205114	NA ( NA - NA )		0.42566666666666703
Saliva microbiota abundance (Species histicola)	Female infertility, tubal origin	1.0757 ( 0.9781 - 1.183 )	0.183568	NA ( NA - NA )		0.373
Saliva microbiota abundance (Species histicola)	Habitual aborter	0.9412 ( 0.8388 - 1.0562 )	0.342751	NA ( NA - NA )		0.70733333333333304
Saliva microbiota abundance (Species histicola)	Leiomyoma of uterus	1.0178 ( 0.9942 - 1.042 )	0.191568	NA ( NA - NA )		0.38166666666666699
Saliva microbiota abundance (Species histicola)	Polycystic ovarian syndrome	1.0947 ( 0.9778 - 1.2256 )	0.167225	NA ( NA - NA )		0.126
Saliva microbiota abundance (Species histicola)	Spontaneous abortion	0.9974 ( 0.9667 - 1.0291 )	0.87714	NA ( NA - NA )		0.26433333333333298
Saliva microbiota abundance (Species micronuciformis)	Endometriosis	1.0007 ( 0.9874 - 1.0142 )	0.920664	NA ( NA - NA )		0.96333333333333304
Saliva microbiota abundance (Species micronuciformis)	Female infertility, tubal origin	1.0022 ( 0.8321 - 1.2072 )	0.982167	0.9702 ( 0.9141 - 1.0298 )	0.39299	3.3333333333333301E-3	2	0.23933333333333301	rs635035,rs67168958
Saliva microbiota abundance (Species micronuciformis)	Habitual aborter	1.1012 ( 0.9726 - 1.2468 )	0.188784	NA ( NA - NA )		0.57766666666666699
Saliva microbiota abundance (Species micronuciformis)	Leiomyoma of uterus	1.0047 ( 0.9795 - 1.0304 )	0.734043	NA ( NA - NA )		0.273666666666667
Saliva microbiota abundance (Species micronuciformis)	Polycystic ovarian syndrome	0.9275 ( 0.8693 - 0.9895 )	0.071679	NA ( NA - NA )		0.72666666666666702
Saliva microbiota abundance (Species micronuciformis)	Spontaneous abortion	1.0107 ( 0.9896 - 1.0321 )	0.367974	NA ( NA - NA )		0.73499999999999999
Saliva microbiota abundance (Species mucilaginosa)	Endometriosis	1.0001 ( 0.9851 - 1.0154 )	0.986714	NA ( NA - NA )		0.76366666666666705
Saliva microbiota abundance (Species mucilaginosa)	Female infertility, tubal origin	1.0092 ( 0.9447 - 1.0781 )	0.791638	NA ( NA - NA )		0.147666666666667
Saliva microbiota abundance (Species mucilaginosa)	Habitual aborter	0.9975 ( 0.899 - 1.1069 )	0.963923	NA ( NA - NA )		0.178666666666667
Saliva microbiota abundance (Species mucilaginosa)	Leiomyoma of uterus	1.0159 ( 0.9968 - 1.0354 )	0.134413	1.0228 ( 1.0069 - 1.0391 )	0.020197	4.0666666666666698E-2	1	0.51566666666666705	rs953559
Saliva microbiota abundance (Species mucilaginosa)	Polycystic ovarian syndrome	1.047 ( 0.9972 - 1.0993 )	0.0943529	NA ( NA - NA )		0.59666666666666701
Saliva microbiota abundance (Species mucilaginosa)	Spontaneous abortion	1.0032 ( 0.9872 - 1.0196 )	0.702118	NA ( NA - NA )		0.53266666666666695
Saliva microbiota abundance (Species periodonticum)	Endometriosis	1.0129 ( 0.9933 - 1.033 )	0.246411	NA ( NA - NA )		0.80666666666666698
Saliva microbiota abundance (Species periodonticum)	Female infertility, tubal origin	0.969 ( 0.8763 - 1.0714 )	0.56125	NA ( NA - NA )		0.17166666666666699
Saliva microbiota abundance (Species periodonticum)	Habitual aborter	1 ( 0.8734 - 1.1449 )	0.999961	NA ( NA - NA )		0.34633333333333299
Saliva microbiota abundance (Species periodonticum)	Leiomyoma of uterus	0.9961 ( 0.9902 - 1.0021 )	0.247665	NA ( NA - NA )		0.99766666666666703
Saliva microbiota abundance (Species periodonticum)	Polycystic ovarian syndrome	1.0111 ( 0.9493 - 1.0768 )	0.743398	NA ( NA - NA )		0.67766666666666697
Saliva microbiota abundance (Species periodonticum)	Spontaneous abortion	0.9892 ( 0.9694 - 1.0093 )	0.329611	NA ( NA - NA )		0.69133333333333302
Saliva microbiota abundance (Species rogosae)	Endometriosis	1.0099 ( 0.9932 - 1.027 )	0.330669	NA ( NA - NA )		0.88300000000000001
Saliva microbiota abundance (Species rogosae)	Female infertility, tubal origin	1.0996 ( 1.0134 - 1.1931 )	0.106957	NA ( NA - NA )		0.66300000000000003
Saliva microbiota abundance (Species rogosae)	Habitual aborter	0.9789 ( 0.7217 - 1.3277 )	0.899486	NA ( NA - NA )		5.0333333333333299E-2
Saliva microbiota abundance (Species rogosae)	Leiomyoma of uterus	1.0036 ( 0.9737 - 1.0344 )	0.831993	NA ( NA - NA )		0.311
Saliva microbiota abundance (Species rogosae)	Polycystic ovarian syndrome	0.987 ( 0.9041 - 1.0776 )	0.789812	NA ( NA - NA )		0.53566666666666696
Saliva microbiota abundance (Species rogosae)	Spontaneous abortion	1.0248 ( 1.0033 - 1.0468 )	0.108741	NA ( NA - NA )		0.73733333333333295
Saliva microbiota abundance (unknown Gemella)	Endometriosis	0.9847 ( 0.9439 - 1.0273 )	0.508077	NA ( NA - NA )		0.177666666666667
Saliva microbiota abundance (unknown Gemella)	Female infertility, tubal origin	0.981 ( 0.91 - 1.0574 )	0.637079	NA ( NA - NA )		0.68133333333333301
Saliva microbiota abundance (unknown Gemella)	Habitual aborter	0.9816 ( 0.83 - 1.1609 )	0.836535	NA ( NA - NA )		0.33333333333333298
Saliva microbiota abundance (unknown Gemella)	Leiomyoma of uterus	0.9949 ( 0.98 - 1.01 )	0.533643	NA ( NA - NA )		0.84533333333333305
Saliva microbiota abundance (unknown Gemella)	Polycystic ovarian syndrome	1.0427 ( 0.9522 - 1.1419 )	0.407943	NA ( NA - NA )		0.441
Saliva microbiota abundance (unknown Gemella)	Spontaneous abortion	1.0149 ( 0.9657 - 1.0667 )	0.584345	0.9989 ( 0.9645 - 1.0345 )	0.952571	3.7999999999999999E-2	1	2.36666666666667E-2	rs1922179
Saliva microbiota abundance (unknown Neisseria species (ASV0004))	Endometriosis	1.0121 ( 0.9852 - 1.0397 )	0.445116	NA ( NA - NA )		0.629
Saliva microbiota abundance (unknown Neisseria species (ASV0004))	Female infertility, tubal origin	1.0591 ( 0.9754 - 1.1499 )	0.264832	NA ( NA - NA )		0.64400000000000002
Saliva microbiota abundance (unknown Neisseria species (ASV0004))	Habitual aborter	0.8977 ( 0.7254 - 1.1109 )	0.394024	NA ( NA - NA )		0.240666666666667
Saliva microbiota abundance (unknown Neisseria species (ASV0004))	Leiomyoma of uterus	1.0111 ( 0.9826 - 1.0405 )	0.503586	NA ( NA - NA )		0.37733333333333302
Saliva microbiota abundance (unknown Neisseria species (ASV0004))	Polycystic ovarian syndrome	1.0994 ( 0.9971 - 1.2122 )	0.153305	NA ( NA - NA )		0.481333333333333
Saliva microbiota abundance (unknown Neisseria species (ASV0004))	Spontaneous abortion	0.9851 ( 0.9553 - 1.0158 )	0.408122	NA ( NA - NA )		0.47899999999999998
Saliva microbiota abundance (unknown Porphyromonas species (ASV0008))	Endometriosis	0.9865 ( 0.9434 - 1.0315 )	0.591967	NA ( NA - NA )		0.34766666666666701
Saliva microbiota abundance (unknown Porphyromonas species (ASV0008))	Female infertility, tubal origin	0.9155 ( 0.8288 - 1.0112 )	0.180028	NA ( NA - NA )		0.51866666666666705
Saliva microbiota abundance (unknown Porphyromonas species (ASV0008))	Habitual aborter	0.9989 ( 0.9064 - 1.1009 )	0.98416	NA ( NA - NA )		0.85933333333333295
Saliva microbiota abundance (unknown Porphyromonas species (ASV0008))	Leiomyoma of uterus	0.9882 ( 0.9477 - 1.0303 )	0.615463	NA ( NA - NA )		0.16800000000000001
Saliva microbiota abundance (unknown Porphyromonas species (ASV0008))	Polycystic ovarian syndrome	1.0329 ( 0.9545 - 1.1178 )	0.480282	NA ( NA - NA )		0.72533333333333305
Saliva microbiota abundance (unknown Porphyromonas species (ASV0008))	Spontaneous abortion	0.993 ( 0.9461 - 1.0422 )	0.794178	NA ( NA - NA )		0.246
Saliva microbiota abundance (unknown Rothia species (ASV0016))	Endometriosis	0.9944 ( 0.9681 - 1.0214 )	0.697632	NA ( NA - NA )		0.44800000000000001
Saliva microbiota abundance (unknown Rothia species (ASV0016))	Female infertility, tubal origin	1.0027 ( 0.931 - 1.0799 )	0.945838	NA ( NA - NA )		0.435
Saliva microbiota abundance (unknown Rothia species (ASV0016))	Habitual aborter	1.0337 ( 0.9232 - 1.1575 )	0.590427	NA ( NA - NA )		0.54500000000000004
Saliva microbiota abundance (unknown Rothia species (ASV0016))	Leiomyoma of uterus	0.9943 ( 0.9822 - 1.0067 )	0.40747	NA ( NA - NA )		0.82499999999999996
Saliva microbiota abundance (unknown Rothia species (ASV0016))	Polycystic ovarian syndrome	1.0305 ( 0.9637 - 1.1019 )	0.419306	NA ( NA - NA )		0.59366666666666701
Saliva microbiota abundance (unknown Rothia species (ASV0016))	Spontaneous abortion	0.9917 ( 0.9666 - 1.0175 )	0.552728	NA ( NA - NA )		0.37366666666666698
Saliva microbiota abundance (unknown Schaalia species (ASV0017))	Endometriosis	0.9781 ( 0.945 - 1.0123 )	0.253188	NA ( NA - NA )		0.225333333333333
Saliva microbiota abundance (unknown Schaalia species (ASV0017))	Female infertility, tubal origin	0.9546 ( 0.899 - 1.0136 )	0.179457	NA ( NA - NA )		0.82033333333333303
Saliva microbiota abundance (unknown Schaalia species (ASV0017))	Habitual aborter	1.0697 ( 0.9756 - 1.1729 )	0.201319	NA ( NA - NA )		0.81799999999999995
Saliva microbiota abundance (unknown Schaalia species (ASV0017))	Leiomyoma of uterus	0.9941 ( 0.9674 - 1.0216 )	0.686483	NA ( NA - NA )		0.14799999999999999
Saliva microbiota abundance (unknown Schaalia species (ASV0017))	Polycystic ovarian syndrome	0.9676 ( 0.8977 - 1.0431 )	0.423342	NA ( NA - NA )		0.53533333333333299
Saliva microbiota abundance (unknown Schaalia species (ASV0017))	Spontaneous abortion	1.0167 ( 0.9991 - 1.0347 )	0.112962	NA ( NA - NA )		0.82899999999999996
Saliva microbiota abundance (unknown Streptococcus species (ASV0006))	Endometriosis	0.9917 ( 0.9627 - 1.0215 )	0.600623	NA ( NA - NA )		0.47799999999999998
Saliva microbiota abundance (unknown Streptococcus species (ASV0006))	Female infertility, tubal origin	1.0021 ( 0.9169 - 1.0952 )	0.964913	NA ( NA - NA )		0.50633333333333297
Saliva microbiota abundance (unknown Streptococcus species (ASV0006))	Habitual aborter	0.912 ( 0.7337 - 1.1336 )	0.438281	0.9977 ( 0.8499 - 1.1711 )	0.978438	0.04	1	<0.000333333333333333	rs9650697
Saliva microbiota abundance (unknown Streptococcus species (ASV0006))	Leiomyoma of uterus	0.9795 ( 0.9385 - 1.0224 )	0.380227	0.9815 ( 0.953 - 1.011 )	0.283849	3.3333333333333301E-3	2	0.89966666666666695	rs11767490,rs6887213
Saliva microbiota abundance (unknown Streptococcus species (ASV0006))	Polycystic ovarian syndrome	0.9202 ( 0.8328 - 1.0167 )	0.153274	NA ( NA - NA )		0.237666666666667
Saliva microbiota abundance (unknown Streptococcus species (ASV0006))	Spontaneous abortion	0.9954 ( 0.9739 - 1.0174 )	0.695237	NA ( NA - NA )		0.69566666666666699
Saliva microbiota abundance (unknown Streptococcus species (ASV0009))	Endometriosis	0.985 ( 0.9768 - 0.9933 )	0.024084	NA ( NA - NA )		0.99366666666666703
Saliva microbiota abundance (unknown Streptococcus species (ASV0009))	Female infertility, tubal origin	0.9302 ( 0.8254 - 1.0483 )	0.300839	NA ( NA - NA )		0.295333333333333
Saliva microbiota abundance (unknown Streptococcus species (ASV0009))	Habitual aborter	0.9758 ( 0.8784 - 1.0841 )	0.672205	NA ( NA - NA )		0.834666666666667
Saliva microbiota abundance (unknown Streptococcus species (ASV0009))	Leiomyoma of uterus	0.9941 ( 0.9782 - 1.0103 )	0.51473	NA ( NA - NA )		0.83799999999999997
Saliva microbiota abundance (unknown Streptococcus species (ASV0009))	Polycystic ovarian syndrome	1.0699 ( 0.9372 - 1.2214 )	0.373753	NA ( NA - NA )		0.20833333333333301
Saliva microbiota abundance (unknown Streptococcus species (ASV0009))	Spontaneous abortion	0.9931 ( 0.9573 - 1.0302 )	0.730057	NA ( NA - NA )		0.333666666666667
Saliva microbiota abundance (unknown Veillonella species (ASV0001))	Endometriosis	1.0051 ( 0.9725 - 1.0388 )	0.776883	NA ( NA - NA )		0.45233333333333298
Saliva microbiota abundance (unknown Veillonella species (ASV0001))	Female infertility, tubal origin	0.9741 ( 0.868 - 1.0932 )	0.678925	NA ( NA - NA )		0.268666666666667
Saliva microbiota abundance (unknown Veillonella species (ASV0001))	Habitual aborter	1.0086 ( 0.9747 - 1.0437 )	0.649887	NA ( NA - NA )		0.996
Saliva microbiota abundance (unknown Veillonella species (ASV0001))	Leiomyoma of uterus	1.015 ( 0.994 - 1.0365 )	0.23444	NA ( NA - NA )		0.59099999999999997
Saliva microbiota abundance (unknown Veillonella species (ASV0001))	Polycystic ovarian syndrome	0.9885 ( 0.8826 - 1.1071 )	0.851184	NA ( NA - NA )		0.290333333333333
Saliva microbiota abundance (unknown Veillonella species (ASV0001))	Spontaneous abortion	0.9876 ( 0.9617 - 1.0142 )	0.408653	NA ( NA - NA )		0.57733333333333303
