# Supplementary material for: Causal effects of oral microbiome traits on female reproductive diseases: a two-sample Mendelian randomization study
Source: BMC Womens Health. 2026 May 22;26:359. doi: 10.1186/s12905-026-04547-3 (PMC13371253; doi:10.1186/s12905-026-04547-3)
Supplement: Supplementary file 6 — Supplementary Material 6. [file 12905_2026_4547_MOESM6_ESM.xlsx]

## Sheet: Sheet 1
Exposure	Outcome	N.SNPs	Methods	OR.(95%.CI)	P	fdr
Saliva microbiota abundance (Class Bacilli)	Endometriosis	4	Inverse variance weighted	1.0065 ( 0.967 - 1.0475 )	0.7521	0.989
Saliva microbiota abundance (Class Bacilli)	Endometriosis	4	MR Egger	0.9661 ( 0.7702 - 1.2117 )	0.7933	0.886629
Saliva microbiota abundance (Class Bacilli)	Endometriosis	4	Weighted median	1.0072 ( 0.9578 - 1.0591 )	0.7804	0.995
Saliva microbiota abundance (Class Bacilli)	Endometriosis	4	Weighted mode	1.0149 ( 0.9472 - 1.0875 )	0.7023	0.893713
Saliva microbiota abundance (Class Bacilli)	Female infertility, tubal origin	4	Inverse variance weighted	1.0559 ( 0.9399 - 1.1861 )	0.3597	0.796263
Saliva microbiota abundance (Class Bacilli)	Female infertility, tubal origin	4	MR Egger	1.3249 ( 0.7453 - 2.3554 )	0.439	0.9968
Saliva microbiota abundance (Class Bacilli)	Female infertility, tubal origin	4	Weighted median	1.0692 ( 0.9299 - 1.2295 )	0.3474	0.967392
Saliva microbiota abundance (Class Bacilli)	Female infertility, tubal origin	4	Weighted mode	1.1074 ( 0.9178 - 1.3361 )	0.3652	0.9956
Saliva microbiota abundance (Class Bacilli)	Habitual aborter	4	Inverse variance weighted	0.9685 ( 0.8062 - 1.1636 )	0.7326	1
Saliva microbiota abundance (Class Bacilli)	Habitual aborter	4	MR Egger	1.0595 ( 0.4272 - 2.6279 )	0.9122	0.974443
Saliva microbiota abundance (Class Bacilli)	Habitual aborter	4	Weighted median	0.999 ( 0.7993 - 1.2486 )	0.9928	0.9928
Saliva microbiota abundance (Class Bacilli)	Habitual aborter	4	Weighted mode	1.0403 ( 0.7953 - 1.3608 )	0.7919	0.962667
Saliva microbiota abundance (Class Bacilli)	Leiomyoma of uterus	4	Inverse variance weighted	1.0303 ( 1.0012 - 1.0602 )	0.0413	0.75645
Saliva microbiota abundance (Class Bacilli)	Leiomyoma of uterus	4	MR Egger	1.1343 ( 0.9848 - 1.3065 )	0.2226	0.981965
Saliva microbiota abundance (Class Bacilli)	Leiomyoma of uterus	4	Weighted median	1.0199 ( 0.9847 - 1.0564 )	0.2706	0.9655
Saliva microbiota abundance (Class Bacilli)	Leiomyoma of uterus	4	Weighted mode	1.0191 ( 0.9772 - 1.0629 )	0.4418	0.992
Saliva microbiota abundance (Class Bacilli)	Polycystic ovarian syndrome	4	Inverse variance weighted	1.0969 ( 0.9539 - 1.2614 )	0.1944	0.8774
Saliva microbiota abundance (Class Bacilli)	Polycystic ovarian syndrome	4	MR Egger	0.6653 ( 0.3832 - 1.1553 )	0.2848	0.741253
Saliva microbiota abundance (Class Bacilli)	Polycystic ovarian syndrome	4	Weighted median	1.043 ( 0.8997 - 1.2091 )	0.5768	0.95988
Saliva microbiota abundance (Class Bacilli)	Polycystic ovarian syndrome	4	Weighted mode	1.0389 ( 0.8748 - 1.2337 )	0.6929	0.982656
Saliva microbiota abundance (Class Bacilli)	Spontaneous abortion	4	Inverse variance weighted	0.9968 ( 0.934 - 1.0638 )	0.9227	0.945767
Saliva microbiota abundance (Class Bacilli)	Spontaneous abortion	4	MR Egger	1.1555 ( 0.8275 - 1.6135 )	0.4856	0.973314
Saliva microbiota abundance (Class Bacilli)	Spontaneous abortion	4	Weighted median	0.9955 ( 0.9434 - 1.0505 )	0.8704	0.979
Saliva microbiota abundance (Class Bacilli)	Spontaneous abortion	4	Weighted mode	0.9993 ( 0.9062 - 1.1018 )	0.989	0.989
Saliva microbiota abundance (Family Actinomycetaceae)	Endometriosis	5	Inverse variance weighted	0.9721 ( 0.9387 - 1.0067 )	0.1133	0.935918
Saliva microbiota abundance (Family Actinomycetaceae)	Endometriosis	5	MR Egger	0.9106 ( 0.701 - 1.1829 )	0.5335	0.850323
Saliva microbiota abundance (Family Actinomycetaceae)	Endometriosis	5	Weighted median	0.9811 ( 0.9396 - 1.0244 )	0.3855	0.861706
Saliva microbiota abundance (Family Actinomycetaceae)	Endometriosis	5	Weighted mode	0.9851 ( 0.9333 - 1.0397 )	0.6142	0.893713
Saliva microbiota abundance (Family Actinomycetaceae)	Female infertility, tubal origin	5	Inverse variance weighted	1.0139 ( 0.9111 - 1.1283 )	0.8001	0.9813
Saliva microbiota abundance (Family Actinomycetaceae)	Female infertility, tubal origin	5	MR Egger	0.5979 ( 0.2793 - 1.2796 )	0.2771	0.9968
Saliva microbiota abundance (Family Actinomycetaceae)	Female infertility, tubal origin	5	Weighted median	1.0692 ( 0.9383 - 1.2183 )	0.3155	0.967392
Saliva microbiota abundance (Family Actinomycetaceae)	Female infertility, tubal origin	5	Weighted mode	1.1042 ( 0.9056 - 1.3464 )	0.3826	0.9956
Saliva microbiota abundance (Family Actinomycetaceae)	Habitual aborter	5	Inverse variance weighted	1.167 ( 0.9897 - 1.3761 )	0.0663	1
Saliva microbiota abundance (Family Actinomycetaceae)	Habitual aborter	5	MR Egger	0.6709 ( 0.1874 - 2.402 )	0.583	0.974443
Saliva microbiota abundance (Family Actinomycetaceae)	Habitual aborter	5	Weighted median	1.2548 ( 1.0117 - 1.5564 )	0.0389	0.55404
Saliva microbiota abundance (Family Actinomycetaceae)	Habitual aborter	5	Weighted mode	1.3286 ( 0.9606 - 1.8376 )	0.1611	0.962667
Saliva microbiota abundance (Family Actinomycetaceae)	Leiomyoma of uterus	5	Inverse variance weighted	0.9897 ( 0.9625 - 1.0176 )	0.4658	0.935016
Saliva microbiota abundance (Family Actinomycetaceae)	Leiomyoma of uterus	5	MR Egger	0.9573 ( 0.7549 - 1.2141 )	0.7429	0.981965
Saliva microbiota abundance (Family Actinomycetaceae)	Leiomyoma of uterus	5	Weighted median	0.9962 ( 0.9651 - 1.0283 )	0.8126	0.9655
Saliva microbiota abundance (Family Actinomycetaceae)	Leiomyoma of uterus	5	Weighted mode	1.001 ( 0.9614 - 1.0423 )	0.9632	0.992
Saliva microbiota abundance (Family Actinomycetaceae)	Polycystic ovarian syndrome	5	Inverse variance weighted	0.9818 ( 0.8808 - 1.0945 )	0.7408	0.9736
Saliva microbiota abundance (Family Actinomycetaceae)	Polycystic ovarian syndrome	5	MR Egger	0.9623 ( 0.3766 - 2.4587 )	0.941	0.9861
Saliva microbiota abundance (Family Actinomycetaceae)	Polycystic ovarian syndrome	5	Weighted median	0.97 ( 0.8468 - 1.1111 )	0.6598	0.95988
Saliva microbiota abundance (Family Actinomycetaceae)	Polycystic ovarian syndrome	5	Weighted mode	0.9535 ( 0.7977 - 1.1397 )	0.6284	0.982656
Saliva microbiota abundance (Family Actinomycetaceae)	Spontaneous abortion	5	Inverse variance weighted	0.9806 ( 0.9486 - 1.0137 )	0.2479	0.940626
Saliva microbiota abundance (Family Actinomycetaceae)	Spontaneous abortion	5	MR Egger	0.9485 ( 0.7137 - 1.2605 )	0.7397	0.973314
Saliva microbiota abundance (Family Actinomycetaceae)	Spontaneous abortion	5	Weighted median	0.9987 ( 0.9565 - 1.0427 )	0.953	0.979
Saliva microbiota abundance (Family Actinomycetaceae)	Spontaneous abortion	5	Weighted mode	1.003 ( 0.9535 - 1.0551 )	0.9134	0.989
Saliva microbiota abundance (Family Lachnospiraceae_[XIV])	Endometriosis	9	Inverse variance weighted	0.9655 ( 0.9256 - 1.007 )	0.1022	0.935918
Saliva microbiota abundance (Family Lachnospiraceae_[XIV])	Endometriosis	9	MR Egger	0.9274 ( 0.7848 - 1.0959 )	0.4056	0.8112
Saliva microbiota abundance (Family Lachnospiraceae_[XIV])	Endometriosis	9	Weighted median	0.9678 ( 0.9346 - 1.0023 )	0.0667	0.831187
Saliva microbiota abundance (Family Lachnospiraceae_[XIV])	Endometriosis	9	Weighted mode	0.9637 ( 0.9157 - 1.0142 )	0.1939	0.893713
Saliva microbiota abundance (Family Lachnospiraceae_[XIV])	Female infertility, tubal origin	9	Inverse variance weighted	1.0118 ( 0.9219 - 1.1104 )	0.8053	0.9813
Saliva microbiota abundance (Family Lachnospiraceae_[XIV])	Female infertility, tubal origin	9	MR Egger	0.7184 ( 0.5388 - 0.9577 )	0.0588	0.9968
Saliva microbiota abundance (Family Lachnospiraceae_[XIV])	Female infertility, tubal origin	9	Weighted median	1.0132 ( 0.9083 - 1.1303 )	0.8135	0.981878
Saliva microbiota abundance (Family Lachnospiraceae_[XIV])	Female infertility, tubal origin	9	Weighted mode	1.0273 ( 0.8349 - 1.2639 )	0.8057	0.9956
Saliva microbiota abundance (Family Lachnospiraceae_[XIV])	Habitual aborter	9	Inverse variance weighted	0.9376 ( 0.8153 - 1.0782 )	0.3662	1
Saliva microbiota abundance (Family Lachnospiraceae_[XIV])	Habitual aborter	9	MR Egger	1.0068 ( 0.5754 - 1.7614 )	0.9818	0.9818
Saliva microbiota abundance (Family Lachnospiraceae_[XIV])	Habitual aborter	9	Weighted median	0.8594 ( 0.7289 - 1.0133 )	0.0714	0.55404
Saliva microbiota abundance (Family Lachnospiraceae_[XIV])	Habitual aborter	9	Weighted mode	0.8284 ( 0.6366 - 1.078 )	0.1987	0.962667
Saliva microbiota abundance (Family Lachnospiraceae_[XIV])	Leiomyoma of uterus	9	Inverse variance weighted	1.0099 ( 0.9727 - 1.0486 )	0.6067	0.935016
Saliva microbiota abundance (Family Lachnospiraceae_[XIV])	Leiomyoma of uterus	9	MR Egger	0.9177 ( 0.8042 - 1.0471 )	0.2426	0.981965
Saliva microbiota abundance (Family Lachnospiraceae_[XIV])	Leiomyoma of uterus	9	Weighted median	1.0032 ( 0.9761 - 1.0311 )	0.818	0.9655
Saliva microbiota abundance (Family Lachnospiraceae_[XIV])	Leiomyoma of uterus	9	Weighted mode	1.0045 ( 0.9757 - 1.0341 )	0.7714	0.992
Saliva microbiota abundance (Family Lachnospiraceae_[XIV])	Polycystic ovarian syndrome	9	Inverse variance weighted	0.9899 ( 0.9201 - 1.0649 )	0.7846	0.9736
Saliva microbiota abundance (Family Lachnospiraceae_[XIV])	Polycystic ovarian syndrome	9	MR Egger	0.8526 ( 0.6479 - 1.1221 )	0.2926	0.741253
Saliva microbiota abundance (Family Lachnospiraceae_[XIV])	Polycystic ovarian syndrome	9	Weighted median	0.9559 ( 0.8681 - 1.0525 )	0.3584	0.95988
Saliva microbiota abundance (Family Lachnospiraceae_[XIV])	Polycystic ovarian syndrome	9	Weighted mode	0.9352 ( 0.8129 - 1.0759 )	0.3763	0.982656
Saliva microbiota abundance (Family Lachnospiraceae_[XIV])	Spontaneous abortion	9	Inverse variance weighted	0.9948 ( 0.9715 - 1.0186 )	0.6638	0.940626
Saliva microbiota abundance (Family Lachnospiraceae_[XIV])	Spontaneous abortion	9	MR Egger	0.9913 ( 0.907 - 1.0835 )	0.8535	0.973314
Saliva microbiota abundance (Family Lachnospiraceae_[XIV])	Spontaneous abortion	9	Weighted median	1.0075 ( 0.9761 - 1.0399 )	0.6441	0.979
Saliva microbiota abundance (Family Lachnospiraceae_[XIV])	Spontaneous abortion	9	Weighted mode	1.011 ( 0.9697 - 1.0541 )	0.6216	0.989
Saliva microbiota abundance (Family Pasteurellaceae)	Endometriosis	9	Inverse variance weighted	1.003 ( 0.975 - 1.0317 )	0.8371	0.989
Saliva microbiota abundance (Family Pasteurellaceae)	Endometriosis	9	MR Egger	0.9108 ( 0.7856 - 1.0558 )	0.255	0.8112
Saliva microbiota abundance (Family Pasteurellaceae)	Endometriosis	9	Weighted median	1.0209 ( 0.9861 - 1.057 )	0.2415	0.831187
Saliva microbiota abundance (Family Pasteurellaceae)	Endometriosis	9	Weighted mode	1.0285 ( 0.9789 - 1.0808 )	0.2975	0.893713
Saliva microbiota abundance (Family Pasteurellaceae)	Female infertility, tubal origin	9	Inverse variance weighted	0.9471 ( 0.8807 - 1.0184 )	0.1423	0.59696
Saliva microbiota abundance (Family Pasteurellaceae)	Female infertility, tubal origin	9	MR Egger	0.9594 ( 0.6456 - 1.4257 )	0.8434	0.9968
Saliva microbiota abundance (Family Pasteurellaceae)	Female infertility, tubal origin	9	Weighted median	0.9656 ( 0.8769 - 1.0632 )	0.4761	0.967392
Saliva microbiota abundance (Family Pasteurellaceae)	Female infertility, tubal origin	9	Weighted mode	0.9738 ( 0.8396 - 1.1293 )	0.7341	0.9956
Saliva microbiota abundance (Family Pasteurellaceae)	Habitual aborter	9	Inverse variance weighted	1.0001 ( 0.8918 - 1.1216 )	0.9983	1
Saliva microbiota abundance (Family Pasteurellaceae)	Habitual aborter	9	MR Egger	0.6562 ( 0.351 - 1.2268 )	0.2285	0.974443
Saliva microbiota abundance (Family Pasteurellaceae)	Habitual aborter	9	Weighted median	1.0128 ( 0.868 - 1.1817 )	0.8715	0.944146
Saliva microbiota abundance (Family Pasteurellaceae)	Habitual aborter	9	Weighted mode	1.0902 ( 0.8366 - 1.4207 )	0.5406	0.962667
Saliva microbiota abundance (Family Pasteurellaceae)	Leiomyoma of uterus	9	Inverse variance weighted	1.007 ( 0.9824 - 1.0323 )	0.5793	0.935016
Saliva microbiota abundance (Family Pasteurellaceae)	Leiomyoma of uterus	9	MR Egger	1.0436 ( 0.9055 - 1.2028 )	0.5744	0.981965
Saliva microbiota abundance (Family Pasteurellaceae)	Leiomyoma of uterus	9	Weighted median	1.0124 ( 0.9844 - 1.0413 )	0.3889	0.9655
Saliva microbiota abundance (Family Pasteurellaceae)	Leiomyoma of uterus	9	Weighted mode	1.0363 ( 0.9852 - 1.09 )	0.204	0.992
Saliva microbiota abundance (Family Pasteurellaceae)	Polycystic ovarian syndrome	9	Inverse variance weighted	0.964 ( 0.8648 - 1.0746 )	0.508	0.9736
Saliva microbiota abundance (Family Pasteurellaceae)	Polycystic ovarian syndrome	9	MR Egger	0.8066 ( 0.4336 - 1.5004 )	0.5191	0.939324
Saliva microbiota abundance (Family Pasteurellaceae)	Polycystic ovarian syndrome	9	Weighted median	0.9838 ( 0.8802 - 1.0996 )	0.7736	0.95988
Saliva microbiota abundance (Family Pasteurellaceae)	Polycystic ovarian syndrome	9	Weighted mode	1.0258 ( 0.8466 - 1.2428 )	0.8017	0.982656
Saliva microbiota abundance (Family Pasteurellaceae)	Spontaneous abortion	9	Inverse variance weighted	1.0106 ( 0.9843 - 1.0376 )	0.4329	0.940626
Saliva microbiota abundance (Family Pasteurellaceae)	Spontaneous abortion	9	MR Egger	0.9364 ( 0.812 - 1.0798 )	0.3961	0.973314
Saliva microbiota abundance (Family Pasteurellaceae)	Spontaneous abortion	9	Weighted median	1.0063 ( 0.9758 - 1.0379 )	0.6886	0.979
Saliva microbiota abundance (Family Pasteurellaceae)	Spontaneous abortion	9	Weighted mode	1.0119 ( 0.9694 - 1.0563 )	0.6038	0.989
Saliva microbiota abundance (Family Prevotellaceae)	Endometriosis	8	Inverse variance weighted	0.9769 ( 0.9301 - 1.026 )	0.3495	0.935918
Saliva microbiota abundance (Family Prevotellaceae)	Endometriosis	8	MR Egger	0.8709 ( 0.7087 - 1.0704 )	0.237	0.8112
Saliva microbiota abundance (Family Prevotellaceae)	Endometriosis	8	Weighted median	0.9761 ( 0.9418 - 1.0117 )	0.1856	0.831187
Saliva microbiota abundance (Family Prevotellaceae)	Endometriosis	8	Weighted mode	0.9749 ( 0.9307 - 1.0212 )	0.3187	0.893713
Saliva microbiota abundance (Family Prevotellaceae)	Female infertility, tubal origin	8	Inverse variance weighted	1.0647 ( 0.9867 - 1.149 )	0.1062	0.59696
Saliva microbiota abundance (Family Prevotellaceae)	Female infertility, tubal origin	8	MR Egger	1.2244 ( 0.8809 - 1.7019 )	0.2735	0.9968
Saliva microbiota abundance (Family Prevotellaceae)	Female infertility, tubal origin	8	Weighted median	1.0567 ( 0.9504 - 1.1749 )	0.3083	0.967392
Saliva microbiota abundance (Family Prevotellaceae)	Female infertility, tubal origin	8	Weighted mode	1.0035 ( 0.8397 - 1.1994 )	0.9702	0.9956
Saliva microbiota abundance (Family Prevotellaceae)	Habitual aborter	8	Inverse variance weighted	1.0156 ( 0.8891 - 1.1602 )	0.8196	1
Saliva microbiota abundance (Family Prevotellaceae)	Habitual aborter	8	MR Egger	0.9792 ( 0.5297 - 1.8104 )	0.9488	0.974443
Saliva microbiota abundance (Family Prevotellaceae)	Habitual aborter	8	Weighted median	1.0295 ( 0.8672 - 1.2223 )	0.7396	0.944146
Saliva microbiota abundance (Family Prevotellaceae)	Habitual aborter	8	Weighted mode	1.0469 ( 0.7723 - 1.4192 )	0.7763	0.962667
Saliva microbiota abundance (Family Prevotellaceae)	Leiomyoma of uterus	8	Inverse variance weighted	1.0109 ( 0.9866 - 1.0358 )	0.3842	0.935016
Saliva microbiota abundance (Family Prevotellaceae)	Leiomyoma of uterus	8	MR Egger	0.9867 ( 0.8831 - 1.1023 )	0.8201	0.981965
Saliva microbiota abundance (Family Prevotellaceae)	Leiomyoma of uterus	8	Weighted median	1.0248 ( 1.0003 - 1.05 )	0.0476	0.9655
Saliva microbiota abundance (Family Prevotellaceae)	Leiomyoma of uterus	8	Weighted mode	1.0297 ( 0.9945 - 1.0661 )	0.1429	0.992
Saliva microbiota abundance (Family Prevotellaceae)	Polycystic ovarian syndrome	8	Inverse variance weighted	1.0127 ( 0.9417 - 1.0891 )	0.7337	0.9736
Saliva microbiota abundance (Family Prevotellaceae)	Polycystic ovarian syndrome	8	MR Egger	1.0753 ( 0.788 - 1.4674 )	0.6632	0.943588
Saliva microbiota abundance (Family Prevotellaceae)	Polycystic ovarian syndrome	8	Weighted median	1.0082 ( 0.9194 - 1.1055 )	0.8621	0.95988
Saliva microbiota abundance (Family Prevotellaceae)	Polycystic ovarian syndrome	8	Weighted mode	1.0074 ( 0.8736 - 1.1618 )	0.9218	0.99
Saliva microbiota abundance (Family Prevotellaceae)	Spontaneous abortion	8	Inverse variance weighted	1.0192 ( 0.9916 - 1.0475 )	0.1745	0.940626
Saliva microbiota abundance (Family Prevotellaceae)	Spontaneous abortion	8	MR Egger	1.0057 ( 0.8864 - 1.1411 )	0.9326	0.973314
Saliva microbiota abundance (Family Prevotellaceae)	Spontaneous abortion	8	Weighted median	1.0119 ( 0.9798 - 1.0451 )	0.4712	0.979
Saliva microbiota abundance (Family Prevotellaceae)	Spontaneous abortion	8	Weighted mode	1.0045 ( 0.9595 - 1.0517 )	0.8519	0.989
Saliva microbiota abundance (Family Veillonellaceae)	Endometriosis	4	Inverse variance weighted	1.0262 ( 0.9912 - 1.0625 )	0.144	0.935918
Saliva microbiota abundance (Family Veillonellaceae)	Endometriosis	4	MR Egger	1.0635 ( 0.9602 - 1.1778 )	0.3589	0.8112
Saliva microbiota abundance (Family Veillonellaceae)	Endometriosis	4	Weighted median	1.0305 ( 0.987 - 1.076 )	0.1725	0.831187
Saliva microbiota abundance (Family Veillonellaceae)	Endometriosis	4	Weighted mode	1.0332 ( 0.9776 - 1.0919 )	0.3308	0.893713
Saliva microbiota abundance (Family Veillonellaceae)	Female infertility, tubal origin	4	Inverse variance weighted	0.864 ( 0.7824 - 0.9541 )	0.0039	0.1599
Saliva microbiota abundance (Family Veillonellaceae)	Female infertility, tubal origin	4	MR Egger	0.8741 ( 0.6453 - 1.1841 )	0.4765	0.9968
Saliva microbiota abundance (Family Veillonellaceae)	Female infertility, tubal origin	4	Weighted median	0.8819 ( 0.7788 - 0.9987 )	0.0476	0.967392
Saliva microbiota abundance (Family Veillonellaceae)	Female infertility, tubal origin	4	Weighted mode	0.8892 ( 0.7654 - 1.0331 )	0.2225	0.9956
Saliva microbiota abundance (Family Veillonellaceae)	Habitual aborter	4	Inverse variance weighted	1.038 ( 0.8875 - 1.2139 )	0.641	1
Saliva microbiota abundance (Family Veillonellaceae)	Habitual aborter	4	MR Egger	1.1448 ( 0.7497 - 1.7481 )	0.5952	0.974443
Saliva microbiota abundance (Family Veillonellaceae)	Habitual aborter	4	Weighted median	1.0489 ( 0.8698 - 1.2648 )	0.6175	0.944146
Saliva microbiota abundance (Family Veillonellaceae)	Habitual aborter	4	Weighted mode	1.0564 ( 0.8351 - 1.3363 )	0.6783	0.962667
Saliva microbiota abundance (Family Veillonellaceae)	Leiomyoma of uterus	4	Inverse variance weighted	1.0262 ( 0.9975 - 1.0557 )	0.0738	0.75645
Saliva microbiota abundance (Family Veillonellaceae)	Leiomyoma of uterus	4	MR Egger	1.0005 ( 0.918 - 1.0905 )	0.9916	0.9916
Saliva microbiota abundance (Family Veillonellaceae)	Leiomyoma of uterus	4	Weighted median	1.0199 ( 0.9873 - 1.0535 )	0.2354	0.9655
Saliva microbiota abundance (Family Veillonellaceae)	Leiomyoma of uterus	4	Weighted mode	1.0187 ( 0.9884 - 1.0498 )	0.3155	0.992
Saliva microbiota abundance (Family Veillonellaceae)	Polycystic ovarian syndrome	4	Inverse variance weighted	1.0217 ( 0.9289 - 1.1238 )	0.6586	0.9736
Saliva microbiota abundance (Family Veillonellaceae)	Polycystic ovarian syndrome	4	MR Egger	0.9459 ( 0.731 - 1.224 )	0.7133	0.943588
Saliva microbiota abundance (Family Veillonellaceae)	Polycystic ovarian syndrome	4	Weighted median	1.0006 ( 0.8933 - 1.1208 )	0.9917	0.9917
Saliva microbiota abundance (Family Veillonellaceae)	Polycystic ovarian syndrome	4	Weighted mode	0.9991 ( 0.882 - 1.1318 )	0.99	0.99
Saliva microbiota abundance (Family Veillonellaceae)	Spontaneous abortion	4	Inverse variance weighted	0.9863 ( 0.9564 - 1.0172 )	0.3816	0.940626
Saliva microbiota abundance (Family Veillonellaceae)	Spontaneous abortion	4	MR Egger	1.0032 ( 0.9228 - 1.0905 )	0.9477	0.973314
Saliva microbiota abundance (Family Veillonellaceae)	Spontaneous abortion	4	Weighted median	0.9899 ( 0.9544 - 1.0267 )	0.5855	0.979
Saliva microbiota abundance (Family Veillonellaceae)	Spontaneous abortion	4	Weighted mode	0.9956 ( 0.952 - 1.0413 )	0.8607	0.989
Saliva microbiota abundance (Genus Alloprevotella)	Endometriosis	2	Inverse variance weighted	0.9975 ( 0.9496 - 1.0479 )	0.9221	0.989
Saliva microbiota abundance (Genus Alloprevotella)	Female infertility, tubal origin	2	Inverse variance weighted	0.9841 ( 0.8524 - 1.1362 )	0.8271	0.9813
Saliva microbiota abundance (Genus Alloprevotella)	Habitual aborter	2	Inverse variance weighted	1.1436 ( 0.8763 - 1.4925 )	0.3233	1
Saliva microbiota abundance (Genus Alloprevotella)	Leiomyoma of uterus	2	Inverse variance weighted	0.9969 ( 0.9623 - 1.0327 )	0.8613	0.935016
Saliva microbiota abundance (Genus Alloprevotella)	Polycystic ovarian syndrome	2	Inverse variance weighted	0.8953 ( 0.78 - 1.0276 )	0.1157	0.6806
Saliva microbiota abundance (Genus Alloprevotella)	Spontaneous abortion	2	Inverse variance weighted	1.0129 ( 0.9688 - 1.059 )	0.5728	0.940626
Saliva microbiota abundance (Genus Fusobacterium)	Endometriosis	11	Inverse variance weighted	1.0109 ( 0.9895 - 1.0329 )	0.3208	0.935918
Saliva microbiota abundance (Genus Fusobacterium)	Endometriosis	11	MR Egger	0.9487 ( 0.8647 - 1.041 )	0.2951	0.8112
Saliva microbiota abundance (Genus Fusobacterium)	Endometriosis	11	Weighted median	1.0053 ( 0.9754 - 1.0362 )	0.7296	0.995
Saliva microbiota abundance (Genus Fusobacterium)	Endometriosis	11	Weighted mode	0.9998 ( 0.9522 - 1.0498 )	0.9944	0.9944
Saliva microbiota abundance (Genus Fusobacterium)	Female infertility, tubal origin	11	Inverse variance weighted	1.0308 ( 0.9685 - 1.0972 )	0.3405	0.796263
Saliva microbiota abundance (Genus Fusobacterium)	Female infertility, tubal origin	11	MR Egger	1.1328 ( 0.865 - 1.4836 )	0.3883	0.9968
Saliva microbiota abundance (Genus Fusobacterium)	Female infertility, tubal origin	11	Weighted median	1.028 ( 0.9465 - 1.1165 )	0.5122	0.967392
Saliva microbiota abundance (Genus Fusobacterium)	Female infertility, tubal origin	11	Weighted mode	1.0282 ( 0.8901 - 1.1878 )	0.713	0.9956
Saliva microbiota abundance (Genus Fusobacterium)	Habitual aborter	11	Inverse variance weighted	1.0824 ( 0.981 - 1.1944 )	0.1147	1
Saliva microbiota abundance (Genus Fusobacterium)	Habitual aborter	11	MR Egger	0.9849 ( 0.6409 - 1.5134 )	0.9461	0.974443
Saliva microbiota abundance (Genus Fusobacterium)	Habitual aborter	11	Weighted median	1.0076 ( 0.8763 - 1.1587 )	0.9151	0.944146
Saliva microbiota abundance (Genus Fusobacterium)	Habitual aborter	11	Weighted mode	0.9516 ( 0.7538 - 1.2014 )	0.6856	0.962667
Saliva microbiota abundance (Genus Fusobacterium)	Leiomyoma of uterus	11	Inverse variance weighted	1.0047 ( 0.9893 - 1.0203 )	0.552	0.935016
Saliva microbiota abundance (Genus Fusobacterium)	Leiomyoma of uterus	11	MR Egger	1.0495 ( 0.9818 - 1.1219 )	0.1895	0.981965
Saliva microbiota abundance (Genus Fusobacterium)	Leiomyoma of uterus	11	Weighted median	1.005 ( 0.9845 - 1.0258 )	0.6362	0.9655
Saliva microbiota abundance (Genus Fusobacterium)	Leiomyoma of uterus	11	Weighted mode	1.0005 ( 0.965 - 1.0373 )	0.9798	0.992
Saliva microbiota abundance (Genus Fusobacterium)	Polycystic ovarian syndrome	11	Inverse variance weighted	0.9837 ( 0.9265 - 1.0445 )	0.5913	0.9736
Saliva microbiota abundance (Genus Fusobacterium)	Polycystic ovarian syndrome	11	MR Egger	1.3521 ( 1.0435 - 1.7518 )	0.0484	0.741253
Saliva microbiota abundance (Genus Fusobacterium)	Polycystic ovarian syndrome	11	Weighted median	0.9919 ( 0.9112 - 1.0798 )	0.8512	0.95988
Saliva microbiota abundance (Genus Fusobacterium)	Polycystic ovarian syndrome	11	Weighted mode	0.9774 ( 0.8727 - 1.0946 )	0.7003	0.982656
Saliva microbiota abundance (Genus Fusobacterium)	Spontaneous abortion	11	Inverse variance weighted	0.9962 ( 0.977 - 1.0157 )	0.699	0.940626
Saliva microbiota abundance (Genus Fusobacterium)	Spontaneous abortion	11	MR Egger	1.0349 ( 0.9517 - 1.1254 )	0.4426	0.973314
Saliva microbiota abundance (Genus Fusobacterium)	Spontaneous abortion	11	Weighted median	0.9957 ( 0.9715 - 1.0206 )	0.7331	0.979
Saliva microbiota abundance (Genus Fusobacterium)	Spontaneous abortion	11	Weighted mode	0.9985 ( 0.9592 - 1.0393 )	0.9412	0.989
Saliva microbiota abundance (Genus Granulicatella)	Endometriosis	6	Inverse variance weighted	1.0141 ( 0.9835 - 1.0457 )	0.3706	0.935918
Saliva microbiota abundance (Genus Granulicatella)	Endometriosis	6	MR Egger	0.9434 ( 0.8369 - 1.0634 )	0.3942	0.8112
Saliva microbiota abundance (Genus Granulicatella)	Endometriosis	6	Weighted median	1.0013 ( 0.9634 - 1.0408 )	0.9455	0.995
Saliva microbiota abundance (Genus Granulicatella)	Endometriosis	6	Weighted mode	0.9956 ( 0.9476 - 1.046 )	0.8675	0.969559
Saliva microbiota abundance (Genus Granulicatella)	Female infertility, tubal origin	6	Inverse variance weighted	0.9344 ( 0.8547 - 1.0215 )	0.1358	0.59696
Saliva microbiota abundance (Genus Granulicatella)	Female infertility, tubal origin	6	MR Egger	0.9624 ( 0.6663 - 1.39 )	0.8479	0.9968
Saliva microbiota abundance (Genus Granulicatella)	Female infertility, tubal origin	6	Weighted median	0.9635 ( 0.8618 - 1.0774 )	0.5145	0.967392
Saliva microbiota abundance (Genus Granulicatella)	Female infertility, tubal origin	6	Weighted mode	0.9838 ( 0.8414 - 1.1503 )	0.8459	0.9956
Saliva microbiota abundance (Genus Granulicatella)	Habitual aborter	6	Inverse variance weighted	1.0556 ( 0.9015 - 1.2362 )	0.5015	1
Saliva microbiota abundance (Genus Granulicatella)	Habitual aborter	6	MR Egger	1.253 ( 0.643 - 2.4418 )	0.5438	0.974443
Saliva microbiota abundance (Genus Granulicatella)	Habitual aborter	6	Weighted median	1.0843 ( 0.8974 - 1.31 )	0.4018	0.944146
Saliva microbiota abundance (Genus Granulicatella)	Habitual aborter	6	Weighted mode	1.1084 ( 0.8966 - 1.3702 )	0.3853	0.962667
Saliva microbiota abundance (Genus Granulicatella)	Leiomyoma of uterus	6	Inverse variance weighted	1.012 ( 0.99 - 1.0346 )	0.2867	0.935016
Saliva microbiota abundance (Genus Granulicatella)	Leiomyoma of uterus	6	MR Egger	1.0032 ( 0.9129 - 1.1024 )	0.9501	0.9916
Saliva microbiota abundance (Genus Granulicatella)	Leiomyoma of uterus	6	Weighted median	1.0066 ( 0.978 - 1.0361 )	0.6529	0.9655
Saliva microbiota abundance (Genus Granulicatella)	Leiomyoma of uterus	6	Weighted mode	0.999 ( 0.9549 - 1.0451 )	0.9654	0.992
Saliva microbiota abundance (Genus Granulicatella)	Polycystic ovarian syndrome	6	Inverse variance weighted	1.011 ( 0.928 - 1.1013 )	0.8028	0.9736
Saliva microbiota abundance (Genus Granulicatella)	Polycystic ovarian syndrome	6	MR Egger	1.1659 ( 0.8347 - 1.6284 )	0.4189	0.8378
Saliva microbiota abundance (Genus Granulicatella)	Polycystic ovarian syndrome	6	Weighted median	1.0227 ( 0.9202 - 1.1366 )	0.6768	0.95988
Saliva microbiota abundance (Genus Granulicatella)	Polycystic ovarian syndrome	6	Weighted mode	1.0169 ( 0.8812 - 1.1736 )	0.8275	0.982656
Saliva microbiota abundance (Genus Granulicatella)	Spontaneous abortion	6	Inverse variance weighted	1.0014 ( 0.9741 - 1.0295 )	0.9202	0.945767
Saliva microbiota abundance (Genus Granulicatella)	Spontaneous abortion	6	MR Egger	1.0109 ( 0.9073 - 1.1263 )	0.8541	0.973314
Saliva microbiota abundance (Genus Granulicatella)	Spontaneous abortion	6	Weighted median	1.0117 ( 0.9766 - 1.048 )	0.5187	0.979
Saliva microbiota abundance (Genus Granulicatella)	Spontaneous abortion	6	Weighted mode	1.0154 ( 0.9685 - 1.0647 )	0.5537	0.989
Saliva microbiota abundance (Genus Haemophilus)	Endometriosis	7	Inverse variance weighted	1.0075 ( 0.9769 - 1.0391 )	0.6363	0.989
Saliva microbiota abundance (Genus Haemophilus)	Endometriosis	7	MR Egger	0.9119 ( 0.792 - 1.05 )	0.2563	0.8112
Saliva microbiota abundance (Genus Haemophilus)	Endometriosis	7	Weighted median	1.0195 ( 0.9808 - 1.0597 )	0.3281	0.831187
Saliva microbiota abundance (Genus Haemophilus)	Endometriosis	7	Weighted mode	1.0276 ( 0.9774 - 1.0804 )	0.3282	0.893713
Saliva microbiota abundance (Genus Haemophilus)	Female infertility, tubal origin	7	Inverse variance weighted	0.9485 ( 0.875 - 1.0281 )	0.1986	0.67855
Saliva microbiota abundance (Genus Haemophilus)	Female infertility, tubal origin	7	MR Egger	0.9903 ( 0.6651 - 1.4745 )	0.9636	0.9968
Saliva microbiota abundance (Genus Haemophilus)	Female infertility, tubal origin	7	Weighted median	0.9718 ( 0.8768 - 1.077 )	0.5849	0.967392
Saliva microbiota abundance (Genus Haemophilus)	Female infertility, tubal origin	7	Weighted mode	0.9903 ( 0.8488 - 1.1554 )	0.9055	0.9956
Saliva microbiota abundance (Genus Haemophilus)	Habitual aborter	7	Inverse variance weighted	0.9265 ( 0.7433 - 1.1548 )	0.4968	1
Saliva microbiota abundance (Genus Haemophilus)	Habitual aborter	7	MR Egger	0.4795 ( 0.1716 - 1.34 )	0.2199	0.974443
Saliva microbiota abundance (Genus Haemophilus)	Habitual aborter	7	Weighted median	1.0207 ( 0.8588 - 1.2131 )	0.8164	0.944146
Saliva microbiota abundance (Genus Haemophilus)	Habitual aborter	7	Weighted mode	1.0663 ( 0.8718 - 1.3041 )	0.5551	0.962667
Saliva microbiota abundance (Genus Haemophilus)	Leiomyoma of uterus	7	Inverse variance weighted	1.004 ( 0.9763 - 1.0324 )	0.7811	0.935016
Saliva microbiota abundance (Genus Haemophilus)	Leiomyoma of uterus	7	MR Egger	1.1064 ( 0.9782 - 1.2515 )	0.1684	0.981965
Saliva microbiota abundance (Genus Haemophilus)	Leiomyoma of uterus	7	Weighted median	1.007 ( 0.9763 - 1.0387 )	0.6568	0.9655
Saliva microbiota abundance (Genus Haemophilus)	Leiomyoma of uterus	7	Weighted mode	1.0305 ( 0.9755 - 1.0885 )	0.3242	0.992
Saliva microbiota abundance (Genus Haemophilus)	Polycystic ovarian syndrome	7	Inverse variance weighted	1.0133 ( 0.9094 - 1.1292 )	0.8103	0.9736
Saliva microbiota abundance (Genus Haemophilus)	Polycystic ovarian syndrome	7	MR Egger	0.7202 ( 0.4374 - 1.1858 )	0.2534	0.741253
Saliva microbiota abundance (Genus Haemophilus)	Polycystic ovarian syndrome	7	Weighted median	1.011 ( 0.9057 - 1.1286 )	0.8448	0.95988
Saliva microbiota abundance (Genus Haemophilus)	Polycystic ovarian syndrome	7	Weighted mode	1.0501 ( 0.885 - 1.2459 )	0.5959	0.982656
Saliva microbiota abundance (Genus Haemophilus)	Spontaneous abortion	7	Inverse variance weighted	1.005 ( 0.9801 - 1.0305 )	0.6965	0.940626
Saliva microbiota abundance (Genus Haemophilus)	Spontaneous abortion	7	MR Egger	0.9775 ( 0.861 - 1.1097 )	0.739	0.973314
Saliva microbiota abundance (Genus Haemophilus)	Spontaneous abortion	7	Weighted median	1.0052 ( 0.9736 - 1.0378 )	0.7511	0.979
Saliva microbiota abundance (Genus Haemophilus)	Spontaneous abortion	7	Weighted mode	1.0063 ( 0.9604 - 1.0543 )	0.8021	0.989
Saliva microbiota abundance (Genus Leptotrichia)	Endometriosis	3	Inverse variance weighted	0.9992 ( 0.9589 - 1.0411 )	0.9687	0.989
Saliva microbiota abundance (Genus Leptotrichia)	Endometriosis	3	MR Egger	0.9646 ( 0.8526 - 1.0912 )	0.6685	0.871506
Saliva microbiota abundance (Genus Leptotrichia)	Endometriosis	3	Weighted median	1.0043 ( 0.9563 - 1.0548 )	0.8623	0.995
Saliva microbiota abundance (Genus Leptotrichia)	Endometriosis	3	Weighted mode	1.0106 ( 0.9544 - 1.07 )	0.7526	0.893713
Saliva microbiota abundance (Genus Leptotrichia)	Female infertility, tubal origin	3	Inverse variance weighted	0.9816 ( 0.8713 - 1.1059 )	0.7604	0.9813
Saliva microbiota abundance (Genus Leptotrichia)	Female infertility, tubal origin	3	MR Egger	0.8559 ( 0.5985 - 1.2238 )	0.5504	0.9968
Saliva microbiota abundance (Genus Leptotrichia)	Female infertility, tubal origin	3	Weighted median	0.9572 ( 0.8261 - 1.1091 )	0.5604	0.967392
Saliva microbiota abundance (Genus Leptotrichia)	Female infertility, tubal origin	3	Weighted mode	0.9506 ( 0.8008 - 1.1283 )	0.6207	0.9956
Saliva microbiota abundance (Genus Leptotrichia)	Habitual aborter	3	Inverse variance weighted	1.0093 ( 0.8371 - 1.2169 )	0.9226	1
Saliva microbiota abundance (Genus Leptotrichia)	Habitual aborter	3	MR Egger	0.9473 ( 0.541 - 1.6588 )	0.8809	0.974443
Saliva microbiota abundance (Genus Leptotrichia)	Habitual aborter	3	Weighted median	1.047 ( 0.8381 - 1.3079 )	0.686	0.944146
Saliva microbiota abundance (Genus Leptotrichia)	Habitual aborter	3	Weighted mode	1.0737 ( 0.8428 - 1.3679 )	0.6231	0.962667
Saliva microbiota abundance (Genus Leptotrichia)	Leiomyoma of uterus	3	Inverse variance weighted	1.0035 ( 0.9741 - 1.0338 )	0.8184	0.935016
Saliva microbiota abundance (Genus Leptotrichia)	Leiomyoma of uterus	3	MR Egger	1.0476 ( 0.9579 - 1.1457 )	0.4942	0.981965
Saliva microbiota abundance (Genus Leptotrichia)	Leiomyoma of uterus	3	Weighted median	1.0053 ( 0.968 - 1.044 )	0.7841	0.9655
Saliva microbiota abundance (Genus Leptotrichia)	Leiomyoma of uterus	3	Weighted mode	1.0097 ( 0.9636 - 1.058 )	0.7241	0.992
Saliva microbiota abundance (Genus Leptotrichia)	Polycystic ovarian syndrome	3	Inverse variance weighted	0.9981 ( 0.8903 - 1.1189 )	0.9736	0.9736
Saliva microbiota abundance (Genus Leptotrichia)	Polycystic ovarian syndrome	3	MR Egger	0.879 ( 0.6243 - 1.2377 )	0.595	0.942083
Saliva microbiota abundance (Genus Leptotrichia)	Polycystic ovarian syndrome	3	Weighted median	0.9767 ( 0.8523 - 1.1193 )	0.7346	0.95988
Saliva microbiota abundance (Genus Leptotrichia)	Polycystic ovarian syndrome	3	Weighted mode	0.9711 ( 0.8353 - 1.1289 )	0.739	0.982656
Saliva microbiota abundance (Genus Leptotrichia)	Spontaneous abortion	3	Inverse variance weighted	1.0252 ( 0.9879 - 1.0639 )	0.1887	0.940626
Saliva microbiota abundance (Genus Leptotrichia)	Spontaneous abortion	3	MR Egger	1.024 ( 0.9164 - 1.1443 )	0.7472	0.973314
Saliva microbiota abundance (Genus Leptotrichia)	Spontaneous abortion	3	Weighted median	1.025 ( 0.9808 - 1.0711 )	0.2718	0.979
Saliva microbiota abundance (Genus Leptotrichia)	Spontaneous abortion	3	Weighted mode	1.0249 ( 0.9762 - 1.0761 )	0.4267	0.989
Saliva microbiota abundance (Genus Neisseria)	Endometriosis	5	Inverse variance weighted	1.012 ( 0.9778 - 1.0474 )	0.496	0.935918
Saliva microbiota abundance (Genus Neisseria)	Endometriosis	5	MR Egger	0.8793 ( 0.5838 - 1.3244 )	0.5818	0.850323
Saliva microbiota abundance (Genus Neisseria)	Endometriosis	5	Weighted median	1.0241 ( 0.9797 - 1.0705 )	0.2929	0.831187
Saliva microbiota abundance (Genus Neisseria)	Endometriosis	5	Weighted mode	1.0322 ( 0.9682 - 1.1005 )	0.3868	0.893713
Saliva microbiota abundance (Genus Neisseria)	Female infertility, tubal origin	5	Inverse variance weighted	0.9648 ( 0.873 - 1.0662 )	0.4821	0.941243
Saliva microbiota abundance (Genus Neisseria)	Female infertility, tubal origin	5	MR Egger	1.095 ( 0.3325 - 3.6064 )	0.8908	0.9968
Saliva microbiota abundance (Genus Neisseria)	Female infertility, tubal origin	5	Weighted median	0.9604 ( 0.8494 - 1.0859 )	0.5194	0.967392
Saliva microbiota abundance (Genus Neisseria)	Female infertility, tubal origin	5	Weighted mode	0.958 ( 0.8071 - 1.137 )	0.6489	0.9956
Saliva microbiota abundance (Genus Neisseria)	Habitual aborter	5	Inverse variance weighted	0.9887 ( 0.8444 - 1.1576 )	0.8877	1
Saliva microbiota abundance (Genus Neisseria)	Habitual aborter	5	MR Egger	0.3405 ( 0.0521 - 2.2268 )	0.3427	0.974443
Saliva microbiota abundance (Genus Neisseria)	Habitual aborter	5	Weighted median	1.0282 ( 0.8397 - 1.2589 )	0.7879	0.944146
Saliva microbiota abundance (Genus Neisseria)	Habitual aborter	5	Weighted mode	1.0645 ( 0.8166 - 1.3877 )	0.6678	0.962667
Saliva microbiota abundance (Genus Neisseria)	Leiomyoma of uterus	5	Inverse variance weighted	0.9937 ( 0.9695 - 1.0186 )	0.6183	0.935016
Saliva microbiota abundance (Genus Neisseria)	Leiomyoma of uterus	5	MR Egger	0.8983 ( 0.6693 - 1.2055 )	0.5263	0.981965
Saliva microbiota abundance (Genus Neisseria)	Leiomyoma of uterus	5	Weighted median	0.9931 ( 0.9626 - 1.0245 )	0.6611	0.9655
Saliva microbiota abundance (Genus Neisseria)	Leiomyoma of uterus	5	Weighted mode	0.9914 ( 0.952 - 1.0325 )	0.6993	0.992
Saliva microbiota abundance (Genus Neisseria)	Polycystic ovarian syndrome	5	Inverse variance weighted	1.0903 ( 0.9513 - 1.2496 )	0.214	0.8774
Saliva microbiota abundance (Genus Neisseria)	Polycystic ovarian syndrome	5	MR Egger	2.4413 ( 0.4748 - 12.552 )	0.3637	0.8378
Saliva microbiota abundance (Genus Neisseria)	Polycystic ovarian syndrome	5	Weighted median	1.1299 ( 0.9817 - 1.3006 )	0.0886	0.805125
Saliva microbiota abundance (Genus Neisseria)	Polycystic ovarian syndrome	5	Weighted mode	1.2158 ( 0.9709 - 1.5225 )	0.1639	0.982656
Saliva microbiota abundance (Genus Neisseria)	Spontaneous abortion	5	Inverse variance weighted	1.029 ( 0.9966 - 1.0624 )	0.0794	0.940626
Saliva microbiota abundance (Genus Neisseria)	Spontaneous abortion	5	MR Egger	0.924 ( 0.6058 - 1.4092 )	0.7379	0.973314
Saliva microbiota abundance (Genus Neisseria)	Spontaneous abortion	5	Weighted median	1.0364 ( 0.9944 - 1.0802 )	0.09	0.979
Saliva microbiota abundance (Genus Neisseria)	Spontaneous abortion	5	Weighted mode	1.0364 ( 0.9737 - 1.1032 )	0.3239	0.989
Saliva microbiota abundance (Genus Porphyromonas)	Endometriosis	4	Inverse variance weighted	0.9686 ( 0.9298 - 1.0091 )	0.1272	0.935918
Saliva microbiota abundance (Genus Porphyromonas)	Endometriosis	4	MR Egger	1.0899 ( 0.8588 - 1.3831 )	0.5524	0.850323
Saliva microbiota abundance (Genus Porphyromonas)	Endometriosis	4	Weighted median	0.9847 ( 0.9373 - 1.0345 )	0.5407	0.995
Saliva microbiota abundance (Genus Porphyromonas)	Endometriosis	4	Weighted mode	0.9862 ( 0.9169 - 1.0607 )	0.7329	0.893713
Saliva microbiota abundance (Genus Porphyromonas)	Female infertility, tubal origin	4	Inverse variance weighted	0.9346 ( 0.8087 - 1.0801 )	0.3598	0.796263
Saliva microbiota abundance (Genus Porphyromonas)	Female infertility, tubal origin	4	MR Egger	1.22 ( 0.4667 - 3.1894 )	0.7243	0.9968
Saliva microbiota abundance (Genus Porphyromonas)	Female infertility, tubal origin	4	Weighted median	0.9344 ( 0.8017 - 1.0892 )	0.3856	0.967392
Saliva microbiota abundance (Genus Porphyromonas)	Female infertility, tubal origin	4	Weighted mode	0.8866 ( 0.684 - 1.1493 )	0.4304	0.9956
Saliva microbiota abundance (Genus Porphyromonas)	Habitual aborter	4	Inverse variance weighted	0.9829 ( 0.8142 - 1.1865 )	0.8573	1
Saliva microbiota abundance (Genus Porphyromonas)	Habitual aborter	4	MR Egger	1.1014 ( 0.3683 - 3.2931 )	0.8787	0.974443
Saliva microbiota abundance (Genus Porphyromonas)	Habitual aborter	4	Weighted median	0.9824 ( 0.7862 - 1.2275 )	0.8756	0.944146
Saliva microbiota abundance (Genus Porphyromonas)	Habitual aborter	4	Weighted mode	0.9736 ( 0.7502 - 1.2636 )	0.8536	0.962667
Saliva microbiota abundance (Genus Porphyromonas)	Leiomyoma of uterus	4	Inverse variance weighted	1.0015 ( 0.9726 - 1.0313 )	0.9193	0.942283
Saliva microbiota abundance (Genus Porphyromonas)	Leiomyoma of uterus	4	MR Egger	0.959 ( 0.8081 - 1.1382 )	0.6793	0.981965
Saliva microbiota abundance (Genus Porphyromonas)	Leiomyoma of uterus	4	Weighted median	1.0016 ( 0.9676 - 1.0369 )	0.9259	0.9655
Saliva microbiota abundance (Genus Porphyromonas)	Leiomyoma of uterus	4	Weighted mode	1.0029 ( 0.9613 - 1.0463 )	0.9025	0.992
Saliva microbiota abundance (Genus Porphyromonas)	Polycystic ovarian syndrome	4	Inverse variance weighted	0.9947 ( 0.8784 - 1.1264 )	0.9338	0.9736
Saliva microbiota abundance (Genus Porphyromonas)	Polycystic ovarian syndrome	4	MR Egger	1.0907 ( 0.4535 - 2.6231 )	0.8642	0.957926
Saliva microbiota abundance (Genus Porphyromonas)	Polycystic ovarian syndrome	4	Weighted median	1.0589 ( 0.9188 - 1.2204 )	0.4292	0.95988
Saliva microbiota abundance (Genus Porphyromonas)	Polycystic ovarian syndrome	4	Weighted mode	1.065 ( 0.8705 - 1.303 )	0.5836	0.982656
Saliva microbiota abundance (Genus Porphyromonas)	Spontaneous abortion	4	Inverse variance weighted	1.0002 ( 0.9638 - 1.0379 )	0.9932	0.9932
Saliva microbiota abundance (Genus Porphyromonas)	Spontaneous abortion	4	MR Egger	1.0329 ( 0.8323 - 1.2818 )	0.7966	0.973314
Saliva microbiota abundance (Genus Porphyromonas)	Spontaneous abortion	4	Weighted median	0.9991 ( 0.9571 - 1.0429 )	0.966	0.979
Saliva microbiota abundance (Genus Porphyromonas)	Spontaneous abortion	4	Weighted mode	0.9979 ( 0.9472 - 1.0514 )	0.9429	0.989
Saliva microbiota abundance (Genus Prevotella)	Endometriosis	11	Inverse variance weighted	0.9783 ( 0.9423 - 1.0157 )	0.2527	0.935918
Saliva microbiota abundance (Genus Prevotella)	Endometriosis	11	MR Egger	0.9285 ( 0.8115 - 1.0623 )	0.3081	0.8112
Saliva microbiota abundance (Genus Prevotella)	Endometriosis	11	Weighted median	0.9787 ( 0.9461 - 1.0125 )	0.2135	0.831187
Saliva microbiota abundance (Genus Prevotella)	Endometriosis	11	Weighted mode	0.9749 ( 0.9304 - 1.0215 )	0.3107	0.893713
Saliva microbiota abundance (Genus Prevotella)	Female infertility, tubal origin	11	Inverse variance weighted	1.0063 ( 0.9182 - 1.1029 )	0.8933	0.9813
Saliva microbiota abundance (Genus Prevotella)	Female infertility, tubal origin	11	MR Egger	1.3722 ( 1.0505 - 1.7924 )	0.0454	0.9968
Saliva microbiota abundance (Genus Prevotella)	Female infertility, tubal origin	11	Weighted median	1.0058 ( 0.9137 - 1.1072 )	0.906	0.981878
Saliva microbiota abundance (Genus Prevotella)	Female infertility, tubal origin	11	Weighted mode	0.9882 ( 0.8363 - 1.1677 )	0.8918	0.9956
Saliva microbiota abundance (Genus Prevotella)	Habitual aborter	11	Inverse variance weighted	0.9622 ( 0.8566 - 1.0808 )	0.5158	1
Saliva microbiota abundance (Genus Prevotella)	Habitual aborter	11	MR Egger	1.1896 ( 0.792 - 1.7868 )	0.4246	0.974443
Saliva microbiota abundance (Genus Prevotella)	Habitual aborter	11	Weighted median	1.0143 ( 0.8717 - 1.1802 )	0.8544	0.944146
Saliva microbiota abundance (Genus Prevotella)	Habitual aborter	11	Weighted mode	1.0007 ( 0.7725 - 1.2963 )	0.9961	0.9961
Saliva microbiota abundance (Genus Prevotella)	Leiomyoma of uterus	11	Inverse variance weighted	1.0064 ( 0.9869 - 1.0263 )	0.5254	0.935016
Saliva microbiota abundance (Genus Prevotella)	Leiomyoma of uterus	11	MR Egger	1.0157 ( 0.9446 - 1.0921 )	0.6846	0.981965
Saliva microbiota abundance (Genus Prevotella)	Leiomyoma of uterus	11	Weighted median	1.0156 ( 0.9921 - 1.0396 )	0.1939	0.9655
Saliva microbiota abundance (Genus Prevotella)	Leiomyoma of uterus	11	Weighted mode	1.0243 ( 0.9896 - 1.0601 )	0.2021	0.992
Saliva microbiota abundance (Genus Prevotella)	Polycystic ovarian syndrome	11	Inverse variance weighted	1.021 ( 0.9568 - 1.0895 )	0.5302	0.9736
Saliva microbiota abundance (Genus Prevotella)	Polycystic ovarian syndrome	11	MR Egger	1.0317 ( 0.8211 - 1.2964 )	0.7946	0.943588
Saliva microbiota abundance (Genus Prevotella)	Polycystic ovarian syndrome	11	Weighted median	1.02 ( 0.9349 - 1.1128 )	0.6562	0.95988
Saliva microbiota abundance (Genus Prevotella)	Polycystic ovarian syndrome	11	Weighted mode	1.0344 ( 0.8844 - 1.2098 )	0.6815	0.982656
Saliva microbiota abundance (Genus Prevotella)	Spontaneous abortion	11	Inverse variance weighted	1.009 ( 0.9845 - 1.0341 )	0.474	0.940626
Saliva microbiota abundance (Genus Prevotella)	Spontaneous abortion	11	MR Egger	1.0702 ( 0.9861 - 1.1614 )	0.1388	0.973314
Saliva microbiota abundance (Genus Prevotella)	Spontaneous abortion	11	Weighted median	0.9975 ( 0.9695 - 1.0264 )	0.8657	0.979
Saliva microbiota abundance (Genus Prevotella)	Spontaneous abortion	11	Weighted mode	0.9967 ( 0.9504 - 1.0453 )	0.8957	0.989
Saliva microbiota abundance (Genus Rothia)	Endometriosis	6	Inverse variance weighted	1.0199 ( 0.992 - 1.0485 )	0.1638	0.935918
Saliva microbiota abundance (Genus Rothia)	Endometriosis	6	MR Egger	1.0816 ( 0.9882 - 1.1838 )	0.1639	0.8112
Saliva microbiota abundance (Genus Rothia)	Endometriosis	6	Weighted median	1.0329 ( 0.9956 - 1.0717 )	0.0849	0.831187
Saliva microbiota abundance (Genus Rothia)	Endometriosis	6	Weighted mode	1.0337 ( 0.9875 - 1.082 )	0.215	0.893713
Saliva microbiota abundance (Genus Rothia)	Female infertility, tubal origin	6	Inverse variance weighted	1.0248 ( 0.9455 - 1.1108 )	0.5514	0.941975
Saliva microbiota abundance (Genus Rothia)	Female infertility, tubal origin	6	MR Egger	0.9408 ( 0.7234 - 1.2235 )	0.6727	0.9968
Saliva microbiota abundance (Genus Rothia)	Female infertility, tubal origin	6	Weighted median	1.0088 ( 0.9081 - 1.1206 )	0.8703	0.981878
Saliva microbiota abundance (Genus Rothia)	Female infertility, tubal origin	6	Weighted mode	1.0013 ( 0.8824 - 1.1362 )	0.985	0.9956
Saliva microbiota abundance (Genus Rothia)	Habitual aborter	6	Inverse variance weighted	0.982 ( 0.8654 - 1.1144 )	0.7787	1
Saliva microbiota abundance (Genus Rothia)	Habitual aborter	6	MR Egger	1.1485 ( 0.7605 - 1.7343 )	0.5463	0.974443
Saliva microbiota abundance (Genus Rothia)	Habitual aborter	6	Weighted median	0.9677 ( 0.8271 - 1.1321 )	0.6816	0.944146
Saliva microbiota abundance (Genus Rothia)	Habitual aborter	6	Weighted mode	0.9683 ( 0.8052 - 1.1644 )	0.7458	0.962667
Saliva microbiota abundance (Genus Rothia)	Leiomyoma of uterus	6	Inverse variance weighted	1.0054 ( 0.9821 - 1.0292 )	0.6542	0.935016
Saliva microbiota abundance (Genus Rothia)	Leiomyoma of uterus	6	MR Egger	1.003 ( 0.9209 - 1.0923 )	0.9489	0.9916
Saliva microbiota abundance (Genus Rothia)	Leiomyoma of uterus	6	Weighted median	1.0048 ( 0.9784 - 1.0319 )	0.7254	0.9655
Saliva microbiota abundance (Genus Rothia)	Leiomyoma of uterus	6	Weighted mode	1.0026 ( 0.972 - 1.0342 )	0.8757	0.992
Saliva microbiota abundance (Genus Rothia)	Polycystic ovarian syndrome	6	Inverse variance weighted	0.983 ( 0.9097 - 1.0621 )	0.6641	0.9736
Saliva microbiota abundance (Genus Rothia)	Polycystic ovarian syndrome	6	MR Egger	1.1729 ( 0.9112 - 1.5097 )	0.2833	0.741253
Saliva microbiota abundance (Genus Rothia)	Polycystic ovarian syndrome	6	Weighted median	0.9699 ( 0.8743 - 1.076 )	0.5638	0.95988
Saliva microbiota abundance (Genus Rothia)	Polycystic ovarian syndrome	6	Weighted mode	0.9449 ( 0.8147 - 1.0961 )	0.488	0.982656
Saliva microbiota abundance (Genus Rothia)	Spontaneous abortion	6	Inverse variance weighted	0.9964 ( 0.9674 - 1.0263 )	0.8102	0.940626
Saliva microbiota abundance (Genus Rothia)	Spontaneous abortion	6	MR Egger	0.966 ( 0.8717 - 1.0706 )	0.5458	0.973314
Saliva microbiota abundance (Genus Rothia)	Spontaneous abortion	6	Weighted median	0.9849 ( 0.951 - 1.0199 )	0.3929	0.979
Saliva microbiota abundance (Genus Rothia)	Spontaneous abortion	6	Weighted mode	0.9718 ( 0.927 - 1.0188 )	0.2884	0.989
Saliva microbiota abundance (Genus Schaalia)	Endometriosis	12	Inverse variance weighted	1.0041 ( 0.979 - 1.0298 )	0.7509	0.989
Saliva microbiota abundance (Genus Schaalia)	Endometriosis	12	MR Egger	1.0054 ( 0.9193 - 1.0996 )	0.9083	0.9268
Saliva microbiota abundance (Genus Schaalia)	Endometriosis	12	Weighted median	1.0019 ( 0.9713 - 1.0335 )	0.9045	0.995
Saliva microbiota abundance (Genus Schaalia)	Endometriosis	12	Weighted mode	0.9974 ( 0.9414 - 1.0566 )	0.9302	0.9944
Saliva microbiota abundance (Genus Schaalia)	Female infertility, tubal origin	12	Inverse variance weighted	1.0535 ( 0.9821 - 1.1301 )	0.1456	0.59696
Saliva microbiota abundance (Genus Schaalia)	Female infertility, tubal origin	12	MR Egger	0.9074 ( 0.7218 - 1.1407 )	0.4247	0.9968
Saliva microbiota abundance (Genus Schaalia)	Female infertility, tubal origin	12	Weighted median	1.0725 ( 0.9775 - 1.1767 )	0.1394	0.967392
Saliva microbiota abundance (Genus Schaalia)	Female infertility, tubal origin	12	Weighted mode	1.0854 ( 0.9501 - 1.2399 )	0.253	0.9956
Saliva microbiota abundance (Genus Schaalia)	Habitual aborter	12	Inverse variance weighted	1.0024 ( 0.9055 - 1.1097 )	0.9631	1
Saliva microbiota abundance (Genus Schaalia)	Habitual aborter	12	MR Egger	0.9207 ( 0.6535 - 1.2971 )	0.6466	0.974443
Saliva microbiota abundance (Genus Schaalia)	Habitual aborter	12	Weighted median	1.0196 ( 0.8848 - 1.175 )	0.7883	0.944146
Saliva microbiota abundance (Genus Schaalia)	Habitual aborter	12	Weighted mode	1.0252 ( 0.8362 - 1.2568 )	0.8156	0.962667
Saliva microbiota abundance (Genus Schaalia)	Leiomyoma of uterus	12	Inverse variance weighted	1.001 ( 0.9815 - 1.021 )	0.9172	0.942283
Saliva microbiota abundance (Genus Schaalia)	Leiomyoma of uterus	12	MR Egger	0.9828 ( 0.9173 - 1.053 )	0.6331	0.981965
Saliva microbiota abundance (Genus Schaalia)	Leiomyoma of uterus	12	Weighted median	1.0024 ( 0.9797 - 1.0257 )	0.8349	0.9655
Saliva microbiota abundance (Genus Schaalia)	Leiomyoma of uterus	12	Weighted mode	1.0069 ( 0.9648 - 1.0508 )	0.7589	0.992
Saliva microbiota abundance (Genus Schaalia)	Polycystic ovarian syndrome	12	Inverse variance weighted	0.9849 ( 0.9243 - 1.0494 )	0.6381	0.9736
Saliva microbiota abundance (Genus Schaalia)	Polycystic ovarian syndrome	12	MR Egger	0.9783 ( 0.7817 - 1.2244 )	0.8522	0.957926
Saliva microbiota abundance (Genus Schaalia)	Polycystic ovarian syndrome	12	Weighted median	0.989 ( 0.9115 - 1.0731 )	0.7912	0.95988
Saliva microbiota abundance (Genus Schaalia)	Polycystic ovarian syndrome	12	Weighted mode	1.0035 ( 0.8844 - 1.1387 )	0.9577	0.99
Saliva microbiota abundance (Genus Schaalia)	Spontaneous abortion	12	Inverse variance weighted	0.9983 ( 0.9785 - 1.0185 )	0.8687	0.940626
Saliva microbiota abundance (Genus Schaalia)	Spontaneous abortion	12	MR Egger	0.9844 ( 0.9199 - 1.0533 )	0.658	0.973314
Saliva microbiota abundance (Genus Schaalia)	Spontaneous abortion	12	Weighted median	0.9977 ( 0.9706 - 1.0255 )	0.8696	0.979
Saliva microbiota abundance (Genus Schaalia)	Spontaneous abortion	12	Weighted mode	0.9914 ( 0.9478 - 1.0369 )	0.7127	0.989
Saliva microbiota abundance (Genus Streptococcus)	Endometriosis	2	Inverse variance weighted	1.0133 ( 0.926 - 1.1088 )	0.7736	0.989
Saliva microbiota abundance (Genus Streptococcus)	Female infertility, tubal origin	2	Inverse variance weighted	1.1171 ( 0.9465 - 1.3184 )	0.1903	0.67855
Saliva microbiota abundance (Genus Streptococcus)	Habitual aborter	2	Inverse variance weighted	0.9975 ( 0.7678 - 1.296 )	0.9853	1
Saliva microbiota abundance (Genus Streptococcus)	Leiomyoma of uterus	2	Inverse variance weighted	1.0457 ( 0.9889 - 1.1057 )	0.1168	0.798133
Saliva microbiota abundance (Genus Streptococcus)	Polycystic ovarian syndrome	2	Inverse variance weighted	1.016 ( 0.8662 - 1.1918 )	0.8454	0.9736
Saliva microbiota abundance (Genus Streptococcus)	Spontaneous abortion	2	Inverse variance weighted	1.0457 ( 0.9863 - 1.1087 )	0.1345	0.940626
Saliva microbiota abundance (Genus Veillonella)	Endometriosis	6	Inverse variance weighted	1.0168 ( 0.9871 - 1.0473 )	0.2704	0.935918
Saliva microbiota abundance (Genus Veillonella)	Endometriosis	6	MR Egger	1.0626 ( 0.9687 - 1.1657 )	0.2678	0.8112
Saliva microbiota abundance (Genus Veillonella)	Endometriosis	6	Weighted median	1.0283 ( 0.9899 - 1.0682 )	0.1503	0.831187
Saliva microbiota abundance (Genus Veillonella)	Endometriosis	6	Weighted mode	1.0255 ( 0.9721 - 1.082 )	0.3983	0.893713
Saliva microbiota abundance (Genus Veillonella)	Female infertility, tubal origin	6	Inverse variance weighted	0.89 ( 0.8167 - 0.9699 )	0.0079	0.16195
Saliva microbiota abundance (Genus Veillonella)	Female infertility, tubal origin	6	MR Egger	0.8774 ( 0.6697 - 1.1494 )	0.3962	0.9968
Saliva microbiota abundance (Genus Veillonella)	Female infertility, tubal origin	6	Weighted median	0.9272 ( 0.8275 - 1.0388 )	0.1922	0.967392
Saliva microbiota abundance (Genus Veillonella)	Female infertility, tubal origin	6	Weighted mode	0.9479 ( 0.8118 - 1.1069 )	0.5291	0.9956
Saliva microbiota abundance (Genus Veillonella)	Habitual aborter	6	Inverse variance weighted	1.0321 ( 0.8957 - 1.1892 )	0.6626	1
Saliva microbiota abundance (Genus Veillonella)	Habitual aborter	6	MR Egger	1.0794 ( 0.6597 - 1.7662 )	0.7761	0.974443
Saliva microbiota abundance (Genus Veillonella)	Habitual aborter	6	Weighted median	1.0467 ( 0.8698 - 1.2595 )	0.6291	0.944146
Saliva microbiota abundance (Genus Veillonella)	Habitual aborter	6	Weighted mode	1.0406 ( 0.818 - 1.3239 )	0.7589	0.962667
Saliva microbiota abundance (Genus Veillonella)	Leiomyoma of uterus	6	Inverse variance weighted	1.0291 ( 1.0075 - 1.0512 )	0.0081	0.3321
Saliva microbiota abundance (Genus Veillonella)	Leiomyoma of uterus	6	MR Egger	1.0013 ( 0.937 - 1.0701 )	0.9705	0.9916
Saliva microbiota abundance (Genus Veillonella)	Leiomyoma of uterus	6	Weighted median	1.0202 ( 0.9923 - 1.0488 )	0.1579	0.9655
Saliva microbiota abundance (Genus Veillonella)	Leiomyoma of uterus	6	Weighted mode	1.0213 ( 0.9879 - 1.0558 )	0.2695	0.992
Saliva microbiota abundance (Genus Veillonella)	Polycystic ovarian syndrome	6	Inverse variance weighted	1.0069 ( 0.9212 - 1.1006 )	0.8792	0.9736
Saliva microbiota abundance (Genus Veillonella)	Polycystic ovarian syndrome	6	MR Egger	0.9754 ( 0.7161 - 1.3287 )	0.8823	0.957926
Saliva microbiota abundance (Genus Veillonella)	Polycystic ovarian syndrome	6	Weighted median	1.0017 ( 0.8944 - 1.1219 )	0.9759	0.9917
Saliva microbiota abundance (Genus Veillonella)	Polycystic ovarian syndrome	6	Weighted mode	1.008 ( 0.892 - 1.1392 )	0.903	0.99
Saliva microbiota abundance (Genus Veillonella)	Spontaneous abortion	6	Inverse variance weighted	0.9817 ( 0.9558 - 1.0083 )	0.1755	0.940626
Saliva microbiota abundance (Genus Veillonella)	Spontaneous abortion	6	MR Egger	1.003 ( 0.9226 - 1.0904 )	0.9477	0.973314
Saliva microbiota abundance (Genus Veillonella)	Spontaneous abortion	6	Weighted median	0.9775 ( 0.9437 - 1.0125 )	0.2047	0.979
Saliva microbiota abundance (Genus Veillonella)	Spontaneous abortion	6	Weighted mode	0.9973 ( 0.9547 - 1.0418 )	0.9082	0.989
Saliva microbiota abundance (Order Actinomycetales)	Endometriosis	9	Inverse variance weighted	1.0012 ( 0.9774 - 1.0256 )	0.9211	0.989
Saliva microbiota abundance (Order Actinomycetales)	Endometriosis	9	MR Egger	1.104 ( 0.9926 - 1.228 )	0.1111	0.8112
Saliva microbiota abundance (Order Actinomycetales)	Endometriosis	9	Weighted median	1.0006 ( 0.9695 - 1.0327 )	0.9698	0.995
Saliva microbiota abundance (Order Actinomycetales)	Endometriosis	9	Weighted mode	0.9998 ( 0.9443 - 1.0585 )	0.9944	0.9944
Saliva microbiota abundance (Order Actinomycetales)	Female infertility, tubal origin	9	Inverse variance weighted	0.9944 ( 0.9272 - 1.0666 )	0.8761	0.9813
Saliva microbiota abundance (Order Actinomycetales)	Female infertility, tubal origin	9	MR Egger	1.0851 ( 0.7962 - 1.4789 )	0.6209	0.9968
Saliva microbiota abundance (Order Actinomycetales)	Female infertility, tubal origin	9	Weighted median	1.0039 ( 0.9192 - 1.0965 )	0.9302	0.981878
Saliva microbiota abundance (Order Actinomycetales)	Female infertility, tubal origin	9	Weighted mode	1.0187 ( 0.8898 - 1.1663 )	0.7954	0.9956
Saliva microbiota abundance (Order Actinomycetales)	Habitual aborter	9	Inverse variance weighted	0.9605 ( 0.8601 - 1.0725 )	0.4737	1
Saliva microbiota abundance (Order Actinomycetales)	Habitual aborter	9	MR Egger	1.0657 ( 0.6558 - 1.732 )	0.8046	0.974443
Saliva microbiota abundance (Order Actinomycetales)	Habitual aborter	9	Weighted median	0.9555 ( 0.83 - 1.1 )	0.5263	0.944146
Saliva microbiota abundance (Order Actinomycetales)	Habitual aborter	9	Weighted mode	0.9614 ( 0.8087 - 1.143 )	0.6676	0.962667
Saliva microbiota abundance (Order Actinomycetales)	Leiomyoma of uterus	9	Inverse variance weighted	1.0103 ( 0.993 - 1.0279 )	0.244	0.935016
Saliva microbiota abundance (Order Actinomycetales)	Leiomyoma of uterus	9	MR Egger	0.9907 ( 0.9177 - 1.0694 )	0.8172	0.981965
Saliva microbiota abundance (Order Actinomycetales)	Leiomyoma of uterus	9	Weighted median	1.0075 ( 0.9847 - 1.0309 )	0.5201	0.9655
Saliva microbiota abundance (Order Actinomycetales)	Leiomyoma of uterus	9	Weighted mode	1.007 ( 0.9759 - 1.0391 )	0.6732	0.992
Saliva microbiota abundance (Order Actinomycetales)	Polycystic ovarian syndrome	9	Inverse variance weighted	0.9568 ( 0.8946 - 1.0234 )	0.1986	0.8774
Saliva microbiota abundance (Order Actinomycetales)	Polycystic ovarian syndrome	9	MR Egger	1.2573 ( 0.9333 - 1.6938 )	0.1758	0.741253
Saliva microbiota abundance (Order Actinomycetales)	Polycystic ovarian syndrome	9	Weighted median	0.9671 ( 0.884 - 1.0581 )	0.4659	0.95988
Saliva microbiota abundance (Order Actinomycetales)	Polycystic ovarian syndrome	9	Weighted mode	0.965 ( 0.8318 - 1.1195 )	0.6507	0.982656
Saliva microbiota abundance (Order Actinomycetales)	Spontaneous abortion	9	Inverse variance weighted	1.0042 ( 0.9798 - 1.0293 )	0.7369	0.940626
Saliva microbiota abundance (Order Actinomycetales)	Spontaneous abortion	9	MR Egger	0.9281 ( 0.84 - 1.0255 )	0.186	0.973314
Saliva microbiota abundance (Order Actinomycetales)	Spontaneous abortion	9	Weighted median	0.9924 ( 0.9623 - 1.0235 )	0.6285	0.979
Saliva microbiota abundance (Order Actinomycetales)	Spontaneous abortion	9	Weighted mode	0.9788 ( 0.9224 - 1.0387 )	0.5	0.989
Saliva microbiota abundance (Order Bacteroidales)	Endometriosis	13	Inverse variance weighted	1.0088 ( 0.9863 - 1.0317 )	0.4472	0.935918
Saliva microbiota abundance (Order Bacteroidales)	Endometriosis	13	MR Egger	1.0877 ( 1.0095 - 1.1718 )	0.0493	0.8112
Saliva microbiota abundance (Order Bacteroidales)	Endometriosis	13	Weighted median	1.0272 ( 0.9992 - 1.056 )	0.057	0.831187
Saliva microbiota abundance (Order Bacteroidales)	Endometriosis	13	Weighted mode	1.03 ( 0.9883 - 1.0733 )	0.186	0.893713
Saliva microbiota abundance (Order Bacteroidales)	Female infertility, tubal origin	13	Inverse variance weighted	1.0222 ( 0.9633 - 1.0847 )	0.4684	0.941243
Saliva microbiota abundance (Order Bacteroidales)	Female infertility, tubal origin	13	MR Egger	1.0027 ( 0.807 - 1.246 )	0.9807	0.9968
Saliva microbiota abundance (Order Bacteroidales)	Female infertility, tubal origin	13	Weighted median	1.0411 ( 0.9641 - 1.1243 )	0.3041	0.967392
Saliva microbiota abundance (Order Bacteroidales)	Female infertility, tubal origin	13	Weighted mode	1.0595 ( 0.9406 - 1.1935 )	0.3601	0.9956
Saliva microbiota abundance (Order Bacteroidales)	Habitual aborter	13	Inverse variance weighted	0.9955 ( 0.9066 - 1.0931 )	0.9248	1
Saliva microbiota abundance (Order Bacteroidales)	Habitual aborter	13	MR Egger	0.9158 ( 0.6504 - 1.2894 )	0.6242	0.974443
Saliva microbiota abundance (Order Bacteroidales)	Habitual aborter	13	Weighted median	1.0095 ( 0.8898 - 1.1454 )	0.8827	0.944146
Saliva microbiota abundance (Order Bacteroidales)	Habitual aborter	13	Weighted mode	1.0234 ( 0.8376 - 1.2504 )	0.8247	0.962667
Saliva microbiota abundance (Order Bacteroidales)	Leiomyoma of uterus	13	Inverse variance weighted	1.0147 ( 0.9992 - 1.0305 )	0.0634	0.75645
Saliva microbiota abundance (Order Bacteroidales)	Leiomyoma of uterus	13	MR Egger	0.9787 ( 0.9269 - 1.0334 )	0.4532	0.981965
Saliva microbiota abundance (Order Bacteroidales)	Leiomyoma of uterus	13	Weighted median	1.0094 ( 0.9876 - 1.0318 )	0.4001	0.9655
Saliva microbiota abundance (Order Bacteroidales)	Leiomyoma of uterus	13	Weighted mode	1.0002 ( 0.967 - 1.0346 )	0.9899	0.992
Saliva microbiota abundance (Order Bacteroidales)	Polycystic ovarian syndrome	13	Inverse variance weighted	1.0264 ( 0.9695 - 1.0865 )	0.3708	0.9736
Saliva microbiota abundance (Order Bacteroidales)	Polycystic ovarian syndrome	13	MR Egger	1.2253 ( 0.9948 - 1.5093 )	0.0824	0.741253
Saliva microbiota abundance (Order Bacteroidales)	Polycystic ovarian syndrome	13	Weighted median	1.0191 ( 0.944 - 1.1003 )	0.6279	0.95988
Saliva microbiota abundance (Order Bacteroidales)	Polycystic ovarian syndrome	13	Weighted mode	1.0015 ( 0.8884 - 1.129 )	0.9806	0.99
Saliva microbiota abundance (Order Bacteroidales)	Spontaneous abortion	13	Inverse variance weighted	1.0041 ( 0.9858 - 1.0228 )	0.6611	0.940626
Saliva microbiota abundance (Order Bacteroidales)	Spontaneous abortion	13	MR Egger	0.9905 ( 0.926 - 1.0595 )	0.7863	0.973314
Saliva microbiota abundance (Order Bacteroidales)	Spontaneous abortion	13	Weighted median	1.0053 ( 0.9807 - 1.0306 )	0.6737	0.979
Saliva microbiota abundance (Order Bacteroidales)	Spontaneous abortion	13	Weighted mode	1.005 ( 0.966 - 1.0455 )	0.8095	0.989
Saliva microbiota abundance (Order Clostridiales)	Endometriosis	9	Inverse variance weighted	0.9679 ( 0.925 - 1.0128 )	0.1588	0.935918
Saliva microbiota abundance (Order Clostridiales)	Endometriosis	9	MR Egger	0.8512 ( 0.7285 - 0.9947 )	0.0823	0.8112
Saliva microbiota abundance (Order Clostridiales)	Endometriosis	9	Weighted median	0.9716 ( 0.9337 - 1.011 )	0.1555	0.831187
Saliva microbiota abundance (Order Clostridiales)	Endometriosis	9	Weighted mode	0.9813 ( 0.9283 - 1.0374 )	0.5251	0.893713
Saliva microbiota abundance (Order Clostridiales)	Female infertility, tubal origin	9	Inverse variance weighted	1.0362 ( 0.9588 - 1.1198 )	0.369	0.796263
Saliva microbiota abundance (Order Clostridiales)	Female infertility, tubal origin	9	MR Egger	0.8396 ( 0.6291 - 1.1205 )	0.2738	0.9968
Saliva microbiota abundance (Order Clostridiales)	Female infertility, tubal origin	9	Weighted median	1.0278 ( 0.9272 - 1.1395 )	0.6016	0.967392
Saliva microbiota abundance (Order Clostridiales)	Female infertility, tubal origin	9	Weighted mode	1.0276 ( 0.8692 - 1.2148 )	0.7581	0.9956
Saliva microbiota abundance (Order Clostridiales)	Habitual aborter	9	Inverse variance weighted	0.9065 ( 0.7945 - 1.0341 )	0.1441	1
Saliva microbiota abundance (Order Clostridiales)	Habitual aborter	9	MR Egger	0.9728 ( 0.5694 - 1.6621 )	0.9226	0.974443
Saliva microbiota abundance (Order Clostridiales)	Habitual aborter	9	Weighted median	0.8423 ( 0.7133 - 0.9947 )	0.0431	0.55404
Saliva microbiota abundance (Order Clostridiales)	Habitual aborter	9	Weighted mode	0.8037 ( 0.6248 - 1.0338 )	0.1273	0.962667
Saliva microbiota abundance (Order Clostridiales)	Leiomyoma of uterus	9	Inverse variance weighted	1.0092 ( 0.9721 - 1.0476 )	0.6325	0.935016
Saliva microbiota abundance (Order Clostridiales)	Leiomyoma of uterus	9	MR Egger	0.9318 ( 0.8108 - 1.0708 )	0.3524	0.981965
Saliva microbiota abundance (Order Clostridiales)	Leiomyoma of uterus	9	Weighted median	1.0056 ( 0.9777 - 1.0343 )	0.6989	0.9655
Saliva microbiota abundance (Order Clostridiales)	Leiomyoma of uterus	9	Weighted mode	1.0065 ( 0.9682 - 1.0464 )	0.7512	0.992
Saliva microbiota abundance (Order Clostridiales)	Polycystic ovarian syndrome	9	Inverse variance weighted	1.0041 ( 0.934 - 1.0795 )	0.9115	0.9736
Saliva microbiota abundance (Order Clostridiales)	Polycystic ovarian syndrome	9	MR Egger	0.9961 ( 0.7562 - 1.312 )	0.9784	0.9861
Saliva microbiota abundance (Order Clostridiales)	Polycystic ovarian syndrome	9	Weighted median	1.0129 ( 0.9178 - 1.1179 )	0.7986	0.95988
Saliva microbiota abundance (Order Clostridiales)	Polycystic ovarian syndrome	9	Weighted mode	1.0641 ( 0.9038 - 1.2529 )	0.4769	0.982656
Saliva microbiota abundance (Order Clostridiales)	Spontaneous abortion	9	Inverse variance weighted	1.0021 ( 0.9789 - 1.0259 )	0.8609	0.940626
Saliva microbiota abundance (Order Clostridiales)	Spontaneous abortion	9	MR Egger	1.0043 ( 0.9186 - 1.098 )	0.9275	0.973314
Saliva microbiota abundance (Order Clostridiales)	Spontaneous abortion	9	Weighted median	1.0167 ( 0.9856 - 1.0488 )	0.2953	0.979
Saliva microbiota abundance (Order Clostridiales)	Spontaneous abortion	9	Weighted mode	1.0215 ( 0.9762 - 1.069 )	0.3849	0.989
Saliva microbiota abundance (Order Fusobacteriales)	Endometriosis	7	Inverse variance weighted	0.9935 ( 0.9648 - 1.023 )	0.661	0.989
Saliva microbiota abundance (Order Fusobacteriales)	Endometriosis	7	MR Egger	1.0163 ( 0.9149 - 1.129 )	0.7751	0.886629
Saliva microbiota abundance (Order Fusobacteriales)	Endometriosis	7	Weighted median	1.0016 ( 0.9637 - 1.041 )	0.9344	0.995
Saliva microbiota abundance (Order Fusobacteriales)	Endometriosis	7	Weighted mode	1.0109 ( 0.9606 - 1.0639 )	0.6911	0.893713
Saliva microbiota abundance (Order Fusobacteriales)	Female infertility, tubal origin	7	Inverse variance weighted	0.9954 ( 0.9143 - 1.0837 )	0.9158	0.9813
Saliva microbiota abundance (Order Fusobacteriales)	Female infertility, tubal origin	7	MR Egger	0.9078 ( 0.6687 - 1.2326 )	0.5626	0.9968
Saliva microbiota abundance (Order Fusobacteriales)	Female infertility, tubal origin	7	Weighted median	0.9759 ( 0.8775 - 1.0853 )	0.6526	0.967392
Saliva microbiota abundance (Order Fusobacteriales)	Female infertility, tubal origin	7	Weighted mode	0.9798 ( 0.8466 - 1.134 )	0.7934	0.9956
Saliva microbiota abundance (Order Fusobacteriales)	Habitual aborter	7	Inverse variance weighted	0.9412 ( 0.7784 - 1.1379 )	0.5311	1
Saliva microbiota abundance (Order Fusobacteriales)	Habitual aborter	7	MR Egger	1.4391 ( 0.759 - 2.7287 )	0.3154	0.974443
Saliva microbiota abundance (Order Fusobacteriales)	Habitual aborter	7	Weighted median	0.9899 ( 0.8134 - 1.2047 )	0.9193	0.944146
Saliva microbiota abundance (Order Fusobacteriales)	Habitual aborter	7	Weighted mode	1.0533 ( 0.7649 - 1.4505 )	0.7612	0.962667
Saliva microbiota abundance (Order Fusobacteriales)	Leiomyoma of uterus	7	Inverse variance weighted	1.0079 ( 0.987 - 1.0293 )	0.4627	0.935016
Saliva microbiota abundance (Order Fusobacteriales)	Leiomyoma of uterus	7	MR Egger	0.991 ( 0.9189 - 1.0687 )	0.8239	0.981965
Saliva microbiota abundance (Order Fusobacteriales)	Leiomyoma of uterus	7	Weighted median	1.017 ( 0.9903 - 1.0445 )	0.2149	0.9655
Saliva microbiota abundance (Order Fusobacteriales)	Leiomyoma of uterus	7	Weighted mode	1.0195 ( 0.9762 - 1.0648 )	0.4163	0.992
Saliva microbiota abundance (Order Fusobacteriales)	Polycystic ovarian syndrome	7	Inverse variance weighted	1.0239 ( 0.9434 - 1.1112 )	0.5717	0.9736
Saliva microbiota abundance (Order Fusobacteriales)	Polycystic ovarian syndrome	7	MR Egger	1.413 ( 1.0531 - 1.8959 )	0.0693	0.741253
Saliva microbiota abundance (Order Fusobacteriales)	Polycystic ovarian syndrome	7	Weighted median	1.0912 ( 0.9761 - 1.2198 )	0.1249	0.805125
Saliva microbiota abundance (Order Fusobacteriales)	Polycystic ovarian syndrome	7	Weighted mode	1.1107 ( 0.9345 - 1.32 )	0.2784	0.982656
Saliva microbiota abundance (Order Fusobacteriales)	Spontaneous abortion	7	Inverse variance weighted	1.0032 ( 0.977 - 1.0301 )	0.8132	0.940626
Saliva microbiota abundance (Order Fusobacteriales)	Spontaneous abortion	7	MR Egger	1.0357 ( 0.941 - 1.1399 )	0.5057	0.973314
Saliva microbiota abundance (Order Fusobacteriales)	Spontaneous abortion	7	Weighted median	1.0037 ( 0.9683 - 1.0404 )	0.8418	0.979
Saliva microbiota abundance (Order Fusobacteriales)	Spontaneous abortion	7	Weighted mode	1.0054 ( 0.9588 - 1.0544 )	0.831	0.989
Saliva microbiota abundance (Phylum Firmicutes)	Endometriosis	8	Inverse variance weighted	0.989 ( 0.9619 - 1.0168 )	0.4338	0.935918
Saliva microbiota abundance (Phylum Firmicutes)	Endometriosis	8	MR Egger	1.0272 ( 0.9057 - 1.1649 )	0.691	0.871506
Saliva microbiota abundance (Phylum Firmicutes)	Endometriosis	8	Weighted median	0.9792 ( 0.943 - 1.0168 )	0.2741	0.831187
Saliva microbiota abundance (Phylum Firmicutes)	Endometriosis	8	Weighted mode	0.9756 ( 0.9158 - 1.0392 )	0.4683	0.893713
Saliva microbiota abundance (Phylum Firmicutes)	Female infertility, tubal origin	8	Inverse variance weighted	1.0058 ( 0.9076 - 1.1146 )	0.9128	0.9813
Saliva microbiota abundance (Phylum Firmicutes)	Female infertility, tubal origin	8	MR Egger	0.9179 ( 0.5582 - 1.5094 )	0.7472	0.9968
Saliva microbiota abundance (Phylum Firmicutes)	Female infertility, tubal origin	8	Weighted median	1.0069 ( 0.9054 - 1.1197 )	0.8997	0.981878
Saliva microbiota abundance (Phylum Firmicutes)	Female infertility, tubal origin	8	Weighted mode	1.0064 ( 0.8866 - 1.1424 )	0.9243	0.9956
Saliva microbiota abundance (Phylum Firmicutes)	Habitual aborter	8	Inverse variance weighted	1.0012 ( 0.8761 - 1.1443 )	0.9854	1
Saliva microbiota abundance (Phylum Firmicutes)	Habitual aborter	8	MR Egger	0.8644 ( 0.4541 - 1.6456 )	0.6729	0.974443
Saliva microbiota abundance (Phylum Firmicutes)	Habitual aborter	8	Weighted median	1.0127 ( 0.8487 - 1.2084 )	0.8889	0.944146
Saliva microbiota abundance (Phylum Firmicutes)	Habitual aborter	8	Weighted mode	1.0108 ( 0.7676 - 1.331 )	0.9413	0.966741
Saliva microbiota abundance (Phylum Firmicutes)	Leiomyoma of uterus	8	Inverse variance weighted	0.9977 ( 0.971 - 1.025 )	0.8666	0.935016
Saliva microbiota abundance (Phylum Firmicutes)	Leiomyoma of uterus	8	MR Egger	0.9485 ( 0.8363 - 1.0757 )	0.4414	0.981965
Saliva microbiota abundance (Phylum Firmicutes)	Leiomyoma of uterus	8	Weighted median	0.9959 ( 0.9678 - 1.0248 )	0.7784	0.9655
Saliva microbiota abundance (Phylum Firmicutes)	Leiomyoma of uterus	8	Weighted mode	0.9877 ( 0.9504 - 1.0266 )	0.5506	0.992
Saliva microbiota abundance (Phylum Firmicutes)	Polycystic ovarian syndrome	8	Inverse variance weighted	1.0151 ( 0.9061 - 1.1371 )	0.7965	0.9736
Saliva microbiota abundance (Phylum Firmicutes)	Polycystic ovarian syndrome	8	MR Egger	0.5978 ( 0.4208 - 0.8494 )	0.0284	0.741253
Saliva microbiota abundance (Phylum Firmicutes)	Polycystic ovarian syndrome	8	Weighted median	1.0158 ( 0.9093 - 1.1348 )	0.7809	0.95988
Saliva microbiota abundance (Phylum Firmicutes)	Polycystic ovarian syndrome	8	Weighted mode	1.0315 ( 0.8773 - 1.2129 )	0.7182	0.982656
Saliva microbiota abundance (Phylum Firmicutes)	Spontaneous abortion	8	Inverse variance weighted	0.9969 ( 0.9722 - 1.0222 )	0.8087	0.940626
Saliva microbiota abundance (Phylum Firmicutes)	Spontaneous abortion	8	MR Egger	0.9853 ( 0.878 - 1.1058 )	0.8101	0.973314
Saliva microbiota abundance (Phylum Firmicutes)	Spontaneous abortion	8	Weighted median	0.9824 ( 0.9509 - 1.0149 )	0.2854	0.979
Saliva microbiota abundance (Phylum Firmicutes)	Spontaneous abortion	8	Weighted mode	0.979 ( 0.9366 - 1.0234 )	0.3797	0.989
Saliva microbiota abundance (Phylum Proteobacteria)	Endometriosis	7	Inverse variance weighted	0.9995 ( 0.9644 - 1.0359 )	0.9785	0.989
Saliva microbiota abundance (Phylum Proteobacteria)	Endometriosis	7	MR Egger	0.9907 ( 0.8198 - 1.1972 )	0.9268	0.9268
Saliva microbiota abundance (Phylum Proteobacteria)	Endometriosis	7	Weighted median	1.0072 ( 0.9657 - 1.0504 )	0.7388	0.995
Saliva microbiota abundance (Phylum Proteobacteria)	Endometriosis	7	Weighted mode	1.0227 ( 0.9593 - 1.0904 )	0.5176	0.893713
Saliva microbiota abundance (Phylum Proteobacteria)	Female infertility, tubal origin	7	Inverse variance weighted	0.9918 ( 0.9126 - 1.0779 )	0.8461	0.9813
Saliva microbiota abundance (Phylum Proteobacteria)	Female infertility, tubal origin	7	MR Egger	0.9802 ( 0.6552 - 1.4664 )	0.9263	0.9968
Saliva microbiota abundance (Phylum Proteobacteria)	Female infertility, tubal origin	7	Weighted median	0.9753 ( 0.8787 - 1.0825 )	0.6383	0.967392
Saliva microbiota abundance (Phylum Proteobacteria)	Female infertility, tubal origin	7	Weighted mode	0.954 ( 0.8162 - 1.1151 )	0.5759	0.9956
Saliva microbiota abundance (Phylum Proteobacteria)	Habitual aborter	7	Inverse variance weighted	1.1075 ( 0.9541 - 1.2856 )	0.1794	1
Saliva microbiota abundance (Phylum Proteobacteria)	Habitual aborter	7	MR Egger	0.7282 ( 0.3636 - 1.4585 )	0.4118	0.974443
Saliva microbiota abundance (Phylum Proteobacteria)	Habitual aborter	7	Weighted median	1.179 ( 0.9875 - 1.4075 )	0.0687	0.55404
Saliva microbiota abundance (Phylum Proteobacteria)	Habitual aborter	7	Weighted mode	1.1973 ( 0.9225 - 1.554 )	0.2246	0.962667
Saliva microbiota abundance (Phylum Proteobacteria)	Leiomyoma of uterus	7	Inverse variance weighted	0.9956 ( 0.974 - 1.0177 )	0.6958	0.935016
Saliva microbiota abundance (Phylum Proteobacteria)	Leiomyoma of uterus	7	MR Egger	0.9369 ( 0.8454 - 1.0383 )	0.2689	0.981965
Saliva microbiota abundance (Phylum Proteobacteria)	Leiomyoma of uterus	7	Weighted median	1.0122 ( 0.9845 - 1.0407 )	0.3914	0.9655
Saliva microbiota abundance (Phylum Proteobacteria)	Leiomyoma of uterus	7	Weighted mode	1.0168 ( 0.9792 - 1.0559 )	0.4186	0.992
Saliva microbiota abundance (Phylum Proteobacteria)	Polycystic ovarian syndrome	7	Inverse variance weighted	0.9854 ( 0.9096 - 1.0675 )	0.7187	0.9736
Saliva microbiota abundance (Phylum Proteobacteria)	Polycystic ovarian syndrome	7	MR Egger	0.9961 ( 0.6534 - 1.5185 )	0.9861	0.9861
Saliva microbiota abundance (Phylum Proteobacteria)	Polycystic ovarian syndrome	7	Weighted median	0.9847 ( 0.8847 - 1.0959 )	0.7772	0.95988
Saliva microbiota abundance (Phylum Proteobacteria)	Polycystic ovarian syndrome	7	Weighted mode	0.9746 ( 0.8327 - 1.1407 )	0.7594	0.982656
Saliva microbiota abundance (Phylum Proteobacteria)	Spontaneous abortion	7	Inverse variance weighted	1.0026 ( 0.977 - 1.0289 )	0.845	0.940626
Saliva microbiota abundance (Phylum Proteobacteria)	Spontaneous abortion	7	MR Egger	0.9366 ( 0.8265 - 1.0614 )	0.352	0.973314
Saliva microbiota abundance (Phylum Proteobacteria)	Spontaneous abortion	7	Weighted median	1.0133 ( 0.9795 - 1.0483 )	0.4452	0.979
Saliva microbiota abundance (Phylum Proteobacteria)	Spontaneous abortion	7	Weighted mode	1.0193 ( 0.9736 - 1.0672 )	0.4448	0.989
Saliva microbiota abundance (Species dispar)	Endometriosis	4	Inverse variance weighted	0.9976 ( 0.9635 - 1.0329 )	0.8911	0.989
Saliva microbiota abundance (Species dispar)	Endometriosis	4	MR Egger	1.0502 ( 0.9389 - 1.1747 )	0.4818	0.850323
Saliva microbiota abundance (Species dispar)	Endometriosis	4	Weighted median	1.0007 ( 0.9592 - 1.044 )	0.9737	0.995
Saliva microbiota abundance (Species dispar)	Endometriosis	4	Weighted mode	1.0117 ( 0.9608 - 1.0653 )	0.6879	0.893713
Saliva microbiota abundance (Species dispar)	Female infertility, tubal origin	4	Inverse variance weighted	1.0219 ( 0.9236 - 1.1306 )	0.6749	0.9813
Saliva microbiota abundance (Species dispar)	Female infertility, tubal origin	4	MR Egger	1.0736 ( 0.7753 - 1.4867 )	0.7105	0.9968
Saliva microbiota abundance (Species dispar)	Female infertility, tubal origin	4	Weighted median	1.0113 ( 0.8895 - 1.1497 )	0.8638	0.981878
Saliva microbiota abundance (Species dispar)	Female infertility, tubal origin	4	Weighted mode	1.0076 ( 0.8707 - 1.1661 )	0.9251	0.9956
Saliva microbiota abundance (Species dispar)	Habitual aborter	4	Inverse variance weighted	1.1422 ( 0.9532 - 1.3687 )	0.1497	1
Saliva microbiota abundance (Species dispar)	Habitual aborter	4	MR Egger	1.6548 ( 0.9923 - 2.7595 )	0.1933	0.974443
Saliva microbiota abundance (Species dispar)	Habitual aborter	4	Weighted median	1.2104 ( 0.9824 - 1.4913 )	0.0729	0.55404
Saliva microbiota abundance (Species dispar)	Habitual aborter	4	Weighted mode	1.2507 ( 0.9747 - 1.6048 )	0.1768	0.962667
Saliva microbiota abundance (Species dispar)	Leiomyoma of uterus	4	Inverse variance weighted	0.9995 ( 0.9747 - 1.0248 )	0.9662	0.9662
Saliva microbiota abundance (Species dispar)	Leiomyoma of uterus	4	MR Egger	1.0079 ( 0.9297 - 1.0926 )	0.8663	0.981965
Saliva microbiota abundance (Species dispar)	Leiomyoma of uterus	4	Weighted median	1.0088 ( 0.9771 - 1.0415 )	0.5908	0.9655
Saliva microbiota abundance (Species dispar)	Leiomyoma of uterus	4	Weighted mode	1.0103 ( 0.9702 - 1.052 )	0.6548	0.992
Saliva microbiota abundance (Species dispar)	Polycystic ovarian syndrome	4	Inverse variance weighted	1.007 ( 0.8894 - 1.14 )	0.9128	0.9736
Saliva microbiota abundance (Species dispar)	Polycystic ovarian syndrome	4	MR Egger	0.7329 ( 0.5361 - 1.0019 )	0.1907	0.741253
Saliva microbiota abundance (Species dispar)	Polycystic ovarian syndrome	4	Weighted median	0.9328 ( 0.8172 - 1.0648 )	0.3028	0.95988
Saliva microbiota abundance (Species dispar)	Polycystic ovarian syndrome	4	Weighted mode	0.9285 ( 0.7953 - 1.084 )	0.4169	0.982656
Saliva microbiota abundance (Species dispar)	Spontaneous abortion	4	Inverse variance weighted	1.0194 ( 0.9878 - 1.052 )	0.2311	0.940626
Saliva microbiota abundance (Species dispar)	Spontaneous abortion	4	MR Egger	1.058 ( 0.956 - 1.1709 )	0.3897	0.973314
Saliva microbiota abundance (Species dispar)	Spontaneous abortion	4	Weighted median	1.0219 ( 0.9843 - 1.061 )	0.2567	0.979
Saliva microbiota abundance (Species dispar)	Spontaneous abortion	4	Weighted mode	1.0233 ( 0.9791 - 1.0695 )	0.3814	0.989
Saliva microbiota abundance (Species histicola)	Endometriosis	7	Inverse variance weighted	1.0224 ( 0.9916 - 1.0542 )	0.1553	0.935918
Saliva microbiota abundance (Species histicola)	Endometriosis	7	MR Egger	1.0823 ( 0.8363 - 1.4007 )	0.574	0.850323
Saliva microbiota abundance (Species histicola)	Endometriosis	7	Weighted median	1.0206 ( 0.9809 - 1.0619 )	0.3137	0.831187
Saliva microbiota abundance (Species histicola)	Endometriosis	7	Weighted mode	1.0108 ( 0.9483 - 1.0774 )	0.7519	0.893713
Saliva microbiota abundance (Species histicola)	Female infertility, tubal origin	7	Inverse variance weighted	1.0757 ( 0.9781 - 1.183 )	0.1329	0.59696
Saliva microbiota abundance (Species histicola)	Female infertility, tubal origin	7	MR Egger	1.3845 ( 0.6303 - 3.041 )	0.4545	0.9968
Saliva microbiota abundance (Species histicola)	Female infertility, tubal origin	7	Weighted median	1.0426 ( 0.9267 - 1.1731 )	0.4876	0.967392
Saliva microbiota abundance (Species histicola)	Female infertility, tubal origin	7	Weighted mode	1.0583 ( 0.8974 - 1.2482 )	0.5256	0.9956
Saliva microbiota abundance (Species histicola)	Habitual aborter	7	Inverse variance weighted	0.9412 ( 0.8192 - 1.0815 )	0.393	1
Saliva microbiota abundance (Species histicola)	Habitual aborter	7	MR Egger	1.4261 ( 0.4792 - 4.2445 )	0.5516	0.974443
Saliva microbiota abundance (Species histicola)	Habitual aborter	7	Weighted median	0.9456 ( 0.7896 - 1.1324 )	0.5431	0.944146
Saliva microbiota abundance (Species histicola)	Habitual aborter	7	Weighted mode	0.9433 ( 0.7384 - 1.2052 )	0.6572	0.962667
Saliva microbiota abundance (Species histicola)	Leiomyoma of uterus	7	Inverse variance weighted	1.0178 ( 0.9942 - 1.042 )	0.1412	0.827029
Saliva microbiota abundance (Species histicola)	Leiomyoma of uterus	7	MR Egger	1.0172 ( 0.831 - 1.2452 )	0.8752	0.981965
Saliva microbiota abundance (Species histicola)	Leiomyoma of uterus	7	Weighted median	1.0225 ( 0.9919 - 1.054 )	0.1517	0.9655
Saliva microbiota abundance (Species histicola)	Leiomyoma of uterus	7	Weighted mode	1.0252 ( 0.9874 - 1.0644 )	0.2424	0.992
Saliva microbiota abundance (Species histicola)	Polycystic ovarian syndrome	7	Inverse variance weighted	1.0947 ( 0.9778 - 1.2256 )	0.1162	0.6806
Saliva microbiota abundance (Species histicola)	Polycystic ovarian syndrome	7	MR Egger	0.8342 ( 0.3255 - 2.138 )	0.7213	0.943588
Saliva microbiota abundance (Species histicola)	Polycystic ovarian syndrome	7	Weighted median	1.0882 ( 0.9646 - 1.2276 )	0.1695	0.805125
Saliva microbiota abundance (Species histicola)	Polycystic ovarian syndrome	7	Weighted mode	1.1224 ( 0.9217 - 1.3669 )	0.2944	0.982656
Saliva microbiota abundance (Species histicola)	Spontaneous abortion	7	Inverse variance weighted	0.9974 ( 0.9667 - 1.0291 )	0.8718	0.940626
Saliva microbiota abundance (Species histicola)	Spontaneous abortion	7	MR Egger	1.0489 ( 0.8041 - 1.3683 )	0.739	0.973314
Saliva microbiota abundance (Species histicola)	Spontaneous abortion	7	Weighted median	0.9917 ( 0.9552 - 1.0295 )	0.6609	0.979
Saliva microbiota abundance (Species histicola)	Spontaneous abortion	7	Weighted mode	0.9987 ( 0.9417 - 1.059 )	0.9659	0.989
Saliva microbiota abundance (Species micronuciformis)	Endometriosis	6	Inverse variance weighted	1.0007 ( 0.9708 - 1.0316 )	0.9632	0.989
Saliva microbiota abundance (Species micronuciformis)	Endometriosis	6	MR Egger	0.9562 ( 0.8037 - 1.1376 )	0.6399	0.868436
Saliva microbiota abundance (Species micronuciformis)	Endometriosis	6	Weighted median	0.9984 ( 0.9633 - 1.0349 )	0.9322	0.995
Saliva microbiota abundance (Species micronuciformis)	Endometriosis	6	Weighted mode	0.9986 ( 0.9531 - 1.0463 )	0.9556	0.9944
Saliva microbiota abundance (Species micronuciformis)	Female infertility, tubal origin	6	Inverse variance weighted	1.0022 ( 0.8321 - 1.2072 )	0.9813	0.9813
Saliva microbiota abundance (Species micronuciformis)	Female infertility, tubal origin	6	MR Egger	0.4422 ( 0.1873 - 1.0442 )	0.1362	0.9968
Saliva microbiota abundance (Species micronuciformis)	Female infertility, tubal origin	6	Weighted median	1.0032 ( 0.8896 - 1.1312 )	0.959	0.984919
Saliva microbiota abundance (Species micronuciformis)	Female infertility, tubal origin	6	Weighted mode	0.998 ( 0.8684 - 1.1469 )	0.9783	0.9956
Saliva microbiota abundance (Species micronuciformis)	Habitual aborter	6	Inverse variance weighted	1.1012 ( 0.9578 - 1.266 )	0.1759	1
Saliva microbiota abundance (Species micronuciformis)	Habitual aborter	6	MR Egger	0.7074 ( 0.319 - 1.569 )	0.4424	0.974443
Saliva microbiota abundance (Species micronuciformis)	Habitual aborter	6	Weighted median	1.0526 ( 0.8841 - 1.2531 )	0.5647	0.944146
Saliva microbiota abundance (Species micronuciformis)	Habitual aborter	6	Weighted mode	1.0226 ( 0.7911 - 1.3217 )	0.8713	0.962667
Saliva microbiota abundance (Species micronuciformis)	Leiomyoma of uterus	6	Inverse variance weighted	1.0047 ( 0.9795 - 1.0304 )	0.7194	0.935016
Saliva microbiota abundance (Species micronuciformis)	Leiomyoma of uterus	6	MR Egger	0.9761 ( 0.8322 - 1.1448 )	0.7809	0.981965
Saliva microbiota abundance (Species micronuciformis)	Leiomyoma of uterus	6	Weighted median	1.0008 ( 0.9705 - 1.032 )	0.9595	0.9655
Saliva microbiota abundance (Species micronuciformis)	Leiomyoma of uterus	6	Weighted mode	0.9795 ( 0.9331 - 1.0283 )	0.4426	0.992
Saliva microbiota abundance (Species micronuciformis)	Polycystic ovarian syndrome	6	Inverse variance weighted	0.9275 ( 0.8519 - 1.0097 )	0.0825	0.6806
Saliva microbiota abundance (Species micronuciformis)	Polycystic ovarian syndrome	6	MR Egger	0.725 ( 0.4463 - 1.1778 )	0.2638	0.741253
Saliva microbiota abundance (Species micronuciformis)	Polycystic ovarian syndrome	6	Weighted median	0.9116 ( 0.8201 - 1.0134 )	0.0866	0.805125
Saliva microbiota abundance (Species micronuciformis)	Polycystic ovarian syndrome	6	Weighted mode	0.8778 ( 0.7442 - 1.0353 )	0.1823	0.982656
Saliva microbiota abundance (Species micronuciformis)	Spontaneous abortion	6	Inverse variance weighted	1.0107 ( 0.9833 - 1.0388 )	0.4492	0.940626
Saliva microbiota abundance (Species micronuciformis)	Spontaneous abortion	6	MR Egger	1.0917 ( 0.9332 - 1.2772 )	0.3347	0.973314
Saliva microbiota abundance (Species micronuciformis)	Spontaneous abortion	6	Weighted median	1.0177 ( 0.9833 - 1.0533 )	0.3181	0.979
Saliva microbiota abundance (Species micronuciformis)	Spontaneous abortion	6	Weighted mode	1.0171 ( 0.9677 - 1.069 )	0.5345	0.989
Saliva microbiota abundance (Species mucilaginosa)	Endometriosis	11	Inverse variance weighted	1.0001 ( 0.9815 - 1.0191 )	0.989	0.989
Saliva microbiota abundance (Species mucilaginosa)	Endometriosis	11	MR Egger	0.973 ( 0.9151 - 1.0345 )	0.404	0.8112
Saliva microbiota abundance (Species mucilaginosa)	Endometriosis	11	Weighted median	0.9993 ( 0.9747 - 1.0246 )	0.9581	0.995
Saliva microbiota abundance (Species mucilaginosa)	Endometriosis	11	Weighted mode	0.9855 ( 0.9426 - 1.0303 )	0.5339	0.893713
Saliva microbiota abundance (Species mucilaginosa)	Female infertility, tubal origin	11	Inverse variance weighted	1.0092 ( 0.9447 - 1.0781 )	0.7861	0.9813
Saliva microbiota abundance (Species mucilaginosa)	Female infertility, tubal origin	11	MR Egger	1.0005 ( 0.7972 - 1.2555 )	0.9968	0.9968
Saliva microbiota abundance (Species mucilaginosa)	Female infertility, tubal origin	11	Weighted median	0.9996 ( 0.9206 - 1.0854 )	0.9918	0.9918
Saliva microbiota abundance (Species mucilaginosa)	Female infertility, tubal origin	11	Weighted mode	0.9112 ( 0.7773 - 1.0683 )	0.2785	0.9956
Saliva microbiota abundance (Species mucilaginosa)	Habitual aborter	11	Inverse variance weighted	0.9975 ( 0.899 - 1.1069 )	0.963	1
Saliva microbiota abundance (Species mucilaginosa)	Habitual aborter	11	MR Egger	0.8367 ( 0.5974 - 1.1718 )	0.3265	0.974443
Saliva microbiota abundance (Species mucilaginosa)	Habitual aborter	11	Weighted median	0.9669 ( 0.8593 - 1.088 )	0.5763	0.944146
Saliva microbiota abundance (Species mucilaginosa)	Habitual aborter	11	Weighted mode	0.9422 ( 0.776 - 1.144 )	0.561	0.962667
Saliva microbiota abundance (Species mucilaginosa)	Leiomyoma of uterus	11	Inverse variance weighted	1.0159 ( 0.9968 - 1.0354 )	0.1034	0.798133
Saliva microbiota abundance (Species mucilaginosa)	Leiomyoma of uterus	11	MR Egger	0.9545 ( 0.9083 - 1.003 )	0.0986	0.981965
Saliva microbiota abundance (Species mucilaginosa)	Leiomyoma of uterus	11	Weighted median	1.0113 ( 0.9913 - 1.0317 )	0.269	0.9655
Saliva microbiota abundance (Species mucilaginosa)	Leiomyoma of uterus	11	Weighted mode	1.0114 ( 0.9845 - 1.039 )	0.4304	0.992
Saliva microbiota abundance (Species mucilaginosa)	Polycystic ovarian syndrome	11	Inverse variance weighted	1.047 ( 0.9934 - 1.1035 )	0.0865	0.6806
Saliva microbiota abundance (Species mucilaginosa)	Polycystic ovarian syndrome	11	MR Egger	1.1344 ( 0.9556 - 1.3467 )	0.1834	0.741253
Saliva microbiota abundance (Species mucilaginosa)	Polycystic ovarian syndrome	11	Weighted median	1.0738 ( 1.0043 - 1.1482 )	0.0371	0.7049
Saliva microbiota abundance (Species mucilaginosa)	Polycystic ovarian syndrome	11	Weighted mode	1.0759 ( 0.9795 - 1.1817 )	0.1577	0.982656
Saliva microbiota abundance (Species mucilaginosa)	Spontaneous abortion	11	Inverse variance weighted	1.0032 ( 0.9864 - 1.0204 )	0.7079	0.940626
Saliva microbiota abundance (Species mucilaginosa)	Spontaneous abortion	11	MR Egger	0.9944 ( 0.9408 - 1.051 )	0.8474	0.973314
Saliva microbiota abundance (Species mucilaginosa)	Spontaneous abortion	11	Weighted median	0.9996 ( 0.9751 - 1.0248 )	0.9775	0.979
Saliva microbiota abundance (Species mucilaginosa)	Spontaneous abortion	11	Weighted mode	0.9806 ( 0.9444 - 1.0183 )	0.3325	0.989
Saliva microbiota abundance (Species pallens)	Endometriosis	3	Inverse variance weighted	0.9965 ( 0.9273 - 1.071 )	0.9244	0.989
Saliva microbiota abundance (Species pallens)	Endometriosis	3	MR Egger	0.7918 ( 0.6283 - 0.9978 )	0.298	0.8112
Saliva microbiota abundance (Species pallens)	Endometriosis	3	Weighted median	1.0194 ( 0.9576 - 1.0851 )	0.5478	0.995
Saliva microbiota abundance (Species pallens)	Endometriosis	3	Weighted mode	1.0259 ( 0.9557 - 1.1011 )	0.553	0.893713
Saliva microbiota abundance (Species pallens)	Female infertility, tubal origin	3	Inverse variance weighted	0.9603 ( 0.7885 - 1.1694 )	0.6867	0.9813
Saliva microbiota abundance (Species pallens)	Female infertility, tubal origin	3	MR Egger	0.5703 ( 0.2493 - 1.3048 )	0.4105	0.9968
Saliva microbiota abundance (Species pallens)	Female infertility, tubal origin	3	Weighted median	0.9772 ( 0.8038 - 1.1881 )	0.8174	0.981878
Saliva microbiota abundance (Species pallens)	Female infertility, tubal origin	3	Weighted mode	0.9934 ( 0.7897 - 1.2497 )	0.96	0.9956
Saliva microbiota abundance (Species pallens)	Habitual aborter	3	Inverse variance weighted	1.0339 ( 0.8039 - 1.3297 )	0.7949	1
Saliva microbiota abundance (Species pallens)	Habitual aborter	3	MR Egger	0.5176 ( 0.1794 - 1.4933 )	0.4376	0.974443
Saliva microbiota abundance (Species pallens)	Habitual aborter	3	Weighted median	1.0608 ( 0.7914 - 1.422 )	0.693	0.944146
Saliva microbiota abundance (Species pallens)	Habitual aborter	3	Weighted mode	1.0912 ( 0.7794 - 1.5277 )	0.6616	0.962667
Saliva microbiota abundance (Species pallens)	Leiomyoma of uterus	3	Inverse variance weighted	0.9846 ( 0.9458 - 1.0251 )	0.4505	0.935016
Saliva microbiota abundance (Species pallens)	Leiomyoma of uterus	3	MR Egger	0.8702 ( 0.7383 - 1.0258 )	0.3457	0.981965
Saliva microbiota abundance (Species pallens)	Leiomyoma of uterus	3	Weighted median	0.9888 ( 0.9464 - 1.0331 )	0.6153	0.9655
Saliva microbiota abundance (Species pallens)	Leiomyoma of uterus	3	Weighted mode	0.9969 ( 0.9417 - 1.0553 )	0.9248	0.992
Saliva microbiota abundance (Species pallens)	Polycystic ovarian syndrome	3	Inverse variance weighted	1.0159 ( 0.738 - 1.3985 )	0.9231	0.9736
Saliva microbiota abundance (Species pallens)	Polycystic ovarian syndrome	3	MR Egger	0.5791 ( 0.0943 - 3.5574 )	0.6607	0.943588
Saliva microbiota abundance (Species pallens)	Polycystic ovarian syndrome	3	Weighted median	0.8736 ( 0.705 - 1.0824 )	0.2165	0.914111
Saliva microbiota abundance (Species pallens)	Polycystic ovarian syndrome	3	Weighted mode	0.8365 ( 0.6514 - 1.0742 )	0.2966	0.982656
Saliva microbiota abundance (Species pallens)	Spontaneous abortion	3	Inverse variance weighted	0.9555 ( 0.8822 - 1.035 )	0.2642	0.940626
Saliva microbiota abundance (Species pallens)	Spontaneous abortion	3	MR Egger	0.7349 ( 0.5997 - 0.9006 )	0.2068	0.973314
Saliva microbiota abundance (Species pallens)	Spontaneous abortion	3	Weighted median	0.9869 ( 0.93 - 1.0473 )	0.6644	0.979
Saliva microbiota abundance (Species pallens)	Spontaneous abortion	3	Weighted mode	0.989 ( 0.9335 - 1.0478 )	0.7427	0.989
Saliva microbiota abundance (Species parainfluenzae)	Endometriosis	3	Inverse variance weighted	1.0249 ( 0.9803 - 1.0716 )	0.2782	0.935918
Saliva microbiota abundance (Species parainfluenzae)	Endometriosis	3	MR Egger	0.9023 ( 0.6787 - 1.1994 )	0.6078	0.855422
Saliva microbiota abundance (Species parainfluenzae)	Endometriosis	3	Weighted median	1.0263 ( 0.9711 - 1.0845 )	0.3574	0.848825
Saliva microbiota abundance (Species parainfluenzae)	Endometriosis	3	Weighted mode	1.0343 ( 0.9625 - 1.1113 )	0.4552	0.893713
Saliva microbiota abundance (Species parainfluenzae)	Female infertility, tubal origin	3	Inverse variance weighted	0.8876 ( 0.7797 - 1.0105 )	0.0716	0.59696
Saliva microbiota abundance (Species parainfluenzae)	Female infertility, tubal origin	3	MR Egger	0.5181 ( 0.2261 - 1.1873 )	0.364	0.9968
Saliva microbiota abundance (Species parainfluenzae)	Female infertility, tubal origin	3	Weighted median	0.8913 ( 0.7507 - 1.0583 )	0.189	0.967392
Saliva microbiota abundance (Species parainfluenzae)	Female infertility, tubal origin	3	Weighted mode	0.8664 ( 0.6921 - 1.0846 )	0.3372	0.9956
Saliva microbiota abundance (Species parainfluenzae)	Habitual aborter	3	Inverse variance weighted	1.0451 ( 0.8345 - 1.3088 )	0.7007	1
Saliva microbiota abundance (Species parainfluenzae)	Habitual aborter	3	MR Egger	0.6813 ( 0.107 - 4.3363 )	0.7542	0.974443
Saliva microbiota abundance (Species parainfluenzae)	Habitual aborter	3	Weighted median	1.0661 ( 0.8337 - 1.3633 )	0.6101	0.944146
Saliva microbiota abundance (Species parainfluenzae)	Habitual aborter	3	Weighted mode	1.1574 ( 0.8064 - 1.6611 )	0.5109	0.962667
Saliva microbiota abundance (Species parainfluenzae)	Leiomyoma of uterus	3	Inverse variance weighted	0.991 ( 0.9322 - 1.0535 )	0.7716	0.935016
Saliva microbiota abundance (Species parainfluenzae)	Leiomyoma of uterus	3	MR Egger	1.1968 ( 0.797 - 1.7972 )	0.5456	0.981965
Saliva microbiota abundance (Species parainfluenzae)	Leiomyoma of uterus	3	Weighted median	0.9709 ( 0.9302 - 1.0133 )	0.176	0.9655
Saliva microbiota abundance (Species parainfluenzae)	Leiomyoma of uterus	3	Weighted mode	0.9539 ( 0.8806 - 1.0333 )	0.367	0.992
Saliva microbiota abundance (Species parainfluenzae)	Polycystic ovarian syndrome	3	Inverse variance weighted	1.1137 ( 0.9833 - 1.2613 )	0.09	0.6806
Saliva microbiota abundance (Species parainfluenzae)	Polycystic ovarian syndrome	3	MR Egger	0.7838 ( 0.3318 - 1.8519 )	0.6773	0.943588
Saliva microbiota abundance (Species parainfluenzae)	Polycystic ovarian syndrome	3	Weighted median	1.1295 ( 0.9564 - 1.3341 )	0.1514	0.805125
Saliva microbiota abundance (Species parainfluenzae)	Polycystic ovarian syndrome	3	Weighted mode	1.1501 ( 0.9481 - 1.3952 )	0.2916	0.982656
Saliva microbiota abundance (Species parainfluenzae)	Spontaneous abortion	3	Inverse variance weighted	1.0187 ( 0.9785 - 1.0605 )	0.3675	0.940626
Saliva microbiota abundance (Species parainfluenzae)	Spontaneous abortion	3	MR Egger	1.0823 ( 0.8305 - 1.4106 )	0.6628	0.973314
Saliva microbiota abundance (Species parainfluenzae)	Spontaneous abortion	3	Weighted median	1.007 ( 0.9595 - 1.0569 )	0.7767	0.979
Saliva microbiota abundance (Species parainfluenzae)	Spontaneous abortion	3	Weighted mode	1.0046 ( 0.9484 - 1.0641 )	0.8905	0.989
Saliva microbiota abundance (Species periodonticum)	Endometriosis	7	Inverse variance weighted	1.0129 ( 0.9859 - 1.0407 )	0.352	0.935918
Saliva microbiota abundance (Species periodonticum)	Endometriosis	7	MR Egger	0.9125 ( 0.8007 - 1.0399 )	0.2282	0.8112
Saliva microbiota abundance (Species periodonticum)	Endometriosis	7	Weighted median	1.0169 ( 0.9835 - 1.0514 )	0.3265	0.831187
Saliva microbiota abundance (Species periodonticum)	Endometriosis	7	Weighted mode	1.0318 ( 0.9829 - 1.0832 )	0.2533	0.893713
Saliva microbiota abundance (Species periodonticum)	Female infertility, tubal origin	7	Inverse variance weighted	0.969 ( 0.8763 - 1.0714 )	0.5387	0.941975
Saliva microbiota abundance (Species periodonticum)	Female infertility, tubal origin	7	MR Egger	0.9727 ( 0.5715 - 1.6556 )	0.9227	0.9968
Saliva microbiota abundance (Species periodonticum)	Female infertility, tubal origin	7	Weighted median	0.9355 ( 0.8374 - 1.045 )	0.2375	0.967392
Saliva microbiota abundance (Species periodonticum)	Female infertility, tubal origin	7	Weighted mode	0.9454 ( 0.7978 - 1.1202 )	0.5404	0.9956
Saliva microbiota abundance (Species periodonticum)	Habitual aborter	7	Inverse variance weighted	1 ( 0.8734 - 1.1449 )	1	1
Saliva microbiota abundance (Species periodonticum)	Habitual aborter	7	MR Egger	0.756 ( 0.3873 - 1.4757 )	0.4497	0.974443
Saliva microbiota abundance (Species periodonticum)	Habitual aborter	7	Weighted median	0.9755 ( 0.826 - 1.1521 )	0.7703	0.944146
Saliva microbiota abundance (Species periodonticum)	Habitual aborter	7	Weighted mode	0.913 ( 0.7053 - 1.1818 )	0.515	0.962667
Saliva microbiota abundance (Species periodonticum)	Leiomyoma of uterus	7	Inverse variance weighted	0.9961 ( 0.9769 - 1.0157 )	0.6945	0.935016
Saliva microbiota abundance (Species periodonticum)	Leiomyoma of uterus	7	MR Egger	1.0091 ( 0.9187 - 1.1084 )	0.8576	0.981965
Saliva microbiota abundance (Species periodonticum)	Leiomyoma of uterus	7	Weighted median	0.9992 ( 0.9758 - 1.0232 )	0.948	0.9655
Saliva microbiota abundance (Species periodonticum)	Leiomyoma of uterus	7	Weighted mode	1.0012 ( 0.9689 - 1.0345 )	0.946	0.992
Saliva microbiota abundance (Species periodonticum)	Polycystic ovarian syndrome	7	Inverse variance weighted	1.0111 ( 0.9375 - 1.0904 )	0.775	0.9736
Saliva microbiota abundance (Species periodonticum)	Polycystic ovarian syndrome	7	MR Egger	1.2532 ( 0.8709 - 1.8032 )	0.2784	0.741253
Saliva microbiota abundance (Species periodonticum)	Polycystic ovarian syndrome	7	Weighted median	0.9989 ( 0.9027 - 1.1054 )	0.9833	0.9917
Saliva microbiota abundance (Species periodonticum)	Polycystic ovarian syndrome	7	Weighted mode	1.021 ( 0.8883 - 1.1734 )	0.7801	0.982656
Saliva microbiota abundance (Species periodonticum)	Spontaneous abortion	7	Inverse variance weighted	0.9892 ( 0.9652 - 1.0137 )	0.3825	0.940626
Saliva microbiota abundance (Species periodonticum)	Spontaneous abortion	7	MR Egger	0.983 ( 0.8735 - 1.1061 )	0.7868	0.973314
Saliva microbiota abundance (Species periodonticum)	Spontaneous abortion	7	Weighted median	0.9848 ( 0.955 - 1.0155 )	0.3289	0.979
Saliva microbiota abundance (Species periodonticum)	Spontaneous abortion	7	Weighted mode	0.9838 ( 0.9412 - 1.0283 )	0.4966	0.989
Saliva microbiota abundance (Species rogosae)	Endometriosis	4	Inverse variance weighted	1.0099 ( 0.9746 - 1.0465 )	0.586	0.97498
Saliva microbiota abundance (Species rogosae)	Endometriosis	4	MR Egger	1.0095 ( 0.856 - 1.1905 )	0.9208	0.9268
Saliva microbiota abundance (Species rogosae)	Endometriosis	4	Weighted median	1.0162 ( 0.9754 - 1.0587 )	0.4429	0.935011
Saliva microbiota abundance (Species rogosae)	Endometriosis	4	Weighted mode	1.0211 ( 0.9659 - 1.0793 )	0.515	0.893713
Saliva microbiota abundance (Species rogosae)	Female infertility, tubal origin	4	Inverse variance weighted	1.0996 ( 0.9916 - 1.2193 )	0.0717	0.59696
Saliva microbiota abundance (Species rogosae)	Female infertility, tubal origin	4	MR Egger	1.45 ( 0.8984 - 2.3404 )	0.2676	0.9968
Saliva microbiota abundance (Species rogosae)	Female infertility, tubal origin	4	Weighted median	1.0876 ( 0.9583 - 1.2344 )	0.1935	0.967392
Saliva microbiota abundance (Species rogosae)	Female infertility, tubal origin	4	Weighted mode	1.0794 ( 0.9192 - 1.2676 )	0.4201	0.9956
Saliva microbiota abundance (Species rogosae)	Habitual aborter	4	Inverse variance weighted	0.9789 ( 0.7217 - 1.3277 )	0.8908	1
Saliva microbiota abundance (Species rogosae)	Habitual aborter	4	MR Egger	2.3733 ( 0.8441 - 6.6735 )	0.243	0.974443
Saliva microbiota abundance (Species rogosae)	Habitual aborter	4	Weighted median	0.9217 ( 0.7428 - 1.1437 )	0.4589	0.944146
Saliva microbiota abundance (Species rogosae)	Habitual aborter	4	Weighted mode	0.9047 ( 0.6947 - 1.1782 )	0.5113	0.962667
Saliva microbiota abundance (Species rogosae)	Leiomyoma of uterus	4	Inverse variance weighted	1.0036 ( 0.9737 - 1.0344 )	0.8171	0.935016
Saliva microbiota abundance (Species rogosae)	Leiomyoma of uterus	4	MR Egger	1.0277 ( 0.8688 - 1.2156 )	0.7802	0.981965
Saliva microbiota abundance (Species rogosae)	Leiomyoma of uterus	4	Weighted median	1.0086 ( 0.9765 - 1.0418 )	0.6044	0.9655
Saliva microbiota abundance (Species rogosae)	Leiomyoma of uterus	4	Weighted mode	1.0112 ( 0.9621 - 1.0628 )	0.6917	0.992
Saliva microbiota abundance (Species rogosae)	Polycystic ovarian syndrome	4	Inverse variance weighted	0.987 ( 0.8939 - 1.0899 )	0.7966	0.9736
Saliva microbiota abundance (Species rogosae)	Polycystic ovarian syndrome	4	MR Egger	1.2811 ( 0.8108 - 2.0242 )	0.3998	0.8378
Saliva microbiota abundance (Species rogosae)	Polycystic ovarian syndrome	4	Weighted median	0.9911 ( 0.8794 - 1.1171 )	0.8841	0.95988
Saliva microbiota abundance (Species rogosae)	Polycystic ovarian syndrome	4	Weighted mode	1.0055 ( 0.8411 - 1.202 )	0.9557	0.99
Saliva microbiota abundance (Species rogosae)	Spontaneous abortion	4	Inverse variance weighted	1.0248 ( 0.9925 - 1.0583 )	0.1342	0.940626
Saliva microbiota abundance (Species rogosae)	Spontaneous abortion	4	MR Egger	1.0289 ( 0.8869 - 1.1936 )	0.7434	0.973314
Saliva microbiota abundance (Species rogosae)	Spontaneous abortion	4	Weighted median	1.0205 ( 0.9823 - 1.0603 )	0.2967	0.979
Saliva microbiota abundance (Species rogosae)	Spontaneous abortion	4	Weighted mode	1.0139 ( 0.9611 - 1.0696 )	0.6474	0.989
Saliva microbiota abundance (unknown Gemella)	Endometriosis	6	Inverse variance weighted	0.9847 ( 0.9439 - 1.0273 )	0.4762	0.935918
Saliva microbiota abundance (unknown Gemella)	Endometriosis	6	MR Egger	1.0625 ( 0.9131 - 1.2364 )	0.4765	0.850323
Saliva microbiota abundance (unknown Gemella)	Endometriosis	6	Weighted median	1.0024 ( 0.9587 - 1.0482 )	0.9156	0.995
Saliva microbiota abundance (unknown Gemella)	Endometriosis	6	Weighted mode	1.0154 ( 0.9496 - 1.0858 )	0.673	0.893713
Saliva microbiota abundance (unknown Gemella)	Female infertility, tubal origin	6	Inverse variance weighted	0.981 ( 0.8921 - 1.0787 )	0.6918	0.9813
Saliva microbiota abundance (unknown Gemella)	Female infertility, tubal origin	6	MR Egger	0.9857 ( 0.7006 - 1.3869 )	0.9381	0.9968
Saliva microbiota abundance (unknown Gemella)	Female infertility, tubal origin	6	Weighted median	0.9574 ( 0.8457 - 1.0838 )	0.4915	0.967392
Saliva microbiota abundance (unknown Gemella)	Female infertility, tubal origin	6	Weighted mode	0.9218 ( 0.7627 - 1.1141 )	0.4381	0.9956
Saliva microbiota abundance (unknown Gemella)	Habitual aborter	6	Inverse variance weighted	0.9816 ( 0.83 - 1.1609 )	0.8279	1
Saliva microbiota abundance (unknown Gemella)	Habitual aborter	6	MR Egger	0.684 ( 0.3886 - 1.2039 )	0.2583	0.974443
Saliva microbiota abundance (unknown Gemella)	Habitual aborter	6	Weighted median	0.9743 ( 0.804 - 1.1806 )	0.7902	0.944146
Saliva microbiota abundance (unknown Gemella)	Habitual aborter	6	Weighted mode	1.1166 ( 0.8063 - 1.5463 )	0.5362	0.962667
Saliva microbiota abundance (unknown Gemella)	Leiomyoma of uterus	6	Inverse variance weighted	0.9949 ( 0.9718 - 1.0185 )	0.6671	0.935016
Saliva microbiota abundance (unknown Gemella)	Leiomyoma of uterus	6	MR Egger	1.0236 ( 0.9408 - 1.1137 )	0.6168	0.981965
Saliva microbiota abundance (unknown Gemella)	Leiomyoma of uterus	6	Weighted median	1.0008 ( 0.9722 - 1.0303 )	0.9563	0.9655
Saliva microbiota abundance (unknown Gemella)	Leiomyoma of uterus	6	Weighted mode	1.0072 ( 0.9669 - 1.0491 )	0.7452	0.992
Saliva microbiota abundance (unknown Gemella)	Polycystic ovarian syndrome	6	Inverse variance weighted	1.0427 ( 0.9521 - 1.1421 )	0.3672	0.9736
Saliva microbiota abundance (unknown Gemella)	Polycystic ovarian syndrome	6	MR Egger	1.3503 ( 0.9747 - 1.8708 )	0.1453	0.741253
Saliva microbiota abundance (unknown Gemella)	Polycystic ovarian syndrome	6	Weighted median	1.0145 ( 0.9003 - 1.1431 )	0.8135	0.95988
Saliva microbiota abundance (unknown Gemella)	Polycystic ovarian syndrome	6	Weighted mode	0.9594 ( 0.7883 - 1.1677 )	0.6966	0.982656
Saliva microbiota abundance (unknown Gemella)	Spontaneous abortion	6	Inverse variance weighted	1.0149 ( 0.9657 - 1.0667 )	0.559	0.940626
Saliva microbiota abundance (unknown Gemella)	Spontaneous abortion	6	MR Egger	1.079 ( 0.8929 - 1.3038 )	0.4752	0.973314
Saliva microbiota abundance (unknown Gemella)	Spontaneous abortion	6	Weighted median	0.9994 ( 0.9589 - 1.0417 )	0.979	0.979
Saliva microbiota abundance (unknown Gemella)	Spontaneous abortion	6	Weighted mode	0.9959 ( 0.9414 - 1.0535 )	0.8917	0.989
Saliva microbiota abundance (unknown Neisseria species (ASV0004))	Endometriosis	4	Inverse variance weighted	1.0121 ( 0.9771 - 1.0483 )	0.5022	0.935918
Saliva microbiota abundance (unknown Neisseria species (ASV0004))	Endometriosis	4	MR Egger	0.9489 ( 0.7293 - 1.2347 )	0.7339	0.871506
Saliva microbiota abundance (unknown Neisseria species (ASV0004))	Endometriosis	4	Weighted median	1.0058 ( 0.9648 - 1.0486 )	0.7839	0.995
Saliva microbiota abundance (unknown Neisseria species (ASV0004))	Endometriosis	4	Weighted mode	0.9943 ( 0.9409 - 1.0508 )	0.8528	0.969559
Saliva microbiota abundance (unknown Neisseria species (ASV0004))	Female infertility, tubal origin	4	Inverse variance weighted	1.0591 ( 0.9562 - 1.1731 )	0.2711	0.741007
Saliva microbiota abundance (unknown Neisseria species (ASV0004))	Female infertility, tubal origin	4	MR Egger	0.8541 ( 0.3969 - 1.8378 )	0.7257	0.9968
Saliva microbiota abundance (unknown Neisseria species (ASV0004))	Female infertility, tubal origin	4	Weighted median	1.0511 ( 0.9327 - 1.1845 )	0.414	0.967392
Saliva microbiota abundance (unknown Neisseria species (ASV0004))	Female infertility, tubal origin	4	Weighted mode	1.0432 ( 0.8906 - 1.222 )	0.6365	0.9956
Saliva microbiota abundance (unknown Neisseria species (ASV0004))	Habitual aborter	4	Inverse variance weighted	0.8977 ( 0.7254 - 1.1109 )	0.3208	1
Saliva microbiota abundance (unknown Neisseria species (ASV0004))	Habitual aborter	4	MR Egger	0.6743 ( 0.0991 - 4.591 )	0.7262	0.974443
Saliva microbiota abundance (unknown Neisseria species (ASV0004))	Habitual aborter	4	Weighted median	0.8751 ( 0.712 - 1.0756 )	0.2049	0.944146
Saliva microbiota abundance (unknown Neisseria species (ASV0004))	Habitual aborter	4	Weighted mode	0.8076 ( 0.5726 - 1.1391 )	0.3104	0.962667
Saliva microbiota abundance (unknown Neisseria species (ASV0004))	Leiomyoma of uterus	4	Inverse variance weighted	1.0111 ( 0.9826 - 1.0405 )	0.4485	0.935016
Saliva microbiota abundance (unknown Neisseria species (ASV0004))	Leiomyoma of uterus	4	MR Egger	0.8965 ( 0.7328 - 1.0968 )	0.3996	0.981965
Saliva microbiota abundance (unknown Neisseria species (ASV0004))	Leiomyoma of uterus	4	Weighted median	1.0026 ( 0.9714 - 1.0347 )	0.8733	0.9655
Saliva microbiota abundance (unknown Neisseria species (ASV0004))	Leiomyoma of uterus	4	Weighted mode	1.0013 ( 0.9642 - 1.0398 )	0.9505	0.992
Saliva microbiota abundance (unknown Neisseria species (ASV0004))	Polycystic ovarian syndrome	4	Inverse variance weighted	1.0994 ( 0.9968 - 1.2126 )	0.0581	0.6806
Saliva microbiota abundance (unknown Neisseria species (ASV0004))	Polycystic ovarian syndrome	4	MR Egger	1.7741 ( 0.851 - 3.6988 )	0.2658	0.741253
Saliva microbiota abundance (unknown Neisseria species (ASV0004))	Polycystic ovarian syndrome	4	Weighted median	1.1428 ( 1.0144 - 1.2874 )	0.0282	0.7049
Saliva microbiota abundance (unknown Neisseria species (ASV0004))	Polycystic ovarian syndrome	4	Weighted mode	1.155 ( 0.9835 - 1.3564 )	0.1771	0.982656
Saliva microbiota abundance (unknown Neisseria species (ASV0004))	Spontaneous abortion	4	Inverse variance weighted	0.9851 ( 0.9543 - 1.0169 )	0.3539	0.940626
Saliva microbiota abundance (unknown Neisseria species (ASV0004))	Spontaneous abortion	4	MR Egger	1.0335 ( 0.7862 - 1.3587 )	0.8351	0.973314
Saliva microbiota abundance (unknown Neisseria species (ASV0004))	Spontaneous abortion	4	Weighted median	0.9855 ( 0.9474 - 1.0251 )	0.4671	0.979
Saliva microbiota abundance (unknown Neisseria species (ASV0004))	Spontaneous abortion	4	Weighted mode	0.9654 ( 0.9115 - 1.0226 )	0.3167	0.989
Saliva microbiota abundance (unknown Porphyromonas species (ASV0008))	Endometriosis	4	Inverse variance weighted	0.9865 ( 0.9434 - 1.0315 )	0.5498	0.97498
Saliva microbiota abundance (unknown Porphyromonas species (ASV0008))	Endometriosis	4	MR Egger	1.0628 ( 0.8032 - 1.4064 )	0.7114	0.871506
Saliva microbiota abundance (unknown Porphyromonas species (ASV0008))	Endometriosis	4	Weighted median	0.9996 ( 0.9485 - 1.0533 )	0.9866	0.995
Saliva microbiota abundance (unknown Porphyromonas species (ASV0008))	Endometriosis	4	Weighted mode	1.0202 ( 0.9359 - 1.1122 )	0.6798	0.893713
Saliva microbiota abundance (unknown Porphyromonas species (ASV0008))	Female infertility, tubal origin	4	Inverse variance weighted	0.9155 ( 0.8139 - 1.0297 )	0.1409	0.59696
Saliva microbiota abundance (unknown Porphyromonas species (ASV0008))	Female infertility, tubal origin	4	MR Egger	1.1676 ( 0.6133 - 2.223 )	0.6836	0.9968
Saliva microbiota abundance (unknown Porphyromonas species (ASV0008))	Female infertility, tubal origin	4	Weighted median	0.9681 ( 0.837 - 1.1196 )	0.6619	0.967392
Saliva microbiota abundance (unknown Porphyromonas species (ASV0008))	Female infertility, tubal origin	4	Weighted mode	0.9747 ( 0.7892 - 1.2038 )	0.8273	0.9956
Saliva microbiota abundance (unknown Porphyromonas species (ASV0008))	Habitual aborter	4	Inverse variance weighted	0.9989 ( 0.8299 - 1.2024 )	0.991	1
Saliva microbiota abundance (unknown Porphyromonas species (ASV0008))	Habitual aborter	4	MR Egger	1.3138 ( 0.4754 - 3.6311 )	0.6512	0.974443
Saliva microbiota abundance (unknown Porphyromonas species (ASV0008))	Habitual aborter	4	Weighted median	0.9844 ( 0.7867 - 1.232 )	0.8911	0.944146
Saliva microbiota abundance (unknown Porphyromonas species (ASV0008))	Habitual aborter	4	Weighted mode	0.9796 ( 0.7472 - 1.2842 )	0.8907	0.962667
Saliva microbiota abundance (unknown Porphyromonas species (ASV0008))	Leiomyoma of uterus	4	Inverse variance weighted	0.9882 ( 0.9477 - 1.0303 )	0.5765	0.935016
Saliva microbiota abundance (unknown Porphyromonas species (ASV0008))	Leiomyoma of uterus	4	MR Egger	1.0763 ( 0.8365 - 1.3847 )	0.6252	0.981965
Saliva microbiota abundance (unknown Porphyromonas species (ASV0008))	Leiomyoma of uterus	4	Weighted median	1.0135 ( 0.9761 - 1.0524 )	0.4838	0.9655
Saliva microbiota abundance (unknown Porphyromonas species (ASV0008))	Leiomyoma of uterus	4	Weighted mode	1.0148 ( 0.9713 - 1.0603 )	0.5577	0.992
Saliva microbiota abundance (unknown Porphyromonas species (ASV0008))	Polycystic ovarian syndrome	4	Inverse variance weighted	1.0329 ( 0.9227 - 1.1563 )	0.5737	0.9736
Saliva microbiota abundance (unknown Porphyromonas species (ASV0008))	Polycystic ovarian syndrome	4	MR Egger	1.3849 ( 0.7463 - 2.5701 )	0.4104	0.8378
Saliva microbiota abundance (unknown Porphyromonas species (ASV0008))	Polycystic ovarian syndrome	4	Weighted median	1.0588 ( 0.9257 - 1.2111 )	0.4045	0.95988
Saliva microbiota abundance (unknown Porphyromonas species (ASV0008))	Polycystic ovarian syndrome	4	Weighted mode	1.0675 ( 0.899 - 1.2676 )	0.5101	0.982656
Saliva microbiota abundance (unknown Porphyromonas species (ASV0008))	Spontaneous abortion	4	Inverse variance weighted	0.993 ( 0.9461 - 1.0422 )	0.7756	0.940626
Saliva microbiota abundance (unknown Porphyromonas species (ASV0008))	Spontaneous abortion	4	MR Egger	1.2225 ( 1.0016 - 1.4921 )	0.1869	0.973314
Saliva microbiota abundance (unknown Porphyromonas species (ASV0008))	Spontaneous abortion	4	Weighted median	1.0008 ( 0.9522 - 1.0519 )	0.9743	0.979
Saliva microbiota abundance (unknown Porphyromonas species (ASV0008))	Spontaneous abortion	4	Weighted mode	1.0088 ( 0.9388 - 1.084 )	0.8269	0.989
Saliva microbiota abundance (unknown Rothia species (ASV0012))	Endometriosis	2	Inverse variance weighted	1.0171 ( 0.9699 - 1.0666 )	0.4849	0.935918
Saliva microbiota abundance (unknown Rothia species (ASV0012))	Female infertility, tubal origin	2	Inverse variance weighted	1.0473 ( 0.9119 - 1.2029 )	0.5129	0.941975
Saliva microbiota abundance (unknown Rothia species (ASV0012))	Habitual aborter	2	Inverse variance weighted	0.9078 ( 0.7291 - 1.1303 )	0.3872	1
Saliva microbiota abundance (unknown Rothia species (ASV0012))	Leiomyoma of uterus	2	Inverse variance weighted	1.0073 ( 0.937 - 1.0829 )	0.8439	0.935016
Saliva microbiota abundance (unknown Rothia species (ASV0012))	Polycystic ovarian syndrome	2	Inverse variance weighted	0.9962 ( 0.872 - 1.1381 )	0.955	0.9736
Saliva microbiota abundance (unknown Rothia species (ASV0012))	Spontaneous abortion	2	Inverse variance weighted	0.9932 ( 0.9376 - 1.052 )	0.8157	0.940626
Saliva microbiota abundance (unknown Rothia species (ASV0016))	Endometriosis	6	Inverse variance weighted	0.9944 ( 0.9681 - 1.0214 )	0.6806	0.989
Saliva microbiota abundance (unknown Rothia species (ASV0016))	Endometriosis	6	MR Egger	1.033 ( 0.9365 - 1.1395 )	0.5513	0.850323
Saliva microbiota abundance (unknown Rothia species (ASV0016))	Endometriosis	6	Weighted median	0.9897 ( 0.9549 - 1.0257 )	0.5706	0.995
Saliva microbiota abundance (unknown Rothia species (ASV0016))	Endometriosis	6	Weighted mode	0.9834 ( 0.943 - 1.0256 )	0.4704	0.893713
Saliva microbiota abundance (unknown Rothia species (ASV0016))	Female infertility, tubal origin	6	Inverse variance weighted	1.0027 ( 0.9294 - 1.0818 )	0.9444	0.9813
Saliva microbiota abundance (unknown Rothia species (ASV0016))	Female infertility, tubal origin	6	MR Egger	1.2085 ( 0.9253 - 1.5784 )	0.2369	0.9968
Saliva microbiota abundance (unknown Rothia species (ASV0016))	Female infertility, tubal origin	6	Weighted median	1.0404 ( 0.9448 - 1.1457 )	0.4207	0.967392
Saliva microbiota abundance (unknown Rothia species (ASV0016))	Female infertility, tubal origin	6	Weighted mode	1.0548 ( 0.9305 - 1.1956 )	0.4424	0.9956
Saliva microbiota abundance (unknown Rothia species (ASV0016))	Habitual aborter	6	Inverse variance weighted	1.0337 ( 0.917 - 1.1653 )	0.5876	1
Saliva microbiota abundance (unknown Rothia species (ASV0016))	Habitual aborter	6	MR Egger	1.0486 ( 0.6723 - 1.6354 )	0.8445	0.974443
Saliva microbiota abundance (unknown Rothia species (ASV0016))	Habitual aborter	6	Weighted median	0.9825 ( 0.8429 - 1.1452 )	0.8209	0.944146
Saliva microbiota abundance (unknown Rothia species (ASV0016))	Habitual aborter	6	Weighted mode	0.9644 ( 0.8041 - 1.1567 )	0.7122	0.962667
Saliva microbiota abundance (unknown Rothia species (ASV0016))	Leiomyoma of uterus	6	Inverse variance weighted	0.9943 ( 0.9759 - 1.0131 )	0.5522	0.935016
Saliva microbiota abundance (unknown Rothia species (ASV0016))	Leiomyoma of uterus	6	MR Egger	0.9747 ( 0.9125 - 1.0411 )	0.4881	0.981965
Saliva microbiota abundance (unknown Rothia species (ASV0016))	Leiomyoma of uterus	6	Weighted median	0.999 ( 0.9751 - 1.0235 )	0.9356	0.9655
Saliva microbiota abundance (unknown Rothia species (ASV0016))	Leiomyoma of uterus	6	Weighted mode	0.9983 ( 0.9695 - 1.0281 )	0.9163	0.992
Saliva microbiota abundance (unknown Rothia species (ASV0016))	Polycystic ovarian syndrome	6	Inverse variance weighted	1.0305 ( 0.9581 - 1.1084 )	0.4185	0.9736
Saliva microbiota abundance (unknown Rothia species (ASV0016))	Polycystic ovarian syndrome	6	MR Egger	1.1142 ( 0.8618 - 1.4406 )	0.4557	0.86583
Saliva microbiota abundance (unknown Rothia species (ASV0016))	Polycystic ovarian syndrome	6	Weighted median	1.041 ( 0.9487 - 1.1423 )	0.396	0.95988
Saliva microbiota abundance (unknown Rothia species (ASV0016))	Polycystic ovarian syndrome	6	Weighted mode	1.0566 ( 0.948 - 1.1776 )	0.3653	0.982656
Saliva microbiota abundance (unknown Rothia species (ASV0016))	Spontaneous abortion	6	Inverse variance weighted	0.9917 ( 0.9666 - 1.0175 )	0.5248	0.940626
Saliva microbiota abundance (unknown Rothia species (ASV0016))	Spontaneous abortion	6	MR Egger	0.9984 ( 0.9026 - 1.1044 )	0.9768	0.9768
Saliva microbiota abundance (unknown Rothia species (ASV0016))	Spontaneous abortion	6	Weighted median	0.9777 ( 0.9489 - 1.0074 )	0.1393	0.979
Saliva microbiota abundance (unknown Rothia species (ASV0016))	Spontaneous abortion	6	Weighted mode	0.9766 ( 0.9423 - 1.0122 )	0.2511	0.989
Saliva microbiota abundance (unknown Schaalia species (ASV0017))	Endometriosis	7	Inverse variance weighted	0.9781 ( 0.945 - 1.0123 )	0.2063	0.935918
Saliva microbiota abundance (unknown Schaalia species (ASV0017))	Endometriosis	7	MR Egger	0.8972 ( 0.7357 - 1.0942 )	0.3331	0.8112
Saliva microbiota abundance (unknown Schaalia species (ASV0017))	Endometriosis	7	Weighted median	0.9675 ( 0.9301 - 1.0064 )	0.1006	0.831187
Saliva microbiota abundance (unknown Schaalia species (ASV0017))	Endometriosis	7	Weighted mode	0.966 ( 0.9179 - 1.0167 )	0.2334	0.893713
Saliva microbiota abundance (unknown Schaalia species (ASV0017))	Female infertility, tubal origin	7	Inverse variance weighted	0.9546 ( 0.8788 - 1.0369 )	0.2708	0.741007
Saliva microbiota abundance (unknown Schaalia species (ASV0017))	Female infertility, tubal origin	7	MR Egger	0.8239 ( 0.5167 - 1.3137 )	0.4527	0.9968
Saliva microbiota abundance (unknown Schaalia species (ASV0017))	Female infertility, tubal origin	7	Weighted median	0.988 ( 0.8889 - 1.0982 )	0.8233	0.981878
Saliva microbiota abundance (unknown Schaalia species (ASV0017))	Female infertility, tubal origin	7	Weighted mode	0.9996 ( 0.8665 - 1.1531 )	0.9956	0.9956
Saliva microbiota abundance (unknown Schaalia species (ASV0017))	Habitual aborter	7	Inverse variance weighted	1.0697 ( 0.9386 - 1.2192 )	0.3125	1
Saliva microbiota abundance (unknown Schaalia species (ASV0017))	Habitual aborter	7	MR Egger	0.9109 ( 0.4354 - 1.9057 )	0.8141	0.974443
Saliva microbiota abundance (unknown Schaalia species (ASV0017))	Habitual aborter	7	Weighted median	1.0468 ( 0.8825 - 1.2416 )	0.5995	0.944146
Saliva microbiota abundance (unknown Schaalia species (ASV0017))	Habitual aborter	7	Weighted mode	1.0224 ( 0.8187 - 1.2768 )	0.8516	0.962667
Saliva microbiota abundance (unknown Schaalia species (ASV0017))	Leiomyoma of uterus	7	Inverse variance weighted	0.9941 ( 0.9674 - 1.0216 )	0.6717	0.935016
Saliva microbiota abundance (unknown Schaalia species (ASV0017))	Leiomyoma of uterus	7	MR Egger	0.9863 ( 0.8334 - 1.1672 )	0.8786	0.981965
Saliva microbiota abundance (unknown Schaalia species (ASV0017))	Leiomyoma of uterus	7	Weighted median	1.0006 ( 0.9736 - 1.0283 )	0.9655	0.9655
Saliva microbiota abundance (unknown Schaalia species (ASV0017))	Leiomyoma of uterus	7	Weighted mode	1.0071 ( 0.9727 - 1.0427 )	0.7039	0.992
Saliva microbiota abundance (unknown Schaalia species (ASV0017))	Polycystic ovarian syndrome	7	Inverse variance weighted	0.9676 ( 0.8938 - 1.0476 )	0.4171	0.9736
Saliva microbiota abundance (unknown Schaalia species (ASV0017))	Polycystic ovarian syndrome	7	MR Egger	0.9372 ( 0.5903 - 1.4879 )	0.7943	0.943588
Saliva microbiota abundance (unknown Schaalia species (ASV0017))	Polycystic ovarian syndrome	7	Weighted median	0.9475 ( 0.8522 - 1.0535 )	0.3189	0.95988
Saliva microbiota abundance (unknown Schaalia species (ASV0017))	Polycystic ovarian syndrome	7	Weighted mode	0.9456 ( 0.8167 - 1.0948 )	0.4823	0.982656
Saliva microbiota abundance (unknown Schaalia species (ASV0017))	Spontaneous abortion	7	Inverse variance weighted	1.0167 ( 0.9909 - 1.0432 )	0.2061	0.940626
Saliva microbiota abundance (unknown Schaalia species (ASV0017))	Spontaneous abortion	7	MR Egger	1.055 ( 0.9123 - 1.2201 )	0.5024	0.973314
Saliva microbiota abundance (unknown Schaalia species (ASV0017))	Spontaneous abortion	7	Weighted median	1.0137 ( 0.9802 - 1.0484 )	0.4278	0.979
Saliva microbiota abundance (unknown Schaalia species (ASV0017))	Spontaneous abortion	7	Weighted mode	1.0141 ( 0.9672 - 1.0633 )	0.5828	0.989
Saliva microbiota abundance (unknown Streptococcus species (ASV0006))	Endometriosis	7	Inverse variance weighted	0.9917 ( 0.9616 - 1.0227 )	0.5945	0.97498
Saliva microbiota abundance (unknown Streptococcus species (ASV0006))	Endometriosis	7	MR Egger	0.9032 ( 0.767 - 1.0637 )	0.2768	0.8112
Saliva microbiota abundance (unknown Streptococcus species (ASV0006))	Endometriosis	7	Weighted median	1.0096 ( 0.9693 - 1.0517 )	0.6457	0.995
Saliva microbiota abundance (unknown Streptococcus species (ASV0006))	Endometriosis	7	Weighted mode	1.0149 ( 0.9516 - 1.0824 )	0.6693	0.893713
Saliva microbiota abundance (unknown Streptococcus species (ASV0006))	Female infertility, tubal origin	7	Inverse variance weighted	1.0021 ( 0.9161 - 1.0961 )	0.9638	0.9813
Saliva microbiota abundance (unknown Streptococcus species (ASV0006))	Female infertility, tubal origin	7	MR Egger	1.0638 ( 0.6362 - 1.7788 )	0.8228	0.9968
Saliva microbiota abundance (unknown Streptococcus species (ASV0006))	Female infertility, tubal origin	7	Weighted median	1.0092 ( 0.9015 - 1.1297 )	0.8742	0.981878
Saliva microbiota abundance (unknown Streptococcus species (ASV0006))	Female infertility, tubal origin	7	Weighted mode	1.0242 ( 0.8791 - 1.1931 )	0.7696	0.9956
Saliva microbiota abundance (unknown Streptococcus species (ASV0006))	Habitual aborter	7	Inverse variance weighted	0.912 ( 0.7337 - 1.1336 )	0.4065	1
Saliva microbiota abundance (unknown Streptococcus species (ASV0006))	Habitual aborter	7	MR Egger	2.7178 ( 1.2298 - 6.006 )	0.0564	0.974443
Saliva microbiota abundance (unknown Streptococcus species (ASV0006))	Habitual aborter	7	Weighted median	0.9629 ( 0.7926 - 1.1698 )	0.7037	0.944146
Saliva microbiota abundance (unknown Streptococcus species (ASV0006))	Habitual aborter	7	Weighted mode	0.9806 ( 0.7829 - 1.2283 )	0.8704	0.962667
Saliva microbiota abundance (unknown Streptococcus species (ASV0006))	Leiomyoma of uterus	7	Inverse variance weighted	0.9795 ( 0.9385 - 1.0224 )	0.3437	0.935016
Saliva microbiota abundance (unknown Streptococcus species (ASV0006))	Leiomyoma of uterus	7	MR Egger	0.8794 ( 0.6988 - 1.1067 )	0.3232	0.981965
Saliva microbiota abundance (unknown Streptococcus species (ASV0006))	Leiomyoma of uterus	7	Weighted median	0.9747 ( 0.9414 - 1.0092 )	0.1482	0.9655
Saliva microbiota abundance (unknown Streptococcus species (ASV0006))	Leiomyoma of uterus	7	Weighted mode	0.9836 ( 0.9362 - 1.0333 )	0.5351	0.992
Saliva microbiota abundance (unknown Streptococcus species (ASV0006))	Polycystic ovarian syndrome	7	Inverse variance weighted	0.9202 ( 0.8328 - 1.0167 )	0.1022	0.6806
Saliva microbiota abundance (unknown Streptococcus species (ASV0006))	Polycystic ovarian syndrome	7	MR Egger	0.8415 ( 0.4733 - 1.496 )	0.5822	0.942083
Saliva microbiota abundance (unknown Streptococcus species (ASV0006))	Polycystic ovarian syndrome	7	Weighted median	0.9172 ( 0.8117 - 1.0364 )	0.1656	0.805125
Saliva microbiota abundance (unknown Streptococcus species (ASV0006))	Polycystic ovarian syndrome	7	Weighted mode	0.8712 ( 0.7049 - 1.0767 )	0.2491	0.982656
Saliva microbiota abundance (unknown Streptococcus species (ASV0006))	Spontaneous abortion	7	Inverse variance weighted	0.9954 ( 0.9681 - 1.0236 )	0.7472	0.940626
Saliva microbiota abundance (unknown Streptococcus species (ASV0006))	Spontaneous abortion	7	MR Egger	1.0928 ( 0.9424 - 1.2672 )	0.2931	0.973314
Saliva microbiota abundance (unknown Streptococcus species (ASV0006))	Spontaneous abortion	7	Weighted median	1.006 ( 0.9716 - 1.0416 )	0.7368	0.979
Saliva microbiota abundance (unknown Streptococcus species (ASV0006))	Spontaneous abortion	7	Weighted mode	1.0124 ( 0.9598 - 1.0678 )	0.6673	0.989
Saliva microbiota abundance (unknown Streptococcus species (ASV0009))	Endometriosis	5	Inverse variance weighted	0.985 ( 0.9502 - 1.0212 )	0.4125	0.935918
Saliva microbiota abundance (unknown Streptococcus species (ASV0009))	Endometriosis	5	MR Egger	0.9835 ( 0.8128 - 1.19 )	0.8748	0.9268
Saliva microbiota abundance (unknown Streptococcus species (ASV0009))	Endometriosis	5	Weighted median	0.988 ( 0.9465 - 1.0313 )	0.5805	0.995
Saliva microbiota abundance (unknown Streptococcus species (ASV0009))	Endometriosis	5	Weighted mode	0.9877 ( 0.936 - 1.0423 )	0.6751	0.893713
Saliva microbiota abundance (unknown Streptococcus species (ASV0009))	Female infertility, tubal origin	5	Inverse variance weighted	0.9302 ( 0.8254 - 1.0483 )	0.2352	0.741007
Saliva microbiota abundance (unknown Streptococcus species (ASV0009))	Female infertility, tubal origin	5	MR Egger	1.0745 ( 0.5274 - 2.1892 )	0.8557	0.9968
Saliva microbiota abundance (unknown Streptococcus species (ASV0009))	Female infertility, tubal origin	5	Weighted median	0.974 ( 0.8456 - 1.122 )	0.7155	0.981878
Saliva microbiota abundance (unknown Streptococcus species (ASV0009))	Female infertility, tubal origin	5	Weighted mode	1.0147 ( 0.842 - 1.2229 )	0.8853	0.9956
Saliva microbiota abundance (unknown Streptococcus species (ASV0009))	Habitual aborter	5	Inverse variance weighted	0.9758 ( 0.8268 - 1.1518 )	0.7724	1
Saliva microbiota abundance (unknown Streptococcus species (ASV0009))	Habitual aborter	5	MR Egger	0.8069 ( 0.335 - 1.9436 )	0.6651	0.974443
Saliva microbiota abundance (unknown Streptococcus species (ASV0009))	Habitual aborter	5	Weighted median	0.9673 ( 0.7863 - 1.19 )	0.7533	0.944146
Saliva microbiota abundance (unknown Streptococcus species (ASV0009))	Habitual aborter	5	Weighted mode	0.9617 ( 0.7488 - 1.235 )	0.7748	0.962667
Saliva microbiota abundance (unknown Streptococcus species (ASV0009))	Leiomyoma of uterus	5	Inverse variance weighted	0.9941 ( 0.9687 - 1.0202 )	0.6549	0.935016
Saliva microbiota abundance (unknown Streptococcus species (ASV0009))	Leiomyoma of uterus	5	MR Egger	0.9351 ( 0.8159 - 1.0716 )	0.4057	0.981965
Saliva microbiota abundance (unknown Streptococcus species (ASV0009))	Leiomyoma of uterus	5	Weighted median	0.9889 ( 0.9573 - 1.0216 )	0.503	0.9655
Saliva microbiota abundance (unknown Streptococcus species (ASV0009))	Leiomyoma of uterus	5	Weighted mode	0.9884 ( 0.95 - 1.0282 )	0.5932	0.992
Saliva microbiota abundance (unknown Streptococcus species (ASV0009))	Polycystic ovarian syndrome	5	Inverse variance weighted	1.0699 ( 0.9372 - 1.2214 )	0.3171	0.9736
Saliva microbiota abundance (unknown Streptococcus species (ASV0009))	Polycystic ovarian syndrome	5	MR Egger	1.2829 ( 0.6013 - 2.7372 )	0.5653	0.942083
Saliva microbiota abundance (unknown Streptococcus species (ASV0009))	Polycystic ovarian syndrome	5	Weighted median	1.0522 ( 0.9238 - 1.1985 )	0.4433	0.95988
Saliva microbiota abundance (unknown Streptococcus species (ASV0009))	Polycystic ovarian syndrome	5	Weighted mode	1.0618 ( 0.9026 - 1.249 )	0.5094	0.982656
Saliva microbiota abundance (unknown Streptococcus species (ASV0009))	Spontaneous abortion	5	Inverse variance weighted	0.9931 ( 0.9573 - 1.0302 )	0.7113	0.940626
Saliva microbiota abundance (unknown Streptococcus species (ASV0009))	Spontaneous abortion	5	MR Egger	0.964 ( 0.7728 - 1.2024 )	0.7662	0.973314
Saliva microbiota abundance (unknown Streptococcus species (ASV0009))	Spontaneous abortion	5	Weighted median	0.9991 ( 0.9578 - 1.0422 )	0.9659	0.979
Saliva microbiota abundance (unknown Streptococcus species (ASV0009))	Spontaneous abortion	5	Weighted mode	1.0165 ( 0.9579 - 1.0786 )	0.6182	0.989
Saliva microbiota abundance (unknown Veillonella species (ASV0001))	Endometriosis	5	Inverse variance weighted	1.0051 ( 0.9717 - 1.0397 )	0.7681	0.989
Saliva microbiota abundance (unknown Veillonella species (ASV0001))	Endometriosis	5	MR Egger	1.0805 ( 0.9686 - 1.2055 )	0.2594	0.8112
Saliva microbiota abundance (unknown Veillonella species (ASV0001))	Endometriosis	5	Weighted median	1.0001 ( 0.9574 - 1.0448 )	0.995	0.995
Saliva microbiota abundance (unknown Veillonella species (ASV0001))	Endometriosis	5	Weighted mode	0.9795 ( 0.9144 - 1.0492 )	0.586	0.893713
Saliva microbiota abundance (unknown Veillonella species (ASV0001))	Female infertility, tubal origin	5	Inverse variance weighted	0.9741 ( 0.868 - 1.0932 )	0.6559	0.9813
Saliva microbiota abundance (unknown Veillonella species (ASV0001))	Female infertility, tubal origin	5	MR Egger	1.3285 ( 0.9671 - 1.8249 )	0.1778	0.9968
Saliva microbiota abundance (unknown Veillonella species (ASV0001))	Female infertility, tubal origin	5	Weighted median	0.9285 ( 0.8137 - 1.0595 )	0.2707	0.967392
Saliva microbiota abundance (unknown Veillonella species (ASV0001))	Female infertility, tubal origin	5	Weighted mode	0.8788 ( 0.6901 - 1.119 )	0.3537	0.9956
Saliva microbiota abundance (unknown Veillonella species (ASV0001))	Habitual aborter	5	Inverse variance weighted	1.0086 ( 0.864 - 1.1773 )	0.9137	1
Saliva microbiota abundance (unknown Veillonella species (ASV0001))	Habitual aborter	5	MR Egger	1.0385 ( 0.6321 - 1.7063 )	0.8909	0.974443
Saliva microbiota abundance (unknown Veillonella species (ASV0001))	Habitual aborter	5	Weighted median	1.0152 ( 0.8442 - 1.2208 )	0.8729	0.944146
Saliva microbiota abundance (unknown Veillonella species (ASV0001))	Habitual aborter	5	Weighted mode	1.0135 ( 0.811 - 1.2666 )	0.912	0.962667
Saliva microbiota abundance (unknown Veillonella species (ASV0001))	Leiomyoma of uterus	5	Inverse variance weighted	1.015 ( 0.9907 - 1.04 )	0.2287	0.935016
Saliva microbiota abundance (unknown Veillonella species (ASV0001))	Leiomyoma of uterus	5	MR Egger	0.9801 ( 0.9062 - 1.06 )	0.6496	0.981965
Saliva microbiota abundance (unknown Veillonella species (ASV0001))	Leiomyoma of uterus	5	Weighted median	1.0066 ( 0.9749 - 1.0394 )	0.6858	0.9655
Saliva microbiota abundance (unknown Veillonella species (ASV0001))	Leiomyoma of uterus	5	Weighted mode	0.9998 ( 0.9588 - 1.0425 )	0.992	0.992
Saliva microbiota abundance (unknown Veillonella species (ASV0001))	Polycystic ovarian syndrome	5	Inverse variance weighted	0.9885 ( 0.8826 - 1.1071 )	0.8414	0.9736
Saliva microbiota abundance (unknown Veillonella species (ASV0001))	Polycystic ovarian syndrome	5	MR Egger	1.069 ( 0.7087 - 1.6124 )	0.7713	0.943588
Saliva microbiota abundance (unknown Veillonella species (ASV0001))	Polycystic ovarian syndrome	5	Weighted median	1.0137 ( 0.8915 - 1.1528 )	0.8353	0.95988
Saliva microbiota abundance (unknown Veillonella species (ASV0001))	Polycystic ovarian syndrome	5	Weighted mode	1.0354 ( 0.8912 - 1.2029 )	0.6729	0.982656
Saliva microbiota abundance (unknown Veillonella species (ASV0001))	Spontaneous abortion	5	Inverse variance weighted	0.9876 ( 0.9579 - 1.0182 )	0.4222	0.940626
Saliva microbiota abundance (unknown Veillonella species (ASV0001))	Spontaneous abortion	5	MR Egger	1.0224 ( 0.9267 - 1.1281 )	0.6884	0.973314
Saliva microbiota abundance (unknown Veillonella species (ASV0001))	Spontaneous abortion	5	Weighted median	1.0023 ( 0.965 - 1.0411 )	0.9037	0.979
Saliva microbiota abundance (unknown Veillonella species (ASV0001))	Spontaneous abortion	5	Weighted mode	1.0038 ( 0.9533 - 1.0569 )	0.8931	0.989
