# Supplementary material for: Causal effects of oral microbiome traits on female reproductive diseases: a two-sample Mendelian randomization study
Source: BMC Womens Health. 2026 May 22;26:359. doi: 10.1186/s12905-026-04547-3 (PMC13371253; doi:10.1186/s12905-026-04547-3)
Supplement: Supplementary file 8 — Supplementary Material 8. [file 12905_2026_4547_MOESM8_ESM.xlsx]

## Sheet: Sheet1
id.exposure	id.outcome	exposure	outcome	snp_r2.exposure	snp_r2.outcome	correct_causal_direction	steiger_pval
0Bvbfv	KDhlXQ	Saliva microbiota abundance (Order Fusobacteriales)	Polycystic ovarian syndrome	0.00997699	1.1099e-10	TRUE	0.0137367
0Bvbfv	oprORx	Saliva microbiota abundance (Order Fusobacteriales)	Spontaneous abortion	0.00997699	2.91854e-10	TRUE	0.0137655
0Bvbfv	OTk2vL	Saliva microbiota abundance (Order Fusobacteriales)	Female infertility, tubal origin	0.00997699	3.91394e-11	TRUE	0.013843
0Bvbfv	PQ95LT	Saliva microbiota abundance (Order Fusobacteriales)	Habitual aborter	0.00997699	2.20867e-09	TRUE	0.0138837
0Bvbfv	ssiwZL	Saliva microbiota abundance (Order Fusobacteriales)	Endometriosis	0.00997699	2.60116e-10	TRUE	0.0138262
0Bvbfv	YcAPbV	Saliva microbiota abundance (Order Fusobacteriales)	Leiomyoma of uterus	0.00997699	4.16085e-11	TRUE	0.0137283
0GxNl1	KDhlXQ	Saliva microbiota abundance (unknown Rothia species (ASV0012))	Polycystic ovarian syndrome	0.00475478	5.50322e-13	TRUE	0.153387
0GxNl1	oprORx	Saliva microbiota abundance (unknown Rothia species (ASV0012))	Spontaneous abortion	0.00475478	4.87277e-11	TRUE	0.153493
0GxNl1	OTk2vL	Saliva microbiota abundance (unknown Rothia species (ASV0012))	Female infertility, tubal origin	0.00475478	8.94798e-12	TRUE	0.153739
0GxNl1	PQ95LT	Saliva microbiota abundance (unknown Rothia species (ASV0012))	Habitual aborter	0.00475478	2.42655e-11	TRUE	0.153757
0GxNl1	ssiwZL	Saliva microbiota abundance (unknown Rothia species (ASV0012))	Endometriosis	0.00475478	5.32166e-12	TRUE	0.153655
0GxNl1	YcAPbV	Saliva microbiota abundance (unknown Rothia species (ASV0012))	Leiomyoma of uterus	0.00475478	1.75229e-10	TRUE	0.153447
0Ujqei	KDhlXQ	Saliva microbiota abundance (Phylum Firmicutes)	Polycystic ovarian syndrome	0.013447	9.34036e-10	TRUE	0.00415809
0Ujqei	oprORx	Saliva microbiota abundance (Phylum Firmicutes)	Spontaneous abortion	0.013447	1.73142e-10	TRUE	0.00416149
0Ujqei	OTk2vL	Saliva microbiota abundance (Phylum Firmicutes)	Female infertility, tubal origin	0.013447	3.55577e-09	TRUE	0.00421172
0Ujqei	PQ95LT	Saliva microbiota abundance (Phylum Firmicutes)	Habitual aborter	0.013447	7.12778e-09	TRUE	0.00422064
0Ujqei	ssiwZL	Saliva microbiota abundance (Phylum Firmicutes)	Endometriosis	0.013447	5.58603e-10	TRUE	0.00418952
0Ujqei	YcAPbV	Saliva microbiota abundance (Phylum Firmicutes)	Leiomyoma of uterus	0.013447	6.57137e-10	TRUE	0.00415469
3H3wJi	KDhlXQ	Saliva microbiota abundance (unknown Schaalia species (ASV0017))	Polycystic ovarian syndrome	0.00999504	1.42983e-10	TRUE	0.0141249
3H3wJi	oprORx	Saliva microbiota abundance (unknown Schaalia species (ASV0017))	Spontaneous abortion	0.00999504	1.13132e-10	TRUE	0.0141465
3H3wJi	OTk2vL	Saliva microbiota abundance (unknown Schaalia species (ASV0017))	Female infertility, tubal origin	0.00999504	5.67538e-10	TRUE	0.0142479
3H3wJi	PQ95LT	Saliva microbiota abundance (unknown Schaalia species (ASV0017))	Habitual aborter	0.00999504	3.50946e-10	TRUE	0.0142451
3H3wJi	ssiwZL	Saliva microbiota abundance (unknown Schaalia species (ASV0017))	Endometriosis	0.00999504	1.41674e-09	TRUE	0.0142348
3H3wJi	YcAPbV	Saliva microbiota abundance (unknown Schaalia species (ASV0017))	Leiomyoma of uterus	0.00999504	6.52302e-10	TRUE	0.0141334
3yaUCx	KDhlXQ	Saliva microbiota abundance (Species mucilaginosa)	Polycystic ovarian syndrome	0.0427142	4.01751e-10	TRUE	0.000111647
3yaUCx	oprORx	Saliva microbiota abundance (Species mucilaginosa)	Spontaneous abortion	0.0427142	3.03964e-10	TRUE	0.000111863
3yaUCx	OTk2vL	Saliva microbiota abundance (Species mucilaginosa)	Female infertility, tubal origin	0.0427142	1.36551e-09	TRUE	0.000112954
3yaUCx	PQ95LT	Saliva microbiota abundance (Species mucilaginosa)	Habitual aborter	0.0427142	2.70588e-09	TRUE	0.000113104
3yaUCx	ssiwZL	Saliva microbiota abundance (Species mucilaginosa)	Endometriosis	0.0427142	2.84445e-10	TRUE	0.000112507
3yaUCx	YcAPbV	Saliva microbiota abundance (Species mucilaginosa)	Leiomyoma of uterus	0.0427142	2.15565e-09	TRUE	0.000111822
4ytjsR	KDhlXQ	Saliva microbiota abundance (Species histicola)	Polycystic ovarian syndrome	0.0103989	1.06717e-09	TRUE	0.0134516
4ytjsR	oprORx	Saliva microbiota abundance (Species histicola)	Spontaneous abortion	0.0103989	4.78022e-10	TRUE	0.0134633
4ytjsR	OTk2vL	Saliva microbiota abundance (Species histicola)	Female infertility, tubal origin	0.0103989	2.18718e-09	TRUE	0.0135695
4ytjsR	PQ95LT	Saliva microbiota abundance (Species histicola)	Habitual aborter	0.0103989	4.52824e-10	TRUE	0.0135481
4ytjsR	ssiwZL	Saliva microbiota abundance (Species histicola)	Endometriosis	0.0103989	1.12495e-09	TRUE	0.0135325
4ytjsR	YcAPbV	Saliva microbiota abundance (Species histicola)	Leiomyoma of uterus	0.0103989	3.74111e-10	TRUE	0.0134352
5J7YKx	KDhlXQ	Saliva microbiota abundance (unknown Rothia species (ASV0016))	Polycystic ovarian syndrome	0.0192676	9.09132e-11	TRUE	0.00547007
5J7YKx	oprORx	Saliva microbiota abundance (unknown Rothia species (ASV0016))	Spontaneous abortion	0.0192676	1.95221e-10	TRUE	0.00547888
5J7YKx	OTk2vL	Saliva microbiota abundance (unknown Rothia species (ASV0016))	Female infertility, tubal origin	0.0192676	5.85695e-10	TRUE	0.00551077
5J7YKx	PQ95LT	Saliva microbiota abundance (unknown Rothia species (ASV0016))	Habitual aborter	0.0192676	5.31262e-10	TRUE	0.00551104
5J7YKx	ssiwZL	Saliva microbiota abundance (unknown Rothia species (ASV0016))	Endometriosis	0.0192676	3.23653e-10	TRUE	0.0055002
5J7YKx	YcAPbV	Saliva microbiota abundance (unknown Rothia species (ASV0016))	Leiomyoma of uterus	0.0192676	2.88131e-11	TRUE	0.00546721
5Ky8Jg	KDhlXQ	Saliva microbiota abundance (unknown Streptococcus species (ASV0006))	Polycystic ovarian syndrome	0.00975309	6.72077e-10	TRUE	0.0150285
5Ky8Jg	oprORx	Saliva microbiota abundance (unknown Streptococcus species (ASV0006))	Spontaneous abortion	0.00975309	1.29152e-10	TRUE	0.0150377
5Ky8Jg	OTk2vL	Saliva microbiota abundance (unknown Streptococcus species (ASV0006))	Female infertility, tubal origin	0.00975309	7.61626e-10	TRUE	0.0151478
5Ky8Jg	PQ95LT	Saliva microbiota abundance (unknown Streptococcus species (ASV0006))	Habitual aborter	0.00975309	7.17674e-09	TRUE	0.0152085
5Ky8Jg	ssiwZL	Saliva microbiota abundance (unknown Streptococcus species (ASV0006))	Endometriosis	0.00975309	5.30041e-10	TRUE	0.0151152
5Ky8Jg	YcAPbV	Saliva microbiota abundance (unknown Streptococcus species (ASV0006))	Leiomyoma of uterus	0.00975309	2.49193e-09	TRUE	0.0150481
6Bh3e5	KDhlXQ	Saliva microbiota abundance (unknown Streptococcus species (ASV0009))	Polycystic ovarian syndrome	0.00750586	6.42135e-10	TRUE	0.0330433
6Bh3e5	oprORx	Saliva microbiota abundance (unknown Streptococcus species (ASV0009))	Spontaneous abortion	0.00750586	1.61972e-10	TRUE	0.0330596
6Bh3e5	OTk2vL	Saliva microbiota abundance (unknown Streptococcus species (ASV0009))	Female infertility, tubal origin	0.00750586	1.80201e-09	TRUE	0.0332822
6Bh3e5	PQ95LT	Saliva microbiota abundance (unknown Streptococcus species (ASV0009))	Habitual aborter	0.00750586	6.79201e-11	TRUE	0.0332166
6Bh3e5	ssiwZL	Saliva microbiota abundance (unknown Streptococcus species (ASV0009))	Endometriosis	0.00750586	1.55708e-11	TRUE	0.0331558
6Bh3e5	YcAPbV	Saliva microbiota abundance (unknown Streptococcus species (ASV0009))	Leiomyoma of uterus	0.00750586	1.15171e-11	TRUE	0.0329906
7jwX8n	KDhlXQ	Saliva microbiota abundance (Species micronuciformis)	Polycystic ovarian syndrome	0.00778974	1.67876e-10	TRUE	0.0299902
7jwX8n	oprORx	Saliva microbiota abundance (Species micronuciformis)	Spontaneous abortion	0.00778974	7.72992e-11	TRUE	0.0300216
7jwX8n	OTk2vL	Saliva microbiota abundance (Species micronuciformis)	Female infertility, tubal origin	0.00778974	1.4588e-08	TRUE	0.030383
7jwX8n	PQ95LT	Saliva microbiota abundance (Species micronuciformis)	Habitual aborter	0.00778974	7.80464e-10	TRUE	0.0302127
7jwX8n	ssiwZL	Saliva microbiota abundance (Species micronuciformis)	Endometriosis	0.00778974	1.99261e-11	TRUE	0.0301202
7jwX8n	YcAPbV	Saliva microbiota abundance (Species micronuciformis)	Leiomyoma of uterus	0.00778974	1.17756e-10	TRUE	0.0299785
AcxfwH	KDhlXQ	Saliva microbiota abundance (Genus Alloprevotella)	Polycystic ovarian syndrome	0.00389856	1.06048e-10	TRUE	0.129994
AcxfwH	oprORx	Saliva microbiota abundance (Genus Alloprevotella)	Spontaneous abortion	0.00389856	1.658e-10	TRUE	0.130099
AcxfwH	OTk2vL	Saliva microbiota abundance (Genus Alloprevotella)	Female infertility, tubal origin	0.00389856	3.6633e-11	TRUE	0.130402
AcxfwH	PQ95LT	Saliva microbiota abundance (Genus Alloprevotella)	Habitual aborter	0.00389856	4.27522e-10	TRUE	0.1305
AcxfwH	ssiwZL	Saliva microbiota abundance (Genus Alloprevotella)	Endometriosis	0.00389856	7.19497e-10	TRUE	0.130427
AcxfwH	YcAPbV	Saliva microbiota abundance (Genus Alloprevotella)	Leiomyoma of uterus	0.00389856	2.7623e-13	TRUE	0.129916
AS6KMT	KDhlXQ	Saliva microbiota abundance (Phylum Proteobacteria)	Polycystic ovarian syndrome	0.0112508	2.1336e-10	TRUE	0.00879707
AS6KMT	oprORx	Saliva microbiota abundance (Phylum Proteobacteria)	Spontaneous abortion	0.0112508	3.29612e-11	TRUE	0.00880764
AS6KMT	OTk2vL	Saliva microbiota abundance (Phylum Proteobacteria)	Female infertility, tubal origin	0.0112508	1.26683e-10	TRUE	0.00887411
AS6KMT	PQ95LT	Saliva microbiota abundance (Phylum Proteobacteria)	Habitual aborter	0.0112508	7.61622e-09	TRUE	0.00892427
AS6KMT	ssiwZL	Saliva microbiota abundance (Phylum Proteobacteria)	Endometriosis	0.0112508	1.07027e-09	TRUE	0.00886905
AS6KMT	YcAPbV	Saliva microbiota abundance (Phylum Proteobacteria)	Leiomyoma of uterus	0.0112508	2.44434e-10	TRUE	0.00879448
bGLRDB	KDhlXQ	Saliva microbiota abundance (Family Pasteurellaceae)	Polycystic ovarian syndrome	0.0125487	1.38257e-09	TRUE	0.00568826
bGLRDB	oprORx	Saliva microbiota abundance (Family Pasteurellaceae)	Spontaneous abortion	0.0125487	6.92363e-10	TRUE	0.00569514
bGLRDB	OTk2vL	Saliva microbiota abundance (Family Pasteurellaceae)	Female infertility, tubal origin	0.0125487	1.2079e-09	TRUE	0.00574365
bGLRDB	PQ95LT	Saliva microbiota abundance (Family Pasteurellaceae)	Habitual aborter	0.0125487	7.84607e-10	TRUE	0.00574178
bGLRDB	ssiwZL	Saliva microbiota abundance (Family Pasteurellaceae)	Endometriosis	0.0125487	9.55914e-10	TRUE	0.00572862
bGLRDB	YcAPbV	Saliva microbiota abundance (Family Pasteurellaceae)	Leiomyoma of uterus	0.0125487	4.9729e-10	TRUE	0.00567957
dfG7Nl	KDhlXQ	Saliva microbiota abundance (Genus Neisseria)	Polycystic ovarian syndrome	0.00701037	4.85751e-10	TRUE	0.0409193
dfG7Nl	oprORx	Saliva microbiota abundance (Genus Neisseria)	Spontaneous abortion	0.00701037	4.14591e-10	TRUE	0.0409626
dfG7Nl	OTk2vL	Saliva microbiota abundance (Genus Neisseria)	Female infertility, tubal origin	0.00701037	1.24834e-10	TRUE	0.0411245
dfG7Nl	PQ95LT	Saliva microbiota abundance (Genus Neisseria)	Habitual aborter	0.00701037	1.30594e-10	TRUE	0.0411293
dfG7Nl	ssiwZL	Saliva microbiota abundance (Genus Neisseria)	Endometriosis	0.00701037	1.63897e-10	TRUE	0.0410736
dfG7Nl	YcAPbV	Saliva microbiota abundance (Genus Neisseria)	Leiomyoma of uterus	0.00701037	5.60842e-12	TRUE	0.0408625
E6aguK	KDhlXQ	Saliva microbiota abundance (Genus Rothia)	Polycystic ovarian syndrome	0.0111303	4.51202e-11	TRUE	0.0092797
E6aguK	oprORx	Saliva microbiota abundance (Genus Rothia)	Spontaneous abortion	0.0111303	2.48307e-10	TRUE	0.00930255
E6aguK	OTk2vL	Saliva microbiota abundance (Genus Rothia)	Female infertility, tubal origin	0.0111303	1.05186e-10	TRUE	0.00936427
E6aguK	PQ95LT	Saliva microbiota abundance (Genus Rothia)	Habitual aborter	0.0111303	4.96691e-11	TRUE	0.00936363
E6aguK	ssiwZL	Saliva microbiota abundance (Genus Rothia)	Endometriosis	0.0111303	5.81561e-10	TRUE	0.00935405
E6aguK	YcAPbV	Saliva microbiota abundance (Genus Rothia)	Leiomyoma of uterus	0.0111303	2.53722e-10	TRUE	0.00928246
EpYTwx	KDhlXQ	Saliva microbiota abundance (Genus Fusobacterium)	Polycystic ovarian syndrome	0.0145411	4.94483e-10	TRUE	0.00291406
EpYTwx	oprORx	Saliva microbiota abundance (Genus Fusobacterium)	Spontaneous abortion	0.0145411	1.26571e-10	TRUE	0.00291826
EpYTwx	OTk2vL	Saliva microbiota abundance (Genus Fusobacterium)	Female infertility, tubal origin	0.0145411	7.95671e-10	TRUE	0.00294855
EpYTwx	PQ95LT	Saliva microbiota abundance (Genus Fusobacterium)	Habitual aborter	0.0145411	1.74066e-09	TRUE	0.00295235
EpYTwx	ssiwZL	Saliva microbiota abundance (Genus Fusobacterium)	Endometriosis	0.0145411	9.56388e-10	TRUE	0.00294134
EpYTwx	YcAPbV	Saliva microbiota abundance (Genus Fusobacterium)	Leiomyoma of uterus	0.0145411	1.93566e-10	TRUE	0.00291077
ERvoru	KDhlXQ	Saliva microbiota abundance (unknown Porphyromonas species (ASV0008))	Polycystic ovarian syndrome	0.00664358	1.30639e-11	TRUE	0.052218
ERvoru	oprORx	Saliva microbiota abundance (unknown Porphyromonas species (ASV0008))	Spontaneous abortion	0.00664358	3.16342e-10	TRUE	0.0523114
ERvoru	OTk2vL	Saliva microbiota abundance (unknown Porphyromonas species (ASV0008))	Female infertility, tubal origin	0.00664358	1.00486e-09	TRUE	0.0525558
ERvoru	PQ95LT	Saliva microbiota abundance (unknown Porphyromonas species (ASV0008))	Habitual aborter	0.00664358	2.38214e-11	TRUE	0.052483
ERvoru	ssiwZL	Saliva microbiota abundance (unknown Porphyromonas species (ASV0008))	Endometriosis	0.00664358	5.19563e-10	TRUE	0.0524693
ERvoru	YcAPbV	Saliva microbiota abundance (unknown Porphyromonas species (ASV0008))	Leiomyoma of uterus	0.00664358	4.36042e-10	TRUE	0.0522572
glIW1M	KDhlXQ	Saliva microbiota abundance (unknown Gemella)	Polycystic ovarian syndrome	0.00773248	2.11433e-10	TRUE	0.0306069
glIW1M	oprORx	Saliva microbiota abundance (unknown Gemella)	Spontaneous abortion	0.00773248	2.24169e-09	TRUE	0.0307087
glIW1M	OTk2vL	Saliva microbiota abundance (unknown Gemella)	Female infertility, tubal origin	0.00773248	1.58941e-10	TRUE	0.0307969
glIW1M	PQ95LT	Saliva microbiota abundance (unknown Gemella)	Habitual aborter	0.00773248	5.40447e-10	TRUE	0.0308207
glIW1M	ssiwZL	Saliva microbiota abundance (unknown Gemella)	Endometriosis	0.00773248	1.39283e-09	TRUE	0.030798
glIW1M	YcAPbV	Saliva microbiota abundance (unknown Gemella)	Leiomyoma of uterus	0.00773248	3.22043e-11	TRUE	0.0305822
grw94I	KDhlXQ	Saliva microbiota abundance (Family Lachnospiraceae_[XIV])	Polycystic ovarian syndrome	0.0119854	1.3263e-10	TRUE	0.0069737
grw94I	oprORx	Saliva microbiota abundance (Family Lachnospiraceae_[XIV])	Spontaneous abortion	0.0119854	2.22714e-10	TRUE	0.00698895
grw94I	OTk2vL	Saliva microbiota abundance (Family Lachnospiraceae_[XIV])	Female infertility, tubal origin	0.0119854	1.98658e-09	TRUE	0.00705677
grw94I	PQ95LT	Saliva microbiota abundance (Family Lachnospiraceae_[XIV])	Habitual aborter	0.0119854	1.3255e-09	TRUE	0.00705374
grw94I	ssiwZL	Saliva microbiota abundance (Family Lachnospiraceae_[XIV])	Endometriosis	0.0119854	2.20713e-08	TRUE	0.0070952
grw94I	YcAPbV	Saliva microbiota abundance (Family Lachnospiraceae_[XIV])	Leiomyoma of uterus	0.0119854	4.63824e-09	TRUE	0.00700015
H3dMT0	KDhlXQ	Saliva microbiota abundance (Class Bacilli)	Polycystic ovarian syndrome	0.00519128	6.67661e-10	TRUE	0.0762844
H3dMT0	oprORx	Saliva microbiota abundance (Class Bacilli)	Spontaneous abortion	0.00519128	8.80923e-10	TRUE	0.0763703
H3dMT0	OTk2vL	Saliva microbiota abundance (Class Bacilli)	Female infertility, tubal origin	0.00519128	1.00687e-10	TRUE	0.0765624
H3dMT0	PQ95LT	Saliva microbiota abundance (Class Bacilli)	Habitual aborter	0.00519128	6.64588e-11	TRUE	0.076561
H3dMT0	ssiwZL	Saliva microbiota abundance (Class Bacilli)	Endometriosis	0.00519128	1.73893e-10	TRUE	0.0764943
H3dMT0	YcAPbV	Saliva microbiota abundance (Class Bacilli)	Leiomyoma of uterus	0.00519128	4.13387e-10	TRUE	0.0762479
h3ZkOC	KDhlXQ	Saliva microbiota abundance (Genus Streptococcus)	Polycystic ovarian syndrome	0.00357959	2.56124e-11	TRUE	0.1408
h3ZkOC	oprORx	Saliva microbiota abundance (Genus Streptococcus)	Spontaneous abortion	0.00357959	5.77179e-10	TRUE	0.141021
h3ZkOC	OTk2vL	Saliva microbiota abundance (Genus Streptococcus)	Female infertility, tubal origin	0.00357959	1.07217e-10	TRUE	0.141299
h3ZkOC	PQ95LT	Saliva microbiota abundance (Genus Streptococcus)	Habitual aborter	0.00357959	3.71954e-12	TRUE	0.141252
h3ZkOC	ssiwZL	Saliva microbiota abundance (Genus Streptococcus)	Endometriosis	0.00357959	2.4799e-10	TRUE	0.141225
h3ZkOC	YcAPbV	Saliva microbiota abundance (Genus Streptococcus)	Leiomyoma of uterus	0.00357959	4.65545e-10	TRUE	0.140891
h9ZgGP	KDhlXQ	Saliva microbiota abundance (Genus Leptotrichia)	Polycystic ovarian syndrome	0.00568623	2.61922e-12	TRUE	0.0645287
h9ZgGP	oprORx	Saliva microbiota abundance (Genus Leptotrichia)	Spontaneous abortion	0.00568623	2.0297e-11	TRUE	0.0646022
h9ZgGP	OTk2vL	Saliva microbiota abundance (Genus Leptotrichia)	Female infertility, tubal origin	0.00568623	1.50666e-11	TRUE	0.0648455
h9ZgGP	PQ95LT	Saliva microbiota abundance (Genus Leptotrichia)	Habitual aborter	0.00568623	1.32108e-11	TRUE	0.0648503
h9ZgGP	ssiwZL	Saliva microbiota abundance (Genus Leptotrichia)	Endometriosis	0.00568623	6.88588e-12	TRUE	0.064768
h9ZgGP	YcAPbV	Saliva microbiota abundance (Genus Leptotrichia)	Leiomyoma of uterus	0.00568623	2.74886e-11	TRUE	0.0645288
hSy7Ls	KDhlXQ	Saliva microbiota abundance (unknown Neisseria species (ASV0004))	Polycystic ovarian syndrome	0.00617399	1.87863e-10	TRUE	0.0658679
hSy7Ls	oprORx	Saliva microbiota abundance (unknown Neisseria species (ASV0004))	Spontaneous abortion	0.00617399	1.11965e-10	TRUE	0.0659156
hSy7Ls	OTk2vL	Saliva microbiota abundance (unknown Neisseria species (ASV0004))	Female infertility, tubal origin	0.00617399	3.58083e-10	TRUE	0.0661708
hSy7Ls	PQ95LT	Saliva microbiota abundance (unknown Neisseria species (ASV0004))	Habitual aborter	0.00617399	1.11745e-09	TRUE	0.066226
hSy7Ls	ssiwZL	Saliva microbiota abundance (unknown Neisseria species (ASV0004))	Endometriosis	0.00617399	1.0036e-10	TRUE	0.0660727
hSy7Ls	YcAPbV	Saliva microbiota abundance (unknown Neisseria species (ASV0004))	Leiomyoma of uterus	0.00617399	2.40136e-10	TRUE	0.0658623
lPj96P	KDhlXQ	Saliva microbiota abundance (Genus Veillonella)	Polycystic ovarian syndrome	0.00757434	2.42419e-10	TRUE	0.0318053
lPj96P	oprORx	Saliva microbiota abundance (Genus Veillonella)	Spontaneous abortion	0.00757434	5.23317e-11	TRUE	0.0318299
lPj96P	OTk2vL	Saliva microbiota abundance (Genus Veillonella)	Female infertility, tubal origin	0.00757434	3.04835e-09	TRUE	0.0320834
lPj96P	PQ95LT	Saliva microbiota abundance (Genus Veillonella)	Habitual aborter	0.00757434	6.56306e-10	TRUE	0.0320288
lPj96P	ssiwZL	Saliva microbiota abundance (Genus Veillonella)	Endometriosis	0.00757434	5.03427e-10	TRUE	0.0319715
lPj96P	YcAPbV	Saliva microbiota abundance (Genus Veillonella)	Leiomyoma of uterus	0.00757434	6.46993e-10	TRUE	0.0318164
NLum2C	KDhlXQ	Saliva microbiota abundance (Genus Granulicatella)	Polycystic ovarian syndrome	0.00893521	2.70221e-11	TRUE	0.0200495
NLum2C	oprORx	Saliva microbiota abundance (Genus Granulicatella)	Spontaneous abortion	0.00893521	1.93953e-10	TRUE	0.0200906
NLum2C	OTk2vL	Saliva microbiota abundance (Genus Granulicatella)	Female infertility, tubal origin	0.00893521	1.55264e-09	TRUE	0.0202391
NLum2C	PQ95LT	Saliva microbiota abundance (Genus Granulicatella)	Habitual aborter	0.00893521	1.00974e-09	TRUE	0.0202317
NLum2C	ssiwZL	Saliva microbiota abundance (Genus Granulicatella)	Endometriosis	0.00893521	5.14484e-10	TRUE	0.0201828
NLum2C	YcAPbV	Saliva microbiota abundance (Genus Granulicatella)	Leiomyoma of uterus	0.00893521	1.6999e-10	TRUE	0.0200539
oLHQlb	KDhlXQ	Saliva microbiota abundance (Order Actinomycetales)	Polycystic ovarian syndrome	0.0150042	1.68549e-10	TRUE	0.00249131
oLHQlb	oprORx	Saliva microbiota abundance (Order Actinomycetales)	Spontaneous abortion	0.0150042	4.33236e-10	TRUE	0.00249885
oLHQlb	OTk2vL	Saliva microbiota abundance (Order Actinomycetales)	Female infertility, tubal origin	0.0150042	3.34854e-10	TRUE	0.00252152
oLHQlb	PQ95LT	Saliva microbiota abundance (Order Actinomycetales)	Habitual aborter	0.0150042	1.24767e-10	TRUE	0.0025206
oLHQlb	ssiwZL	Saliva microbiota abundance (Order Actinomycetales)	Endometriosis	0.0150042	4.97333e-10	TRUE	0.00251543
oLHQlb	YcAPbV	Saliva microbiota abundance (Order Actinomycetales)	Leiomyoma of uterus	0.0150042	1.39275e-10	TRUE	0.00248988
pBfhPH	KDhlXQ	Saliva microbiota abundance (Order Bacteroidales)	Polycystic ovarian syndrome	0.0181982	3.35757e-10	TRUE	0.000838448
pBfhPH	oprORx	Saliva microbiota abundance (Order Bacteroidales)	Spontaneous abortion	0.0181982	1.80922e-10	TRUE	0.000840504
pBfhPH	OTk2vL	Saliva microbiota abundance (Order Bacteroidales)	Female infertility, tubal origin	0.0181982	6.95219e-10	TRUE	0.000850896
pBfhPH	PQ95LT	Saliva microbiota abundance (Order Bacteroidales)	Habitual aborter	0.0181982	7.26702e-10	TRUE	0.00085116
pBfhPH	ssiwZL	Saliva microbiota abundance (Order Bacteroidales)	Endometriosis	0.0181982	2.15729e-09	TRUE	0.00084959
pBfhPH	YcAPbV	Saliva microbiota abundance (Order Bacteroidales)	Leiomyoma of uterus	0.0181982	5.42363e-10	TRUE	0.000838333
PVU9yw	KDhlXQ	Saliva microbiota abundance (Family Veillonellaceae)	Polycystic ovarian syndrome	0.00530436	3.76442e-12	TRUE	0.0725769
PVU9yw	oprORx	Saliva microbiota abundance (Family Veillonellaceae)	Spontaneous abortion	0.00530436	3.1158e-11	TRUE	0.0726597
PVU9yw	OTk2vL	Saliva microbiota abundance (Family Veillonellaceae)	Female infertility, tubal origin	0.00530436	3.04601e-09	TRUE	0.0731205
PVU9yw	PQ95LT	Saliva microbiota abundance (Family Veillonellaceae)	Habitual aborter	0.00530436	3.59917e-11	TRUE	0.0729332
PVU9yw	ssiwZL	Saliva microbiota abundance (Family Veillonellaceae)	Endometriosis	0.00530436	4.91933e-10	TRUE	0.0729115
PVU9yw	YcAPbV	Saliva microbiota abundance (Family Veillonellaceae)	Leiomyoma of uterus	0.00530436	5.85589e-10	TRUE	0.0726504
qaUtR7	KDhlXQ	Saliva microbiota abundance (Order Clostridiales)	Polycystic ovarian syndrome	0.0148963	1.33376e-10	TRUE	0.00256213
qaUtR7	oprORx	Saliva microbiota abundance (Order Clostridiales)	Spontaneous abortion	0.0148963	2.20312e-10	TRUE	0.00256892
qaUtR7	OTk2vL	Saliva microbiota abundance (Order Clostridiales)	Female infertility, tubal origin	0.0148963	1.53551e-09	TRUE	0.00259779
qaUtR7	PQ95LT	Saliva microbiota abundance (Order Clostridiales)	Habitual aborter	0.0148963	1.51105e-09	TRUE	0.00259827
qaUtR7	ssiwZL	Saliva microbiota abundance (Order Clostridiales)	Endometriosis	0.0148963	2.24967e-08	TRUE	0.00261402
qaUtR7	YcAPbV	Saliva microbiota abundance (Order Clostridiales)	Leiomyoma of uterus	0.0148963	4.64089e-09	TRUE	0.00257269
qss0I3	KDhlXQ	Saliva microbiota abundance (Genus Haemophilus)	Polycystic ovarian syndrome	0.00977625	6.92423e-10	TRUE	0.0148262
qss0I3	oprORx	Saliva microbiota abundance (Genus Haemophilus)	Spontaneous abortion	0.00977625	2.20401e-10	TRUE	0.0148385
qss0I3	OTk2vL	Saliva microbiota abundance (Genus Haemophilus)	Female infertility, tubal origin	0.00977625	1.18239e-09	TRUE	0.0149509
qss0I3	PQ95LT	Saliva microbiota abundance (Genus Haemophilus)	Habitual aborter	0.00977625	1.15866e-08	TRUE	0.0150275
qss0I3	ssiwZL	Saliva microbiota abundance (Genus Haemophilus)	Endometriosis	0.00977625	7.99592e-10	TRUE	0.0149171
qss0I3	YcAPbV	Saliva microbiota abundance (Genus Haemophilus)	Leiomyoma of uterus	0.00977625	3.65946e-10	TRUE	0.0148142
r6Kee2	KDhlXQ	Saliva microbiota abundance (Species parainfluenzae)	Polycystic ovarian syndrome	0.00406178	1.71047e-10	TRUE	0.117264
r6Kee2	oprORx	Saliva microbiota abundance (Species parainfluenzae)	Spontaneous abortion	0.00406178	8.3576e-11	TRUE	0.117329
r6Kee2	OTk2vL	Saliva microbiota abundance (Species parainfluenzae)	Female infertility, tubal origin	0.00406178	1.18075e-09	TRUE	0.117813
r6Kee2	PQ95LT	Saliva microbiota abundance (Species parainfluenzae)	Habitual aborter	0.00406178	1.67034e-10	TRUE	0.117698
r6Kee2	ssiwZL	Saliva microbiota abundance (Species parainfluenzae)	Endometriosis	0.00406178	1.33406e-10	TRUE	0.117581
r6Kee2	YcAPbV	Saliva microbiota abundance (Species parainfluenzae)	Leiomyoma of uterus	0.00406178	2.45516e-10	TRUE	0.117262
RBa5xB	KDhlXQ	Saliva microbiota abundance (Species periodonticum)	Polycystic ovarian syndrome	0.0113726	5.39034e-11	TRUE	0.0113184
RBa5xB	oprORx	Saliva microbiota abundance (Species periodonticum)	Spontaneous abortion	0.0113726	1.43638e-10	TRUE	0.01134
RBa5xB	OTk2vL	Saliva microbiota abundance (Species periodonticum)	Female infertility, tubal origin	0.0113726	2.23014e-09	TRUE	0.0114376
RBa5xB	PQ95LT	Saliva microbiota abundance (Species periodonticum)	Habitual aborter	0.0113726	6.64766e-10	TRUE	0.0114227
RBa5xB	ssiwZL	Saliva microbiota abundance (Species periodonticum)	Endometriosis	0.0113726	1.59146e-10	TRUE	0.01139
RBa5xB	YcAPbV	Saliva microbiota abundance (Species periodonticum)	Leiomyoma of uterus	0.0113726	2.42375e-12	TRUE	0.0113103
sM97E1	KDhlXQ	Saliva microbiota abundance (Species rogosae)	Polycystic ovarian syndrome	0.00686128	3.61831e-11	TRUE	0.0488969
sM97E1	oprORx	Saliva microbiota abundance (Species rogosae)	Spontaneous abortion	0.00686128	1.60524e-10	TRUE	0.0489654
sM97E1	OTk2vL	Saliva microbiota abundance (Species rogosae)	Female infertility, tubal origin	0.00686128	8.65161e-10	TRUE	0.0492064
sM97E1	PQ95LT	Saliva microbiota abundance (Species rogosae)	Habitual aborter	0.00686128	3.36768e-09	TRUE	0.0492892
sM97E1	ssiwZL	Saliva microbiota abundance (Species rogosae)	Endometriosis	0.00686128	1.32406e-11	TRUE	0.0490779
sM97E1	YcAPbV	Saliva microbiota abundance (Species rogosae)	Leiomyoma of uterus	0.00686128	1.04498e-10	TRUE	0.0488983
teNFqG	KDhlXQ	Saliva microbiota abundance (Species dispar)	Polycystic ovarian syndrome	0.00579793	1.02045e-10	TRUE	0.0621972
teNFqG	oprORx	Saliva microbiota abundance (Species dispar)	Spontaneous abortion	0.00579793	5.63887e-11	TRUE	0.0622502
teNFqG	OTk2vL	Saliva microbiota abundance (Species dispar)	Female infertility, tubal origin	0.00579793	1.16586e-10	TRUE	0.0625014
teNFqG	PQ95LT	Saliva microbiota abundance (Species dispar)	Habitual aborter	0.00579793	8.60389e-10	TRUE	0.0625706
teNFqG	ssiwZL	Saliva microbiota abundance (Species dispar)	Endometriosis	0.00579793	1.91956e-11	TRUE	0.0624079
teNFqG	YcAPbV	Saliva microbiota abundance (Species dispar)	Leiomyoma of uterus	0.00579793	6.99924e-12	TRUE	0.0621593
tO31Th	KDhlXQ	Saliva microbiota abundance (unknown Veillonella species (ASV0001))	Polycystic ovarian syndrome	0.00741359	2.9252e-10	TRUE	0.033834
tO31Th	oprORx	Saliva microbiota abundance (unknown Veillonella species (ASV0001))	Spontaneous abortion	0.00741359	2.4841e-10	TRUE	0.0338739
tO31Th	OTk2vL	Saliva microbiota abundance (unknown Veillonella species (ASV0001))	Female infertility, tubal origin	0.00741359	5.23153e-10	TRUE	0.0340541
tO31Th	PQ95LT	Saliva microbiota abundance (unknown Veillonella species (ASV0001))	Habitual aborter	0.00741359	1.03747e-12	TRUE	0.0340126
tO31Th	ssiwZL	Saliva microbiota abundance (unknown Veillonella species (ASV0001))	Endometriosis	0.00741359	2.2026e-10	TRUE	0.0339882
tO31Th	YcAPbV	Saliva microbiota abundance (unknown Veillonella species (ASV0001))	Leiomyoma of uterus	0.00741359	1.16115e-10	TRUE	0.0338124
vRXKRV	KDhlXQ	Saliva microbiota abundance (Genus Schaalia)	Polycystic ovarian syndrome	0.0156838	5.35756e-10	TRUE	0.00200123
vRXKRV	oprORx	Saliva microbiota abundance (Genus Schaalia)	Spontaneous abortion	0.0156838	3.47891e-10	TRUE	0.00200546
vRXKRV	OTk2vL	Saliva microbiota abundance (Genus Schaalia)	Female infertility, tubal origin	0.0156838	3.86533e-09	TRUE	0.00203208
vRXKRV	PQ95LT	Saliva microbiota abundance (Genus Schaalia)	Habitual aborter	0.0156838	8.40616e-10	TRUE	0.00202697
vRXKRV	ssiwZL	Saliva microbiota abundance (Genus Schaalia)	Endometriosis	0.0156838	2.77898e-09	TRUE	0.00202471
vRXKRV	YcAPbV	Saliva microbiota abundance (Genus Schaalia)	Leiomyoma of uterus	0.0156838	8.06386e-10	TRUE	0.00200111
vWaKf7	KDhlXQ	Saliva microbiota abundance (Species pallens)	Polycystic ovarian syndrome	0.00736831	8.25525e-10	TRUE	0.0525117
vWaKf7	oprORx	Saliva microbiota abundance (Species pallens)	Spontaneous abortion	0.00736831	2.32756e-09	TRUE	0.0526128
vWaKf7	OTk2vL	Saliva microbiota abundance (Species pallens)	Female infertility, tubal origin	0.00736831	6.43463e-10	TRUE	0.0527341
vWaKf7	PQ95LT	Saliva microbiota abundance (Species pallens)	Habitual aborter	0.00736831	1.96956e-10	TRUE	0.0527072
vWaKf7	ssiwZL	Saliva microbiota abundance (Species pallens)	Endometriosis	0.00736831	5.54468e-10	TRUE	0.0526743
vWaKf7	YcAPbV	Saliva microbiota abundance (Species pallens)	Leiomyoma of uterus	0.00736831	1.02717e-10	TRUE	0.0524511
WHNo60	KDhlXQ	Saliva microbiota abundance (Genus Porphyromonas)	Polycystic ovarian syndrome	0.0058359	1.01112e-10	TRUE	0.0626544
WHNo60	oprORx	Saliva microbiota abundance (Genus Porphyromonas)	Spontaneous abortion	0.0058359	1.45523e-12	TRUE	0.0626856
WHNo60	OTk2vL	Saliva microbiota abundance (Genus Porphyromonas)	Female infertility, tubal origin	0.0058359	1.06605e-09	TRUE	0.0630322
WHNo60	PQ95LT	Saliva microbiota abundance (Genus Porphyromonas)	Habitual aborter	0.0058359	3.63636e-11	TRUE	0.0629461
WHNo60	ssiwZL	Saliva microbiota abundance (Genus Porphyromonas)	Endometriosis	0.0058359	5.1188e-10	TRUE	0.0629267
WHNo60	YcAPbV	Saliva microbiota abundance (Genus Porphyromonas)	Leiomyoma of uterus	0.0058359	4.30739e-12	TRUE	0.0626147
WLgnQv	KDhlXQ	Saliva microbiota abundance (Family Actinomycetaceae)	Polycystic ovarian syndrome	0.00638932	1.1413e-10	TRUE	0.0489007
WLgnQv	oprORx	Saliva microbiota abundance (Family Actinomycetaceae)	Spontaneous abortion	0.00638932	5.28125e-10	TRUE	0.0489895
WLgnQv	OTk2vL	Saliva microbiota abundance (Family Actinomycetaceae)	Female infertility, tubal origin	0.00638932	4.2303e-10	TRUE	0.0491925
WLgnQv	PQ95LT	Saliva microbiota abundance (Family Actinomycetaceae)	Habitual aborter	0.00638932	1.09632e-09	TRUE	0.0492329
WLgnQv	ssiwZL	Saliva microbiota abundance (Family Actinomycetaceae)	Endometriosis	0.00638932	2.09375e-10	TRUE	0.0491128
WLgnQv	YcAPbV	Saliva microbiota abundance (Family Actinomycetaceae)	Leiomyoma of uterus	0.00638932	3.07197e-10	TRUE	0.0489092
wNDJ7g	KDhlXQ	Saliva microbiota abundance (Genus Prevotella)	Polycystic ovarian syndrome	0.0152059	1.58666e-10	TRUE	0.00228923
wNDJ7g	oprORx	Saliva microbiota abundance (Genus Prevotella)	Spontaneous abortion	0.0152059	1.24715e-09	TRUE	0.00229908
wNDJ7g	OTk2vL	Saliva microbiota abundance (Genus Prevotella)	Female infertility, tubal origin	0.0152059	4.31025e-09	TRUE	0.00232657
wNDJ7g	PQ95LT	Saliva microbiota abundance (Genus Prevotella)	Habitual aborter	0.0152059	1.90542e-09	TRUE	0.0023229
wNDJ7g	ssiwZL	Saliva microbiota abundance (Genus Prevotella)	Endometriosis	0.0152059	1.85486e-08	TRUE	0.0023335
wNDJ7g	YcAPbV	Saliva microbiota abundance (Genus Prevotella)	Leiomyoma of uterus	0.0152059	5.40536e-10	TRUE	0.00229011
x7uiQn	KDhlXQ	Saliva microbiota abundance (Family Prevotellaceae)	Polycystic ovarian syndrome	0.0123072	7.49639e-11	TRUE	0.0061211
x7uiQn	oprORx	Saliva microbiota abundance (Family Prevotellaceae)	Spontaneous abortion	0.0123072	1.15575e-09	TRUE	0.006145
x7uiQn	OTk2vL	Saliva microbiota abundance (Family Prevotellaceae)	Female infertility, tubal origin	0.0123072	1.27552e-09	TRUE	0.00619348
x7uiQn	PQ95LT	Saliva microbiota abundance (Family Prevotellaceae)	Habitual aborter	0.0123072	1.01587e-09	TRUE	0.0061928
x7uiQn	ssiwZL	Saliva microbiota abundance (Family Prevotellaceae)	Endometriosis	0.0123072	1.86095e-08	TRUE	0.00622595
x7uiQn	YcAPbV	Saliva microbiota abundance (Family Prevotellaceae)	Leiomyoma of uterus	0.0123072	5.23016e-10	TRUE	0.00612517
