# Supplementary material for: Causal effects of oral microbiome traits on female reproductive diseases: a two-sample Mendelian randomization study
Source: BMC Womens Health. 2026 May 22;26:359. doi: 10.1186/s12905-026-04547-3 (PMC13371253; doi:10.1186/s12905-026-04547-3)
Supplement: Supplementary file 9 — Supplementary Material 9. [file 12905_2026_4547_MOESM9_ESM.xlsx]

## Sheet: Sheet 1
Exposure	Outcome	Method	OR	Exposure_R2	N	K	Power
Saliva microbiota abundance (Class Bacilli)	Endometriosis	Inverse variance weighted	1.00647	0.143362	150350	0.134287	6.21%
Saliva microbiota abundance (Class Bacilli)	Endometriosis	MR Egger	0.966054	0.143362	150350	0.134287	40.03%
Saliva microbiota abundance (Class Bacilli)	Endometriosis	Weighted median	1.00717	0.143362	150350	0.134287	6.49%
Saliva microbiota abundance (Class Bacilli)	Endometriosis	Weighted mode	1.01493	0.143362	150350	0.134287	11.58%
Saliva microbiota abundance (Class Bacilli)	Female infertility, tubal origin	Inverse variance weighted	1.05586	0.143362	132198	0.0154163	15.73%
Saliva microbiota abundance (Class Bacilli)	Female infertility, tubal origin	MR Egger	1.32493	0.143362	132198	0.0154163	99.98%
Saliva microbiota abundance (Class Bacilli)	Female infertility, tubal origin	Weighted median	1.06923	0.143362	132198	0.0154163	21.65%
Saliva microbiota abundance (Class Bacilli)	Female infertility, tubal origin	Weighted mode	1.10736	0.143362	132198	0.0154163	44.36%
Saliva microbiota abundance (Class Bacilli)	Habitual aborter	Inverse variance weighted	0.96852	0.143362	130971	0.00619221	6.32%
Saliva microbiota abundance (Class Bacilli)	Habitual aborter	MR Egger	1.05949	0.143362	130971	0.00619221	9.80%
Saliva microbiota abundance (Class Bacilli)	Habitual aborter	Weighted median	0.99897	0.143362	130971	0.00619221	5.00%
Saliva microbiota abundance (Class Bacilli)	Habitual aborter	Weighted mode	1.04028	0.143362	130971	0.00619221	7.17%
Saliva microbiota abundance (Class Bacilli)	Leiomyoma of uterus	Inverse variance weighted	1.03028	0.143362	282064	0.149282	57.94%
Saliva microbiota abundance (Class Bacilli)	Leiomyoma of uterus	MR Egger	1.1343	0.143362	282064	0.149282	100.00%
Saliva microbiota abundance (Class Bacilli)	Leiomyoma of uterus	Weighted median	1.01993	0.143362	282064	0.149282	29.65%
Saliva microbiota abundance (Class Bacilli)	Leiomyoma of uterus	Weighted mode	1.01914	0.143362	282064	0.149282	27.73%
Saliva microbiota abundance (Class Bacilli)	Polycystic ovarian syndrome	Inverse variance weighted	1.09693	0.143362	269994	0.00820018	40.47%
Saliva microbiota abundance (Class Bacilli)	Polycystic ovarian syndrome	MR Egger	0.66533	0.143362	269994	0.00820018	100.00%
Saliva microbiota abundance (Class Bacilli)	Polycystic ovarian syndrome	Weighted median	1.04299	0.143362	269994	0.00820018	11.88%
Saliva microbiota abundance (Class Bacilli)	Polycystic ovarian syndrome	Weighted mode	1.03889	0.143362	269994	0.00820018	10.60%
Saliva microbiota abundance (Class Bacilli)	Spontaneous abortion	Inverse variance weighted	0.996782	0.143362	222446	0.104147	5.35%
Saliva microbiota abundance (Class Bacilli)	Spontaneous abortion	MR Egger	1.15549	0.143362	222446	0.104147	100.00%
Saliva microbiota abundance (Class Bacilli)	Spontaneous abortion	Weighted median	0.995534	0.143362	222446	0.104147	5.68%
Saliva microbiota abundance (Class Bacilli)	Spontaneous abortion	Weighted mode	0.999254	0.143362	222446	0.104147	5.02%
Saliva microbiota abundance (Family Actinomycetaceae)	Endometriosis	Inverse variance weighted	0.972136	0.178048	150350	0.134287	34.49%
Saliva microbiota abundance (Family Actinomycetaceae)	Endometriosis	MR Egger	0.910604	0.178048	150350	0.134287	99.90%
Saliva microbiota abundance (Family Actinomycetaceae)	Endometriosis	Weighted median	0.981052	0.178048	150350	0.134287	18.53%
Saliva microbiota abundance (Family Actinomycetaceae)	Endometriosis	Weighted mode	0.985065	0.178048	150350	0.134287	13.29%
Saliva microbiota abundance (Family Actinomycetaceae)	Female infertility, tubal origin	Inverse variance weighted	1.01391	0.178048	132198	0.0154163	5.80%
Saliva microbiota abundance (Family Actinomycetaceae)	Female infertility, tubal origin	MR Egger	0.597867	0.178048	132198	0.0154163	100.00%
Saliva microbiota abundance (Family Actinomycetaceae)	Female infertility, tubal origin	Weighted median	1.06917	0.178048	132198	0.0154163	25.72%
Saliva microbiota abundance (Family Actinomycetaceae)	Female infertility, tubal origin	Weighted mode	1.10423	0.178048	132198	0.0154163	50.29%
Saliva microbiota abundance (Family Actinomycetaceae)	Habitual aborter	Inverse variance weighted	1.16701	0.178048	130971	0.00619221	51.55%
Saliva microbiota abundance (Family Actinomycetaceae)	Habitual aborter	MR Egger	0.670912	0.178048	130971	0.00619221	97.68%
Saliva microbiota abundance (Family Actinomycetaceae)	Habitual aborter	Weighted median	1.25481	0.178048	130971	0.00619221	86.18%
Saliva microbiota abundance (Family Actinomycetaceae)	Habitual aborter	Weighted mode	1.32862	0.178048	130971	0.00619221	97.56%
Saliva microbiota abundance (Family Actinomycetaceae)	Leiomyoma of uterus	Inverse variance weighted	0.989701	0.178048	282064	0.149282	13.06%
Saliva microbiota abundance (Family Actinomycetaceae)	Leiomyoma of uterus	MR Egger	0.957334	0.178048	282064	0.149282	92.92%
Saliva microbiota abundance (Family Actinomycetaceae)	Leiomyoma of uterus	Weighted median	0.996168	0.178048	282064	0.149282	6.08%
Saliva microbiota abundance (Family Actinomycetaceae)	Leiomyoma of uterus	Weighted mode	1.00101	0.178048	282064	0.149282	5.07%
Saliva microbiota abundance (Family Actinomycetaceae)	Polycystic ovarian syndrome	Inverse variance weighted	0.981836	0.178048	269994	0.00820018	6.49%
Saliva microbiota abundance (Family Actinomycetaceae)	Polycystic ovarian syndrome	MR Egger	0.962291	0.178048	269994	0.00820018	11.58%
Saliva microbiota abundance (Family Actinomycetaceae)	Polycystic ovarian syndrome	Weighted median	0.969954	0.178048	269994	0.00820018	9.13%
Saliva microbiota abundance (Family Actinomycetaceae)	Polycystic ovarian syndrome	Weighted mode	0.953493	0.178048	269994	0.00820018	15.12%
Saliva microbiota abundance (Family Actinomycetaceae)	Spontaneous abortion	Inverse variance weighted	0.980617	0.178048	222446	0.104147	21.88%
Saliva microbiota abundance (Family Actinomycetaceae)	Spontaneous abortion	MR Egger	0.948474	0.178048	222446	0.104147	88.29%
Saliva microbiota abundance (Family Actinomycetaceae)	Spontaneous abortion	Weighted median	0.998704	0.178048	222446	0.104147	5.07%
Saliva microbiota abundance (Family Actinomycetaceae)	Spontaneous abortion	Weighted mode	1.00299	0.178048	222446	0.104147	5.38%
Saliva microbiota abundance (Family Lachnospiraceae_[XIV])	Endometriosis	Inverse variance weighted	0.965451	0.327165	150350	0.134287	74.70%
Saliva microbiota abundance (Family Lachnospiraceae_[XIV])	Endometriosis	MR Egger	0.927413	0.327165	150350	0.134287	99.98%
Saliva microbiota abundance (Family Lachnospiraceae_[XIV])	Endometriosis	Weighted median	0.967832	0.327165	150350	0.134287	68.55%
Saliva microbiota abundance (Family Lachnospiraceae_[XIV])	Endometriosis	Weighted mode	0.963684	0.327165	150350	0.134287	78.81%
Saliva microbiota abundance (Family Lachnospiraceae_[XIV])	Female infertility, tubal origin	Inverse variance weighted	1.01176	0.327165	132198	0.0154163	6.05%
Saliva microbiota abundance (Family Lachnospiraceae_[XIV])	Female infertility, tubal origin	MR Egger	0.718354	0.327165	132198	0.0154163	100.00%
Saliva microbiota abundance (Family Lachnospiraceae_[XIV])	Female infertility, tubal origin	Weighted median	1.01324	0.327165	132198	0.0154163	6.33%
Saliva microbiota abundance (Family Lachnospiraceae_[XIV])	Female infertility, tubal origin	Weighted mode	1.02726	0.327165	132198	0.0154163	10.74%
Saliva microbiota abundance (Family Lachnospiraceae_[XIV])	Habitual aborter	Inverse variance weighted	0.937609	0.327165	130971	0.00619221	17.34%
Saliva microbiota abundance (Family Lachnospiraceae_[XIV])	Habitual aborter	MR Egger	1.00676	0.327165	130971	0.00619221	5.14%
Saliva microbiota abundance (Family Lachnospiraceae_[XIV])	Habitual aborter	Weighted median	0.859419	0.327165	130971	0.00619221	62.74%
Saliva microbiota abundance (Family Lachnospiraceae_[XIV])	Habitual aborter	Weighted mode	0.828395	0.327165	130971	0.00619221	79.67%
Saliva microbiota abundance (Family Lachnospiraceae_[XIV])	Leiomyoma of uterus	Inverse variance weighted	1.00992	0.327165	282064	0.149282	18.85%
Saliva microbiota abundance (Family Lachnospiraceae_[XIV])	Leiomyoma of uterus	MR Egger	0.91766	0.327165	282064	0.149282	100.00%
Saliva microbiota abundance (Family Lachnospiraceae_[XIV])	Leiomyoma of uterus	Weighted median	1.00322	0.327165	282064	0.149282	6.40%
Saliva microbiota abundance (Family Lachnospiraceae_[XIV])	Leiomyoma of uterus	Weighted mode	1.00447	0.327165	282064	0.149282	7.71%
Saliva microbiota abundance (Family Lachnospiraceae_[XIV])	Polycystic ovarian syndrome	Inverse variance weighted	0.989865	0.327165	269994	0.00820018	5.85%
Saliva microbiota abundance (Family Lachnospiraceae_[XIV])	Polycystic ovarian syndrome	MR Egger	0.852633	0.327165	269994	0.00820018	97.70%
Saliva microbiota abundance (Family Lachnospiraceae_[XIV])	Polycystic ovarian syndrome	Weighted median	0.955869	0.327165	269994	0.00820018	21.95%
Saliva microbiota abundance (Family Lachnospiraceae_[XIV])	Polycystic ovarian syndrome	Weighted mode	0.935195	0.327165	269994	0.00820018	41.23%
Saliva microbiota abundance (Family Lachnospiraceae_[XIV])	Spontaneous abortion	Inverse variance weighted	0.994768	0.327165	222446	0.104147	7.16%
Saliva microbiota abundance (Family Lachnospiraceae_[XIV])	Spontaneous abortion	MR Egger	0.991344	0.327165	222446	0.104147	11.01%
Saliva microbiota abundance (Family Lachnospiraceae_[XIV])	Spontaneous abortion	Weighted median	1.00748	0.327165	222446	0.104147	9.45%
Saliva microbiota abundance (Family Lachnospiraceae_[XIV])	Spontaneous abortion	Weighted mode	1.01099	0.327165	222446	0.104147	14.77%
Saliva microbiota abundance (Family Pasteurellaceae)	Endometriosis	Inverse variance weighted	1.00297	0.33358	150350	0.134287	5.59%
Saliva microbiota abundance (Family Pasteurellaceae)	Endometriosis	MR Egger	0.910762	0.33358	150350	0.134287	100.00%
Saliva microbiota abundance (Family Pasteurellaceae)	Endometriosis	Weighted median	1.02095	0.33358	150350	0.134287	35.78%
Saliva microbiota abundance (Family Pasteurellaceae)	Endometriosis	Weighted mode	1.02855	0.33358	150350	0.134287	58.38%
Saliva microbiota abundance (Family Pasteurellaceae)	Female infertility, tubal origin	Inverse variance weighted	0.947069	0.33358	132198	0.0154163	27.82%
Saliva microbiota abundance (Family Pasteurellaceae)	Female infertility, tubal origin	MR Egger	0.959428	0.33358	132198	0.0154163	18.28%
Saliva microbiota abundance (Family Pasteurellaceae)	Female infertility, tubal origin	Weighted median	0.965597	0.33358	132198	0.0154163	14.46%
Saliva microbiota abundance (Family Pasteurellaceae)	Female infertility, tubal origin	Weighted mode	0.973753	0.33358	132198	0.0154163	10.43%
Saliva microbiota abundance (Family Pasteurellaceae)	Habitual aborter	Inverse variance weighted	1.00013	0.33358	130971	0.00619221	5.00%
Saliva microbiota abundance (Family Pasteurellaceae)	Habitual aborter	MR Egger	0.656236	0.33358	130971	0.00619221	99.99%
Saliva microbiota abundance (Family Pasteurellaceae)	Habitual aborter	Weighted median	1.01281	0.33358	130971	0.00619221	5.51%
Saliva microbiota abundance (Family Pasteurellaceae)	Habitual aborter	Weighted mode	1.0902	0.33358	130971	0.00619221	31.53%
Saliva microbiota abundance (Family Pasteurellaceae)	Leiomyoma of uterus	Inverse variance weighted	1.00703	0.33358	282064	0.149282	11.97%
Saliva microbiota abundance (Family Pasteurellaceae)	Leiomyoma of uterus	MR Egger	1.04358	0.33358	282064	0.149282	99.72%
Saliva microbiota abundance (Family Pasteurellaceae)	Leiomyoma of uterus	Weighted median	1.01243	0.33358	282064	0.149282	27.36%
Saliva microbiota abundance (Family Pasteurellaceae)	Leiomyoma of uterus	Weighted mode	1.03629	0.33358	282064	0.149282	97.65%
Saliva microbiota abundance (Family Pasteurellaceae)	Polycystic ovarian syndrome	Inverse variance weighted	0.963993	0.33358	269994	0.00820018	16.39%
Saliva microbiota abundance (Family Pasteurellaceae)	Polycystic ovarian syndrome	MR Egger	0.806608	0.33358	269994	0.00820018	99.95%
Saliva microbiota abundance (Family Pasteurellaceae)	Polycystic ovarian syndrome	Weighted median	0.983798	0.33358	269994	0.00820018	7.23%
Saliva microbiota abundance (Family Pasteurellaceae)	Polycystic ovarian syndrome	Weighted mode	1.02575	0.33358	269994	0.00820018	10.72%
Saliva microbiota abundance (Family Pasteurellaceae)	Spontaneous abortion	Inverse variance weighted	1.01059	0.33358	222446	0.104147	14.24%
Saliva microbiota abundance (Family Pasteurellaceae)	Spontaneous abortion	MR Egger	0.936367	0.33358	222446	0.104147	99.96%
Saliva microbiota abundance (Family Pasteurellaceae)	Spontaneous abortion	Weighted median	1.00633	0.33358	222446	0.104147	8.23%
Saliva microbiota abundance (Family Pasteurellaceae)	Spontaneous abortion	Weighted mode	1.0119	0.33358	222446	0.104147	16.73%
Saliva microbiota abundance (Family Prevotellaceae)	Endometriosis	Inverse variance weighted	0.976856	0.311727	150350	0.134287	40.29%
Saliva microbiota abundance (Family Prevotellaceae)	Endometriosis	MR Egger	0.870936	0.311727	150350	0.134287	100.00%
Saliva microbiota abundance (Family Prevotellaceae)	Endometriosis	Weighted median	0.9761	0.311727	150350	0.134287	42.47%
Saliva microbiota abundance (Family Prevotellaceae)	Endometriosis	Weighted mode	0.974896	0.311727	150350	0.134287	46.00%
Saliva microbiota abundance (Family Prevotellaceae)	Female infertility, tubal origin	Inverse variance weighted	1.06475	0.311727	132198	0.0154163	36.63%
Saliva microbiota abundance (Family Prevotellaceae)	Female infertility, tubal origin	MR Egger	1.22443	0.311727	132198	0.0154163	99.99%
Saliva microbiota abundance (Family Prevotellaceae)	Female infertility, tubal origin	Weighted median	1.05666	0.311727	132198	0.0154163	29.36%
Saliva microbiota abundance (Family Prevotellaceae)	Female infertility, tubal origin	Weighted mode	1.00352	0.311727	132198	0.0154163	5.09%
Saliva microbiota abundance (Family Prevotellaceae)	Habitual aborter	Inverse variance weighted	1.0156	0.311727	130971	0.00619221	5.70%
Saliva microbiota abundance (Family Prevotellaceae)	Habitual aborter	MR Egger	0.97922	0.311727	130971	0.00619221	6.25%
Saliva microbiota abundance (Family Prevotellaceae)	Habitual aborter	Weighted median	1.02953	0.311727	130971	0.00619221	7.54%
Saliva microbiota abundance (Family Prevotellaceae)	Habitual aborter	Weighted mode	1.04691	0.311727	130971	0.00619221	11.53%
Saliva microbiota abundance (Family Prevotellaceae)	Leiomyoma of uterus	Inverse variance weighted	1.01087	0.311727	282064	0.149282	20.89%
Saliva microbiota abundance (Family Prevotellaceae)	Leiomyoma of uterus	MR Egger	0.98665	0.311727	282064	0.149282	29.28%
Saliva microbiota abundance (Family Prevotellaceae)	Leiomyoma of uterus	Weighted median	1.02483	0.311727	282064	0.149282	74.36%
Saliva microbiota abundance (Family Prevotellaceae)	Leiomyoma of uterus	Weighted mode	1.02967	0.311727	282064	0.149282	87.74%
Saliva microbiota abundance (Family Prevotellaceae)	Polycystic ovarian syndrome	Inverse variance weighted	1.0127	0.311727	269994	0.00820018	6.27%
Saliva microbiota abundance (Family Prevotellaceae)	Polycystic ovarian syndrome	MR Egger	1.07532	0.311727	269994	0.00820018	50.38%
Saliva microbiota abundance (Family Prevotellaceae)	Polycystic ovarian syndrome	Weighted median	1.0082	0.311727	269994	0.00820018	5.53%
Saliva microbiota abundance (Family Prevotellaceae)	Polycystic ovarian syndrome	Weighted mode	1.00743	0.311727	269994	0.00820018	5.43%
Saliva microbiota abundance (Family Prevotellaceae)	Spontaneous abortion	Inverse variance weighted	1.01918	0.311727	222446	0.104147	33.74%
Saliva microbiota abundance (Family Prevotellaceae)	Spontaneous abortion	MR Egger	1.0057	0.311727	222446	0.104147	7.43%
Saliva microbiota abundance (Family Prevotellaceae)	Spontaneous abortion	Weighted median	1.01193	0.311727	222446	0.104147	16.01%
Saliva microbiota abundance (Family Prevotellaceae)	Spontaneous abortion	Weighted mode	1.00455	0.311727	222446	0.104147	6.54%
Saliva microbiota abundance (Family Veillonellaceae)	Endometriosis	Inverse variance weighted	1.02622	0.145031	150350	0.134287	26.01%
Saliva microbiota abundance (Family Veillonellaceae)	Endometriosis	MR Egger	1.06347	0.145031	150350	0.134287	88.67%
Saliva microbiota abundance (Family Veillonellaceae)	Endometriosis	Weighted median	1.03053	0.145031	150350	0.134287	33.42%
Saliva microbiota abundance (Family Veillonellaceae)	Endometriosis	Weighted mode	1.03317	0.145031	150350	0.134287	38.33%
Saliva microbiota abundance (Family Veillonellaceae)	Female infertility, tubal origin	Inverse variance weighted	0.864043	0.145031	132198	0.0154163	64.23%
Saliva microbiota abundance (Family Veillonellaceae)	Female infertility, tubal origin	MR Egger	0.874117	0.145031	132198	0.0154163	57.61%
Saliva microbiota abundance (Family Veillonellaceae)	Female infertility, tubal origin	Weighted median	0.881882	0.145031	132198	0.0154163	52.35%
Saliva microbiota abundance (Family Veillonellaceae)	Female infertility, tubal origin	Weighted mode	0.889232	0.145031	132198	0.0154163	47.34%
Saliva microbiota abundance (Family Veillonellaceae)	Habitual aborter	Inverse variance weighted	1.03796	0.145031	130971	0.00619221	6.95%
Saliva microbiota abundance (Family Veillonellaceae)	Habitual aborter	MR Egger	1.14477	0.145031	130971	0.00619221	34.63%
Saliva microbiota abundance (Family Veillonellaceae)	Habitual aborter	Weighted median	1.04886	0.145031	130971	0.00619221	8.25%
Saliva microbiota abundance (Family Veillonellaceae)	Habitual aborter	Weighted mode	1.05641	0.145031	130971	0.00619221	9.36%
Saliva microbiota abundance (Family Veillonellaceae)	Leiomyoma of uterus	Inverse variance weighted	1.02619	0.145031	282064	0.149282	46.84%
Saliva microbiota abundance (Family Veillonellaceae)	Leiomyoma of uterus	MR Egger	1.00052	0.145031	282064	0.149282	5.02%
Saliva microbiota abundance (Family Veillonellaceae)	Leiomyoma of uterus	Weighted median	1.01986	0.145031	282064	0.149282	29.76%
Saliva microbiota abundance (Family Veillonellaceae)	Leiomyoma of uterus	Weighted mode	1.01866	0.145031	282064	0.149282	26.85%
Saliva microbiota abundance (Family Veillonellaceae)	Polycystic ovarian syndrome	Inverse variance weighted	1.0217	0.145031	269994	0.00820018	6.73%
Saliva microbiota abundance (Family Veillonellaceae)	Polycystic ovarian syndrome	MR Egger	0.945867	0.145031	269994	0.00820018	16.20%
Saliva microbiota abundance (Family Veillonellaceae)	Polycystic ovarian syndrome	Weighted median	1.0006	0.145031	269994	0.00820018	5.00%
Saliva microbiota abundance (Family Veillonellaceae)	Polycystic ovarian syndrome	Weighted mode	0.999138	0.145031	269994	0.00820018	5.00%
Saliva microbiota abundance (Family Veillonellaceae)	Spontaneous abortion	Inverse variance weighted	0.986328	0.145031	222446	0.104147	11.67%
Saliva microbiota abundance (Family Veillonellaceae)	Spontaneous abortion	MR Egger	1.00316	0.145031	222446	0.104147	5.34%
Saliva microbiota abundance (Family Veillonellaceae)	Spontaneous abortion	Weighted median	0.989884	0.145031	222446	0.104147	8.60%
Saliva microbiota abundance (Family Veillonellaceae)	Spontaneous abortion	Weighted mode	0.995645	0.145031	222446	0.104147	5.66%
Saliva microbiota abundance (Genus Alloprevotella)	Endometriosis	Inverse variance weighted	0.975849	0.107743	150350	0.134287	18.31%
Saliva microbiota abundance (Genus Alloprevotella)	Endometriosis	MR Egger	0.984721	0.107743	150350	0.134287	10.19%
Saliva microbiota abundance (Genus Alloprevotella)	Endometriosis	Weighted median	0.981714	0.107743	150350	0.134287	12.51%
Saliva microbiota abundance (Genus Alloprevotella)	Endometriosis	Weighted mode	0.985613	0.107743	150350	0.134287	9.59%
Saliva microbiota abundance (Genus Alloprevotella)	Female infertility, tubal origin	Inverse variance weighted	1.01765	0.107743	132198	0.0154163	5.77%
Saliva microbiota abundance (Genus Alloprevotella)	Female infertility, tubal origin	MR Egger	0.860695	0.107743	132198	0.0154163	53.71%
Saliva microbiota abundance (Genus Alloprevotella)	Female infertility, tubal origin	Weighted median	1.0146	0.107743	132198	0.0154163	5.53%
Saliva microbiota abundance (Genus Alloprevotella)	Female infertility, tubal origin	Weighted mode	0.986516	0.107743	132198	0.0154163	5.45%
Saliva microbiota abundance (Genus Alloprevotella)	Habitual aborter	Inverse variance weighted	1.09076	0.107743	130971	0.00619221	13.50%
Saliva microbiota abundance (Genus Alloprevotella)	Habitual aborter	MR Egger	1.65135	0.107743	130971	0.00619221	100.00%
Saliva microbiota abundance (Genus Alloprevotella)	Habitual aborter	Weighted median	1.01811	0.107743	130971	0.00619221	5.33%
Saliva microbiota abundance (Genus Alloprevotella)	Habitual aborter	Weighted mode	0.964388	0.107743	130971	0.00619221	6.27%
Saliva microbiota abundance (Genus Alloprevotella)	Leiomyoma of uterus	Inverse variance weighted	1.00078	0.107743	282064	0.149282	5.03%
Saliva microbiota abundance (Genus Alloprevotella)	Leiomyoma of uterus	MR Egger	0.984904	0.107743	282064	0.149282	15.57%
Saliva microbiota abundance (Genus Alloprevotella)	Leiomyoma of uterus	Weighted median	0.999062	0.107743	282064	0.149282	5.04%
Saliva microbiota abundance (Genus Alloprevotella)	Leiomyoma of uterus	Weighted mode	0.997277	0.107743	282064	0.149282	5.33%
Saliva microbiota abundance (Genus Alloprevotella)	Polycystic ovarian syndrome	Inverse variance weighted	0.936169	0.107743	269994	0.00820018	16.58%
Saliva microbiota abundance (Genus Alloprevotella)	Polycystic ovarian syndrome	MR Egger	0.950652	0.107743	269994	0.00820018	11.82%
Saliva microbiota abundance (Genus Alloprevotella)	Polycystic ovarian syndrome	Weighted median	0.945326	0.107743	269994	0.00820018	13.42%
Saliva microbiota abundance (Genus Alloprevotella)	Polycystic ovarian syndrome	Weighted mode	0.951861	0.107743	269994	0.00820018	11.48%
Saliva microbiota abundance (Genus Alloprevotella)	Spontaneous abortion	Inverse variance weighted	0.991917	0.107743	222446	0.104147	6.69%
Saliva microbiota abundance (Genus Alloprevotella)	Spontaneous abortion	MR Egger	1.02885	0.107743	222446	0.104147	27.48%
Saliva microbiota abundance (Genus Alloprevotella)	Spontaneous abortion	Weighted median	1.00664	0.107743	222446	0.104147	6.14%
Saliva microbiota abundance (Genus Alloprevotella)	Spontaneous abortion	Weighted mode	1.0124	0.107743	222446	0.104147	9.01%
Saliva microbiota abundance (Genus Fusobacterium)	Endometriosis	Inverse variance weighted	1.01093	0.39819	150350	0.134287	14.91%
Saliva microbiota abundance (Genus Fusobacterium)	Endometriosis	MR Egger	0.94874	0.39819	150350	0.134287	99.05%
Saliva microbiota abundance (Genus Fusobacterium)	Endometriosis	Weighted median	1.00535	0.39819	150350	0.134287	7.31%
Saliva microbiota abundance (Genus Fusobacterium)	Endometriosis	Weighted mode	0.999822	0.39819	150350	0.134287	5.00%
Saliva microbiota abundance (Genus Fusobacterium)	Female infertility, tubal origin	Inverse variance weighted	1.03081	0.39819	132198	0.0154163	14.03%
Saliva microbiota abundance (Genus Fusobacterium)	Female infertility, tubal origin	MR Egger	1.13284	0.39819	132198	0.0154163	96.31%
Saliva microbiota abundance (Genus Fusobacterium)	Female infertility, tubal origin	Weighted median	1.02801	0.39819	132198	0.0154163	12.43%
Saliva microbiota abundance (Genus Fusobacterium)	Female infertility, tubal origin	Weighted mode	1.02824	0.39819	132198	0.0154163	12.55%
Saliva microbiota abundance (Genus Fusobacterium)	Habitual aborter	Inverse variance weighted	1.08245	0.39819	130971	0.00619221	31.46%
Saliva microbiota abundance (Genus Fusobacterium)	Habitual aborter	MR Egger	0.984893	0.39819	130971	0.00619221	5.84%
Saliva microbiota abundance (Genus Fusobacterium)	Habitual aborter	Weighted median	1.00763	0.39819	130971	0.00619221	5.21%
Saliva microbiota abundance (Genus Fusobacterium)	Habitual aborter	Weighted mode	0.951627	0.39819	130971	0.00619221	13.95%
Saliva microbiota abundance (Genus Fusobacterium)	Leiomyoma of uterus	Inverse variance weighted	1.00469	0.39819	282064	0.149282	8.67%
Saliva microbiota abundance (Genus Fusobacterium)	Leiomyoma of uterus	MR Egger	1.0495	0.39819	282064	0.149282	100.00%
Saliva microbiota abundance (Genus Fusobacterium)	Leiomyoma of uterus	Weighted median	1.00497	0.39819	282064	0.149282	9.12%
Saliva microbiota abundance (Genus Fusobacterium)	Leiomyoma of uterus	Weighted mode	1.00048	0.39819	282064	0.149282	5.04%
Saliva microbiota abundance (Genus Fusobacterium)	Polycystic ovarian syndrome	Inverse variance weighted	0.983707	0.39819	269994	0.00820018	7.70%
Saliva microbiota abundance (Genus Fusobacterium)	Polycystic ovarian syndrome	MR Egger	1.35206	0.39819	269994	0.00820018	100.00%
Saliva microbiota abundance (Genus Fusobacterium)	Polycystic ovarian syndrome	Weighted median	0.991909	0.39819	269994	0.00820018	5.66%
Saliva microbiota abundance (Genus Fusobacterium)	Polycystic ovarian syndrome	Weighted mode	0.977361	0.39819	269994	0.00820018	10.27%
Saliva microbiota abundance (Genus Fusobacterium)	Spontaneous abortion	Inverse variance weighted	0.99618	0.39819	222446	0.104147	6.39%
Saliva microbiota abundance (Genus Fusobacterium)	Spontaneous abortion	MR Egger	1.03494	0.39819	222446	0.104147	88.60%
Saliva microbiota abundance (Genus Fusobacterium)	Spontaneous abortion	Weighted median	0.99572	0.39819	222446	0.104147	6.75%
Saliva microbiota abundance (Genus Fusobacterium)	Spontaneous abortion	Weighted mode	0.998453	0.39819	222446	0.104147	5.23%
Saliva microbiota abundance (Genus Granulicatella)	Endometriosis	Inverse variance weighted	1.014	0.249241	150350	0.134287	15.17%
Saliva microbiota abundance (Genus Granulicatella)	Endometriosis	MR Egger	0.961762	0.249241	150350	0.134287	71.81%
Saliva microbiota abundance (Genus Granulicatella)	Endometriosis	Weighted median	1.00994	0.249241	150350	0.134287	10.05%
Saliva microbiota abundance (Genus Granulicatella)	Endometriosis	Weighted mode	1.00151	0.249241	150350	0.134287	5.11%
Saliva microbiota abundance (Genus Granulicatella)	Female infertility, tubal origin	Inverse variance weighted	0.950064	0.249241	132198	0.0154163	20.08%
Saliva microbiota abundance (Genus Granulicatella)	Female infertility, tubal origin	MR Egger	0.891058	0.249241	132198	0.0154163	68.46%
Saliva microbiota abundance (Genus Granulicatella)	Female infertility, tubal origin	Weighted median	0.964482	0.249241	132198	0.0154163	12.49%
Saliva microbiota abundance (Genus Granulicatella)	Female infertility, tubal origin	Weighted mode	1.00312	0.249241	132198	0.0154163	5.06%
Saliva microbiota abundance (Genus Granulicatella)	Habitual aborter	Inverse variance weighted	1.0161	0.249241	130971	0.00619221	5.60%
Saliva microbiota abundance (Genus Granulicatella)	Habitual aborter	MR Egger	1.4048	0.249241	130971	0.00619221	99.99%
Saliva microbiota abundance (Genus Granulicatella)	Habitual aborter	Weighted median	1.04961	0.249241	130971	0.00619221	10.82%
Saliva microbiota abundance (Genus Granulicatella)	Habitual aborter	Weighted mode	1.10701	0.249241	130971	0.00619221	32.87%
Saliva microbiota abundance (Genus Granulicatella)	Leiomyoma of uterus	Inverse variance weighted	1.00808	0.249241	282064	0.149282	11.87%
Saliva microbiota abundance (Genus Granulicatella)	Leiomyoma of uterus	MR Egger	1.02209	0.249241	282064	0.149282	54.78%
Saliva microbiota abundance (Genus Granulicatella)	Leiomyoma of uterus	Weighted median	0.999985	0.249241	282064	0.149282	5.00%
Saliva microbiota abundance (Genus Granulicatella)	Leiomyoma of uterus	Weighted mode	0.992274	0.249241	282064	0.149282	11.31%
Saliva microbiota abundance (Genus Granulicatella)	Polycystic ovarian syndrome	Inverse variance weighted	1.00146	0.249241	269994	0.00820018	5.01%
Saliva microbiota abundance (Genus Granulicatella)	Polycystic ovarian syndrome	MR Egger	1.16817	0.249241	269994	0.00820018	97.55%
Saliva microbiota abundance (Genus Granulicatella)	Polycystic ovarian syndrome	Weighted median	1.00836	0.249241	269994	0.00820018	5.44%
Saliva microbiota abundance (Genus Granulicatella)	Polycystic ovarian syndrome	Weighted mode	1.01267	0.249241	269994	0.00820018	6.01%
Saliva microbiota abundance (Genus Granulicatella)	Spontaneous abortion	Inverse variance weighted	0.993191	0.249241	222446	0.104147	7.79%
Saliva microbiota abundance (Genus Granulicatella)	Spontaneous abortion	MR Egger	1.04367	0.249241	222446	0.104147	87.84%
Saliva microbiota abundance (Genus Granulicatella)	Spontaneous abortion	Weighted median	1.00655	0.249241	222446	0.104147	7.58%
Saliva microbiota abundance (Genus Granulicatella)	Spontaneous abortion	Weighted mode	1.01329	0.249241	222446	0.104147	15.91%
Saliva microbiota abundance (Genus Haemophilus)	Endometriosis	Inverse variance weighted	1.00747	0.259879	150350	0.134287	7.95%
Saliva microbiota abundance (Genus Haemophilus)	Endometriosis	MR Egger	0.91192	0.259879	150350	0.134287	100.00%
Saliva microbiota abundance (Genus Haemophilus)	Endometriosis	Weighted median	1.01951	0.259879	150350	0.134287	25.88%
Saliva microbiota abundance (Genus Haemophilus)	Endometriosis	Weighted mode	1.02758	0.259879	150350	0.134287	45.71%
Saliva microbiota abundance (Genus Haemophilus)	Female infertility, tubal origin	Inverse variance weighted	0.948485	0.259879	132198	0.0154163	21.78%
Saliva microbiota abundance (Genus Haemophilus)	Female infertility, tubal origin	MR Egger	0.990297	0.259879	132198	0.0154163	5.56%
Saliva microbiota abundance (Genus Haemophilus)	Female infertility, tubal origin	Weighted median	0.971756	0.259879	132198	0.0154163	9.89%
Saliva microbiota abundance (Genus Haemophilus)	Female infertility, tubal origin	Weighted mode	0.990311	0.259879	132198	0.0154163	5.56%
Saliva microbiota abundance (Genus Haemophilus)	Habitual aborter	Inverse variance weighted	0.92646	0.259879	130971	0.00619221	18.66%
Saliva microbiota abundance (Genus Haemophilus)	Habitual aborter	MR Egger	0.47948	0.259879	130971	0.00619221	100.00%
Saliva microbiota abundance (Genus Haemophilus)	Habitual aborter	Weighted median	1.02067	0.259879	130971	0.00619221	6.03%
Saliva microbiota abundance (Genus Haemophilus)	Habitual aborter	Weighted mode	1.06628	0.259879	130971	0.00619221	16.01%
Saliva microbiota abundance (Genus Haemophilus)	Leiomyoma of uterus	Inverse variance weighted	1.00396	0.259879	282064	0.149282	6.69%
Saliva microbiota abundance (Genus Haemophilus)	Leiomyoma of uterus	MR Egger	1.10644	0.259879	282064	0.149282	100.00%
Saliva microbiota abundance (Genus Haemophilus)	Leiomyoma of uterus	Weighted median	1.00705	0.259879	282064	0.149282	10.43%
Saliva microbiota abundance (Genus Haemophilus)	Leiomyoma of uterus	Weighted mode	1.03047	0.259879	282064	0.149282	83.33%
Saliva microbiota abundance (Genus Haemophilus)	Polycystic ovarian syndrome	Inverse variance weighted	1.01335	0.259879	269994	0.00820018	6.17%
Saliva microbiota abundance (Genus Haemophilus)	Polycystic ovarian syndrome	MR Egger	0.720192	0.259879	269994	0.00820018	100.00%
Saliva microbiota abundance (Genus Haemophilus)	Polycystic ovarian syndrome	Weighted median	1.01105	0.259879	269994	0.00820018	5.80%
Saliva microbiota abundance (Genus Haemophilus)	Polycystic ovarian syndrome	Weighted mode	1.05005	0.259879	269994	0.00820018	22.30%
Saliva microbiota abundance (Genus Haemophilus)	Spontaneous abortion	Inverse variance weighted	1.005	0.259879	222446	0.104147	6.56%
Saliva microbiota abundance (Genus Haemophilus)	Spontaneous abortion	MR Egger	0.977457	0.259879	222446	0.104147	38.21%
Saliva microbiota abundance (Genus Haemophilus)	Spontaneous abortion	Weighted median	1.00519	0.259879	222446	0.104147	6.68%
Saliva microbiota abundance (Genus Haemophilus)	Spontaneous abortion	Weighted mode	1.00625	0.259879	222446	0.104147	7.44%
Saliva microbiota abundance (Genus Leptotrichia)	Endometriosis	Inverse variance weighted	0.999177	0.129378	150350	0.134287	5.02%
Saliva microbiota abundance (Genus Leptotrichia)	Endometriosis	MR Egger	0.964556	0.129378	150350	0.134287	39.51%
Saliva microbiota abundance (Genus Leptotrichia)	Endometriosis	Weighted median	1.00435	0.129378	150350	0.134287	5.49%
Saliva microbiota abundance (Genus Leptotrichia)	Endometriosis	Weighted mode	1.01059	0.129378	150350	0.134287	7.94%
Saliva microbiota abundance (Genus Leptotrichia)	Female infertility, tubal origin	Inverse variance weighted	0.981623	0.129378	132198	0.0154163	6.01%
Saliva microbiota abundance (Genus Leptotrichia)	Female infertility, tubal origin	MR Egger	0.855863	0.129378	132198	0.0154163	64.36%
Saliva microbiota abundance (Genus Leptotrichia)	Female infertility, tubal origin	Weighted median	0.957187	0.129378	132198	0.0154163	10.61%
Saliva microbiota abundance (Genus Leptotrichia)	Female infertility, tubal origin	Weighted mode	0.950572	0.129378	132198	0.0154163	12.53%
Saliva microbiota abundance (Genus Leptotrichia)	Habitual aborter	Inverse variance weighted	1.00931	0.129378	130971	0.00619221	5.10%
Saliva microbiota abundance (Genus Leptotrichia)	Habitual aborter	MR Egger	0.947333	0.129378	130971	0.00619221	8.38%
Saliva microbiota abundance (Genus Leptotrichia)	Habitual aborter	Weighted median	1.04696	0.129378	130971	0.00619221	7.67%
Saliva microbiota abundance (Genus Leptotrichia)	Habitual aborter	Weighted mode	1.07369	0.129378	130971	0.00619221	11.69%
Saliva microbiota abundance (Genus Leptotrichia)	Leiomyoma of uterus	Inverse variance weighted	1.00349	0.129378	282064	0.149282	5.65%
Saliva microbiota abundance (Genus Leptotrichia)	Leiomyoma of uterus	MR Egger	1.04759	0.129378	282064	0.149282	89.58%
Saliva microbiota abundance (Genus Leptotrichia)	Leiomyoma of uterus	Weighted median	1.0053	0.129378	282064	0.149282	6.50%
Saliva microbiota abundance (Genus Leptotrichia)	Leiomyoma of uterus	Weighted mode	1.00973	0.129378	282064	0.149282	10.14%
Saliva microbiota abundance (Genus Leptotrichia)	Polycystic ovarian syndrome	Inverse variance weighted	0.99807	0.129378	269994	0.00820018	5.01%
Saliva microbiota abundance (Genus Leptotrichia)	Polycystic ovarian syndrome	MR Egger	0.878998	0.129378	269994	0.00820018	53.26%
Saliva microbiota abundance (Genus Leptotrichia)	Polycystic ovarian syndrome	Weighted median	0.976703	0.129378	269994	0.00820018	6.79%
Saliva microbiota abundance (Genus Leptotrichia)	Polycystic ovarian syndrome	Weighted mode	0.971056	0.129378	269994	0.00820018	7.77%
Saliva microbiota abundance (Genus Leptotrichia)	Spontaneous abortion	Inverse variance weighted	1.02517	0.129378	222446	0.104147	25.55%
Saliva microbiota abundance (Genus Leptotrichia)	Spontaneous abortion	MR Egger	1.02404	0.129378	222446	0.104147	23.73%
Saliva microbiota abundance (Genus Leptotrichia)	Spontaneous abortion	Weighted median	1.02499	0.129378	222446	0.104147	25.25%
Saliva microbiota abundance (Genus Leptotrichia)	Spontaneous abortion	Weighted mode	1.0249	0.129378	222446	0.104147	25.10%
Saliva microbiota abundance (Genus Neisseria)	Endometriosis	Inverse variance weighted	1.01202	0.185973	150350	0.134287	10.51%
Saliva microbiota abundance (Genus Neisseria)	Endometriosis	MR Egger	0.879333	0.185973	150350	0.134287	100.00%
Saliva microbiota abundance (Genus Neisseria)	Endometriosis	Weighted median	1.02408	0.185973	150350	0.134287	27.76%
Saliva microbiota abundance (Genus Neisseria)	Endometriosis	Weighted mode	1.03222	0.185973	150350	0.134287	44.80%
Saliva microbiota abundance (Genus Neisseria)	Female infertility, tubal origin	Inverse variance weighted	0.964772	0.185973	132198	0.0154163	10.46%
Saliva microbiota abundance (Genus Neisseria)	Female infertility, tubal origin	MR Egger	1.09499	0.185973	132198	0.0154163	44.94%
Saliva microbiota abundance (Genus Neisseria)	Female infertility, tubal origin	Weighted median	0.96043	0.185973	132198	0.0154163	11.92%
Saliva microbiota abundance (Genus Neisseria)	Female infertility, tubal origin	Weighted mode	0.957951	0.185973	132198	0.0154163	12.84%
Saliva microbiota abundance (Genus Neisseria)	Habitual aborter	Inverse variance weighted	0.9887	0.185973	130971	0.00619221	5.22%
Saliva microbiota abundance (Genus Neisseria)	Habitual aborter	MR Egger	0.340541	0.185973	130971	0.00619221	100.00%
Saliva microbiota abundance (Genus Neisseria)	Habitual aborter	Weighted median	1.02818	0.185973	130971	0.00619221	6.37%
Saliva microbiota abundance (Genus Neisseria)	Habitual aborter	Weighted mode	1.06454	0.185973	130971	0.00619221	12.40%
Saliva microbiota abundance (Genus Neisseria)	Leiomyoma of uterus	Inverse variance weighted	0.99374	0.185973	282064	0.149282	8.05%
Saliva microbiota abundance (Genus Neisseria)	Leiomyoma of uterus	MR Egger	0.898268	0.185973	282064	0.149282	100.00%
Saliva microbiota abundance (Genus Neisseria)	Leiomyoma of uterus	Weighted median	0.993051	0.185973	282064	0.149282	8.77%
Saliva microbiota abundance (Genus Neisseria)	Leiomyoma of uterus	Weighted mode	0.991434	0.185973	282064	0.149282	10.78%
Saliva microbiota abundance (Genus Neisseria)	Polycystic ovarian syndrome	Inverse variance weighted	1.0903	0.185973	269994	0.00820018	44.58%
Saliva microbiota abundance (Genus Neisseria)	Polycystic ovarian syndrome	MR Egger	2.44127	0.185973	269994	0.00820018	100.00%
Saliva microbiota abundance (Genus Neisseria)	Polycystic ovarian syndrome	Weighted median	1.12994	0.185973	269994	0.00820018	74.64%
Saliva microbiota abundance (Genus Neisseria)	Polycystic ovarian syndrome	Weighted mode	1.21579	0.185973	269994	0.00820018	99.17%
Saliva microbiota abundance (Genus Neisseria)	Spontaneous abortion	Inverse variance weighted	1.029	0.185973	222446	0.104147	43.50%
Saliva microbiota abundance (Genus Neisseria)	Spontaneous abortion	MR Egger	0.923997	0.185973	222446	0.104147	99.75%
Saliva microbiota abundance (Genus Neisseria)	Spontaneous abortion	Weighted median	1.03644	0.185973	222446	0.104147	61.62%
Saliva microbiota abundance (Genus Neisseria)	Spontaneous abortion	Weighted mode	1.03644	0.185973	222446	0.104147	61.63%
Saliva microbiota abundance (Genus Porphyromonas)	Endometriosis	Inverse variance weighted	0.96865	0.151962	150350	0.134287	36.81%
Saliva microbiota abundance (Genus Porphyromonas)	Endometriosis	MR Egger	1.08987	0.151962	150350	0.134287	99.56%
Saliva microbiota abundance (Genus Porphyromonas)	Endometriosis	Weighted median	0.984718	0.151962	150350	0.134287	12.38%
Saliva microbiota abundance (Genus Porphyromonas)	Endometriosis	Weighted mode	0.986167	0.151962	150350	0.134287	11.02%
Saliva microbiota abundance (Genus Porphyromonas)	Female infertility, tubal origin	Inverse variance weighted	0.934636	0.151962	132198	0.0154163	20.78%
Saliva microbiota abundance (Genus Porphyromonas)	Female infertility, tubal origin	MR Egger	1.21999	0.151962	132198	0.0154163	96.93%
Saliva microbiota abundance (Genus Porphyromonas)	Female infertility, tubal origin	Weighted median	0.934412	0.151962	132198	0.0154163	20.89%
Saliva microbiota abundance (Genus Porphyromonas)	Female infertility, tubal origin	Weighted mode	0.886644	0.151962	132198	0.0154163	50.93%
Saliva microbiota abundance (Genus Porphyromonas)	Habitual aborter	Inverse variance weighted	0.982877	0.151962	130971	0.00619221	5.41%
Saliva microbiota abundance (Genus Porphyromonas)	Habitual aborter	MR Egger	1.10136	0.151962	130971	0.00619221	20.18%
Saliva microbiota abundance (Genus Porphyromonas)	Habitual aborter	Weighted median	0.982362	0.151962	130971	0.00619221	5.44%
Saliva microbiota abundance (Genus Porphyromonas)	Habitual aborter	Weighted mode	0.973618	0.151962	130971	0.00619221	5.98%
Saliva microbiota abundance (Genus Porphyromonas)	Leiomyoma of uterus	Inverse variance weighted	1.00152	0.151962	282064	0.149282	5.14%
Saliva microbiota abundance (Genus Porphyromonas)	Leiomyoma of uterus	MR Egger	0.959024	0.151962	282064	0.149282	86.04%
Saliva microbiota abundance (Genus Porphyromonas)	Leiomyoma of uterus	Weighted median	1.00164	0.151962	282064	0.149282	5.17%
Saliva microbiota abundance (Genus Porphyromonas)	Leiomyoma of uterus	Weighted mode	1.00288	0.151962	282064	0.149282	5.52%
Saliva microbiota abundance (Genus Porphyromonas)	Polycystic ovarian syndrome	Inverse variance weighted	0.994744	0.151962	269994	0.00820018	5.11%
Saliva microbiota abundance (Genus Porphyromonas)	Polycystic ovarian syndrome	MR Egger	1.09068	0.151962	269994	0.00820018	38.04%
Saliva microbiota abundance (Genus Porphyromonas)	Polycystic ovarian syndrome	Weighted median	1.05893	0.151962	269994	0.00820018	18.96%
Saliva microbiota abundance (Genus Porphyromonas)	Polycystic ovarian syndrome	Weighted mode	1.06503	0.151962	269994	0.00820018	22.07%
Saliva microbiota abundance (Genus Porphyromonas)	Spontaneous abortion	Inverse variance weighted	1.00016	0.151962	222446	0.104147	5.00%
Saliva microbiota abundance (Genus Porphyromonas)	Spontaneous abortion	MR Egger	1.03289	0.151962	222446	0.104147	45.27%
Saliva microbiota abundance (Genus Porphyromonas)	Spontaneous abortion	Weighted median	0.999067	0.151962	222446	0.104147	5.03%
Saliva microbiota abundance (Genus Porphyromonas)	Spontaneous abortion	Weighted mode	0.997932	0.151962	222446	0.104147	5.15%
Saliva microbiota abundance (Genus Prevotella)	Endometriosis	Inverse variance weighted	0.978347	0.406235	150350	0.134287	44.84%
Saliva microbiota abundance (Genus Prevotella)	Endometriosis	MR Egger	0.928491	0.406235	150350	0.134287	100.00%
Saliva microbiota abundance (Genus Prevotella)	Endometriosis	Weighted median	0.978707	0.406235	150350	0.134287	43.63%
Saliva microbiota abundance (Genus Prevotella)	Endometriosis	Weighted mode	0.974881	0.406235	150350	0.134287	56.51%
Saliva microbiota abundance (Genus Prevotella)	Female infertility, tubal origin	Inverse variance weighted	1.00629	0.406235	132198	0.0154163	5.37%
Saliva microbiota abundance (Genus Prevotella)	Female infertility, tubal origin	MR Egger	1.37222	0.406235	132198	0.0154163	100.00%
Saliva microbiota abundance (Genus Prevotella)	Female infertility, tubal origin	Weighted median	1.0058	0.406235	132198	0.0154163	5.32%
Saliva microbiota abundance (Genus Prevotella)	Female infertility, tubal origin	Weighted mode	0.988184	0.406235	132198	0.0154163	6.31%
Saliva microbiota abundance (Genus Prevotella)	Habitual aborter	Inverse variance weighted	0.962195	0.406235	130971	0.00619221	10.51%
Saliva microbiota abundance (Genus Prevotella)	Habitual aborter	MR Egger	1.18958	0.406235	130971	0.00619221	92.88%
Saliva microbiota abundance (Genus Prevotella)	Habitual aborter	Weighted median	1.01429	0.406235	130971	0.00619221	5.77%
Saliva microbiota abundance (Genus Prevotella)	Habitual aborter	Weighted mode	1.00067	0.406235	130971	0.00619221	5.00%
Saliva microbiota abundance (Genus Prevotella)	Leiomyoma of uterus	Inverse variance weighted	1.00636	0.406235	282064	0.149282	11.96%
Saliva microbiota abundance (Genus Prevotella)	Leiomyoma of uterus	MR Egger	1.01566	0.406235	282064	0.149282	47.02%
Saliva microbiota abundance (Genus Prevotella)	Leiomyoma of uterus	Weighted median	1.01561	0.406235	282064	0.149282	46.77%
Saliva microbiota abundance (Genus Prevotella)	Leiomyoma of uterus	Weighted mode	1.02427	0.406235	282064	0.149282	83.08%
Saliva microbiota abundance (Genus Prevotella)	Polycystic ovarian syndrome	Inverse variance weighted	1.02101	0.406235	269994	0.00820018	9.62%
Saliva microbiota abundance (Genus Prevotella)	Polycystic ovarian syndrome	MR Egger	1.03173	0.406235	269994	0.00820018	15.75%
Saliva microbiota abundance (Genus Prevotella)	Polycystic ovarian syndrome	Weighted median	1.01999	0.406235	269994	0.00820018	9.17%
Saliva microbiota abundance (Genus Prevotella)	Polycystic ovarian syndrome	Weighted mode	1.03436	0.406235	269994	0.00820018	17.66%
Saliva microbiota abundance (Genus Prevotella)	Spontaneous abortion	Inverse variance weighted	1.00901	0.406235	222446	0.104147	13.11%
Saliva microbiota abundance (Genus Prevotella)	Spontaneous abortion	MR Egger	1.07016	0.406235	222446	0.104147	100.00%
Saliva microbiota abundance (Genus Prevotella)	Spontaneous abortion	Weighted median	0.997541	0.406235	222446	0.104147	5.59%
Saliva microbiota abundance (Genus Prevotella)	Spontaneous abortion	Weighted mode	0.99674	0.406235	222446	0.104147	6.03%
Saliva microbiota abundance (Genus Rothia)	Endometriosis	Inverse variance weighted	1.01988	0.252691	150350	0.134287	26.08%
Saliva microbiota abundance (Genus Rothia)	Endometriosis	MR Egger	1.08157	0.252691	150350	0.134287	99.97%
Saliva microbiota abundance (Genus Rothia)	Endometriosis	Weighted median	1.03295	0.252691	150350	0.134287	58.71%
Saliva microbiota abundance (Genus Rothia)	Endometriosis	Weighted mode	1.03366	0.252691	150350	0.134287	60.52%
Saliva microbiota abundance (Genus Rothia)	Female infertility, tubal origin	Inverse variance weighted	1.02479	0.252691	132198	0.0154163	8.64%
Saliva microbiota abundance (Genus Rothia)	Female infertility, tubal origin	MR Egger	0.940833	0.252691	132198	0.0154163	26.60%
Saliva microbiota abundance (Genus Rothia)	Female infertility, tubal origin	Weighted median	1.0088	0.252691	132198	0.0154163	5.45%
Saliva microbiota abundance (Genus Rothia)	Female infertility, tubal origin	Weighted mode	1.00128	0.252691	132198	0.0154163	5.01%
Saliva microbiota abundance (Genus Rothia)	Habitual aborter	Inverse variance weighted	0.982033	0.252691	130971	0.00619221	5.76%
Saliva microbiota abundance (Genus Rothia)	Habitual aborter	MR Egger	1.14849	0.252691	130971	0.00619221	56.25%
Saliva microbiota abundance (Genus Rothia)	Habitual aborter	Weighted median	0.967678	0.252691	130971	0.00619221	7.47%
Saliva microbiota abundance (Genus Rothia)	Habitual aborter	Weighted mode	0.96826	0.252691	130971	0.00619221	7.38%
Saliva microbiota abundance (Genus Rothia)	Leiomyoma of uterus	Inverse variance weighted	1.00537	0.252691	282064	0.149282	8.04%
Saliva microbiota abundance (Genus Rothia)	Leiomyoma of uterus	MR Egger	1.00297	0.252691	282064	0.149282	5.92%
Saliva microbiota abundance (Genus Rothia)	Leiomyoma of uterus	Weighted median	1.00478	0.252691	282064	0.149282	7.40%
Saliva microbiota abundance (Genus Rothia)	Leiomyoma of uterus	Weighted mode	1.00261	0.252691	282064	0.149282	5.71%
Saliva microbiota abundance (Genus Rothia)	Polycystic ovarian syndrome	Inverse variance weighted	0.982989	0.252691	269994	0.00820018	6.86%
Saliva microbiota abundance (Genus Rothia)	Polycystic ovarian syndrome	MR Egger	1.17289	0.252691	269994	0.00820018	98.25%
Saliva microbiota abundance (Genus Rothia)	Polycystic ovarian syndrome	Weighted median	0.969896	0.252691	269994	0.00820018	10.93%
Saliva microbiota abundance (Genus Rothia)	Polycystic ovarian syndrome	Weighted mode	0.94494	0.252691	269994	0.00820018	25.44%
Saliva microbiota abundance (Genus Rothia)	Spontaneous abortion	Inverse variance weighted	0.996388	0.252691	222446	0.104147	5.79%
Saliva microbiota abundance (Genus Rothia)	Spontaneous abortion	MR Egger	0.966025	0.252691	222446	0.104147	69.47%
Saliva microbiota abundance (Genus Rothia)	Spontaneous abortion	Weighted median	0.984862	0.252691	222446	0.104147	19.55%
Saliva microbiota abundance (Genus Rothia)	Spontaneous abortion	Weighted mode	0.971828	0.252691	222446	0.104147	53.44%
Saliva microbiota abundance (Genus Schaalia)	Endometriosis	Inverse variance weighted	1.00411	0.432043	150350	0.134287	6.47%
Saliva microbiota abundance (Genus Schaalia)	Endometriosis	MR Egger	1.00541	0.432043	150350	0.134287	7.57%
Saliva microbiota abundance (Genus Schaalia)	Endometriosis	Weighted median	1.0019	0.432043	150350	0.134287	5.31%
Saliva microbiota abundance (Genus Schaalia)	Endometriosis	Weighted mode	0.997365	0.432043	150350	0.134287	5.60%
Saliva microbiota abundance (Genus Schaalia)	Female infertility, tubal origin	Inverse variance weighted	1.0535	0.432043	132198	0.0154163	34.99%
Saliva microbiota abundance (Genus Schaalia)	Female infertility, tubal origin	MR Egger	0.907421	0.432043	132198	0.0154163	77.93%
Saliva microbiota abundance (Genus Schaalia)	Female infertility, tubal origin	Weighted median	1.07246	0.432043	132198	0.0154163	56.80%
Saliva microbiota abundance (Genus Schaalia)	Female infertility, tubal origin	Weighted mode	1.08538	0.432043	132198	0.0154163	70.91%
Saliva microbiota abundance (Genus Schaalia)	Habitual aborter	Inverse variance weighted	1.00241	0.432043	130971	0.00619221	5.02%
Saliva microbiota abundance (Genus Schaalia)	Habitual aborter	MR Egger	0.920659	0.432043	130971	0.00619221	31.64%
Saliva microbiota abundance (Genus Schaalia)	Habitual aborter	Weighted median	1.01962	0.432043	130971	0.00619221	6.55%
Saliva microbiota abundance (Genus Schaalia)	Habitual aborter	Weighted mode	1.02515	0.432043	130971	0.00619221	7.56%
Saliva microbiota abundance (Genus Schaalia)	Leiomyoma of uterus	Inverse variance weighted	1.00105	0.432043	282064	0.149282	5.20%
Saliva microbiota abundance (Genus Schaalia)	Leiomyoma of uterus	MR Egger	0.982828	0.432043	282064	0.149282	57.22%
Saliva microbiota abundance (Genus Schaalia)	Leiomyoma of uterus	Weighted median	1.00244	0.432043	282064	0.149282	6.06%
Saliva microbiota abundance (Genus Schaalia)	Leiomyoma of uterus	Weighted mode	1.00687	0.432043	282064	0.149282	13.68%
Saliva microbiota abundance (Genus Schaalia)	Polycystic ovarian syndrome	Inverse variance weighted	0.98489	0.432043	269994	0.00820018	7.52%
Saliva microbiota abundance (Genus Schaalia)	Polycystic ovarian syndrome	MR Egger	0.978348	0.432043	269994	0.00820018	10.23%
Saliva microbiota abundance (Genus Schaalia)	Polycystic ovarian syndrome	Weighted median	0.989035	0.432043	269994	0.00820018	6.32%
Saliva microbiota abundance (Genus Schaalia)	Polycystic ovarian syndrome	Weighted mode	1.00351	0.432043	269994	0.00820018	5.13%
Saliva microbiota abundance (Genus Schaalia)	Spontaneous abortion	Inverse variance weighted	0.99831	0.432043	222446	0.104147	5.29%
Saliva microbiota abundance (Genus Schaalia)	Spontaneous abortion	MR Egger	0.98437	0.432043	222446	0.104147	31.68%
Saliva microbiota abundance (Genus Schaalia)	Spontaneous abortion	Weighted median	0.997699	0.432043	222446	0.104147	5.55%
Saliva microbiota abundance (Genus Schaalia)	Spontaneous abortion	Weighted mode	0.991374	0.432043	222446	0.104147	12.94%
Saliva microbiota abundance (Genus Streptococcus)	Endometriosis	Inverse variance weighted	0.993325	0.103278	150350	0.134287	5.93%
Saliva microbiota abundance (Genus Streptococcus)	Endometriosis	MR Egger	1.01989	0.103278	150350	0.134287	13.45%
Saliva microbiota abundance (Genus Streptococcus)	Endometriosis	Weighted median	0.976061	0.103278	150350	0.134287	17.52%
Saliva microbiota abundance (Genus Streptococcus)	Endometriosis	Weighted mode	0.95313	0.103278	150350	0.134287	51.77%
Saliva microbiota abundance (Genus Streptococcus)	Female infertility, tubal origin	Inverse variance weighted	1.10241	0.103278	132198	0.0154163	31.31%
Saliva microbiota abundance (Genus Streptococcus)	Female infertility, tubal origin	MR Egger	1.16501	0.103278	132198	0.0154163	65.91%
Saliva microbiota abundance (Genus Streptococcus)	Female infertility, tubal origin	Weighted median	1.10741	0.103278	132198	0.0154163	33.89%
Saliva microbiota abundance (Genus Streptococcus)	Female infertility, tubal origin	Weighted mode	1.1156	0.103278	132198	0.0154163	38.28%
Saliva microbiota abundance (Genus Streptococcus)	Habitual aborter	Inverse variance weighted	0.96865	0.103278	130971	0.00619221	5.94%
Saliva microbiota abundance (Genus Streptococcus)	Habitual aborter	MR Egger	1.22811	0.103278	130971	0.00619221	54.72%
Saliva microbiota abundance (Genus Streptococcus)	Habitual aborter	Weighted median	0.955702	0.103278	130971	0.00619221	6.89%
Saliva microbiota abundance (Genus Streptococcus)	Habitual aborter	Weighted mode	0.946432	0.103278	130971	0.00619221	7.78%
Saliva microbiota abundance (Genus Streptococcus)	Leiomyoma of uterus	Inverse variance weighted	1.0161	0.103278	282064	0.149282	16.44%
Saliva microbiota abundance (Genus Streptococcus)	Leiomyoma of uterus	MR Egger	1.2378	0.103278	282064	0.149282	100.00%
Saliva microbiota abundance (Genus Streptococcus)	Leiomyoma of uterus	Weighted median	1.01343	0.103278	282064	0.149282	12.90%
Saliva microbiota abundance (Genus Streptococcus)	Leiomyoma of uterus	Weighted mode	1.0149	0.103278	282064	0.149282	14.76%
Saliva microbiota abundance (Genus Streptococcus)	Polycystic ovarian syndrome	Inverse variance weighted	1.05668	0.103278	269994	0.00820018	13.66%
Saliva microbiota abundance (Genus Streptococcus)	Polycystic ovarian syndrome	MR Egger	0.808031	0.103278	269994	0.00820018	82.54%
Saliva microbiota abundance (Genus Streptococcus)	Polycystic ovarian syndrome	Weighted median	1.05434	0.103278	269994	0.00820018	12.95%
Saliva microbiota abundance (Genus Streptococcus)	Polycystic ovarian syndrome	Weighted mode	1.05059	0.103278	269994	0.00820018	11.86%
Saliva microbiota abundance (Genus Streptococcus)	Spontaneous abortion	Inverse variance weighted	1.0075	0.103278	222446	0.104147	6.39%
Saliva microbiota abundance (Genus Streptococcus)	Spontaneous abortion	MR Egger	1.16303	0.103278	222446	0.104147	100.00%
Saliva microbiota abundance (Genus Streptococcus)	Spontaneous abortion	Weighted median	1.01289	0.103278	222446	0.104147	9.16%
Saliva microbiota abundance (Genus Streptococcus)	Spontaneous abortion	Weighted mode	1.03718	0.103278	222446	0.104147	40.33%
Saliva microbiota abundance (Genus Veillonella)	Endometriosis	Inverse variance weighted	1.01679	0.212346	150350	0.134287	17.52%
Saliva microbiota abundance (Genus Veillonella)	Endometriosis	MR Egger	1.06264	0.212346	150350	0.134287	96.60%
Saliva microbiota abundance (Genus Veillonella)	Endometriosis	Weighted median	1.02834	0.212346	150350	0.134287	40.53%
Saliva microbiota abundance (Genus Veillonella)	Endometriosis	Weighted mode	1.02555	0.212346	150350	0.134287	34.16%
Saliva microbiota abundance (Genus Veillonella)	Female infertility, tubal origin	Inverse variance weighted	0.890013	0.212346	132198	0.0154163	62.34%
Saliva microbiota abundance (Genus Veillonella)	Female infertility, tubal origin	MR Egger	0.87739	0.212346	132198	0.0154163	71.77%
Saliva microbiota abundance (Genus Veillonella)	Female infertility, tubal origin	Weighted median	0.927152	0.212346	132198	0.0154163	32.50%
Saliva microbiota abundance (Genus Veillonella)	Female infertility, tubal origin	Weighted mode	0.947938	0.212346	132198	0.0154163	18.94%
Saliva microbiota abundance (Genus Veillonella)	Habitual aborter	Inverse variance weighted	1.03206	0.212346	130971	0.00619221	7.04%
Saliva microbiota abundance (Genus Veillonella)	Habitual aborter	MR Egger	1.07944	0.212346	130971	0.00619221	17.98%
Saliva microbiota abundance (Genus Veillonella)	Habitual aborter	Weighted median	1.04667	0.212346	130971	0.00619221	9.37%
Saliva microbiota abundance (Genus Veillonella)	Habitual aborter	Weighted mode	1.04063	0.212346	130971	0.00619221	8.29%
Saliva microbiota abundance (Genus Veillonella)	Leiomyoma of uterus	Inverse variance weighted	1.02908	0.212346	282064	0.149282	71.40%
Saliva microbiota abundance (Genus Veillonella)	Leiomyoma of uterus	MR Egger	1.00134	0.212346	282064	0.149282	5.16%
Saliva microbiota abundance (Genus Veillonella)	Leiomyoma of uterus	Weighted median	1.02016	0.212346	282064	0.149282	41.82%
Saliva microbiota abundance (Genus Veillonella)	Leiomyoma of uterus	Weighted mode	1.02127	0.212346	282064	0.149282	45.60%
Saliva microbiota abundance (Genus Veillonella)	Polycystic ovarian syndrome	Inverse variance weighted	1.00692	0.212346	269994	0.00820018	5.26%
Saliva microbiota abundance (Genus Veillonella)	Polycystic ovarian syndrome	MR Egger	0.975434	0.212346	269994	0.00820018	8.28%
Saliva microbiota abundance (Genus Veillonella)	Polycystic ovarian syndrome	Weighted median	1.00175	0.212346	269994	0.00820018	5.02%
Saliva microbiota abundance (Genus Veillonella)	Polycystic ovarian syndrome	Weighted mode	1.00803	0.212346	269994	0.00820018	5.34%
Saliva microbiota abundance (Genus Veillonella)	Spontaneous abortion	Inverse variance weighted	0.981701	0.212346	222446	0.104147	22.95%
Saliva microbiota abundance (Genus Veillonella)	Spontaneous abortion	MR Egger	1.00298	0.212346	222446	0.104147	5.45%
Saliva microbiota abundance (Genus Veillonella)	Spontaneous abortion	Weighted median	0.977478	0.212346	222446	0.104147	32.26%
Saliva microbiota abundance (Genus Veillonella)	Spontaneous abortion	Weighted mode	0.997304	0.212346	222446	0.104147	5.37%
Saliva microbiota abundance (Order Actinomycetales)	Endometriosis	Inverse variance weighted	1.00122	0.362395	150350	0.134287	5.11%
Saliva microbiota abundance (Order Actinomycetales)	Endometriosis	MR Egger	1.10401	0.362395	150350	0.134287	100.00%
Saliva microbiota abundance (Order Actinomycetales)	Endometriosis	Weighted median	1.00061	0.362395	150350	0.134287	5.03%
Saliva microbiota abundance (Order Actinomycetales)	Endometriosis	Weighted mode	0.999791	0.362395	150350	0.134287	5.00%
Saliva microbiota abundance (Order Actinomycetales)	Female infertility, tubal origin	Inverse variance weighted	0.994447	0.362395	132198	0.0154163	5.26%
Saliva microbiota abundance (Order Actinomycetales)	Female infertility, tubal origin	MR Egger	1.08514	0.362395	132198	0.0154163	63.04%
Saliva microbiota abundance (Order Actinomycetales)	Female infertility, tubal origin	Weighted median	1.00395	0.362395	132198	0.0154163	5.13%
Saliva microbiota abundance (Order Actinomycetales)	Female infertility, tubal origin	Weighted mode	1.01868	0.362395	132198	0.0154163	7.95%
Saliva microbiota abundance (Order Actinomycetales)	Habitual aborter	Inverse variance weighted	0.960465	0.362395	130971	0.00619221	10.37%
Saliva microbiota abundance (Order Actinomycetales)	Habitual aborter	MR Egger	1.06573	0.362395	130971	0.00619221	20.23%
Saliva microbiota abundance (Order Actinomycetales)	Habitual aborter	Weighted median	0.95551	0.362395	130971	0.00619221	11.84%
Saliva microbiota abundance (Order Actinomycetales)	Habitual aborter	Weighted mode	0.961419	0.362395	130971	0.00619221	10.11%
Saliva microbiota abundance (Order Actinomycetales)	Leiomyoma of uterus	Inverse variance weighted	1.01032	0.362395	282064	0.149282	21.70%
Saliva microbiota abundance (Order Actinomycetales)	Leiomyoma of uterus	MR Egger	0.990677	0.362395	282064	0.149282	18.63%
Saliva microbiota abundance (Order Actinomycetales)	Leiomyoma of uterus	Weighted median	1.00754	0.362395	282064	0.149282	13.76%
Saliva microbiota abundance (Order Actinomycetales)	Leiomyoma of uterus	Weighted mode	1.00703	0.362395	282064	0.149282	12.59%
Saliva microbiota abundance (Order Actinomycetales)	Polycystic ovarian syndrome	Inverse variance weighted	0.956846	0.362395	269994	0.00820018	22.97%
Saliva microbiota abundance (Order Actinomycetales)	Polycystic ovarian syndrome	MR Egger	1.25731	0.362395	269994	0.00820018	100.00%
Saliva microbiota abundance (Order Actinomycetales)	Polycystic ovarian syndrome	Weighted median	0.967118	0.362395	269994	0.00820018	15.29%
Saliva microbiota abundance (Order Actinomycetales)	Polycystic ovarian syndrome	Weighted mode	0.964977	0.362395	269994	0.00820018	16.72%
Saliva microbiota abundance (Order Actinomycetales)	Spontaneous abortion	Inverse variance weighted	1.00424	0.362395	222446	0.104147	6.56%
Saliva microbiota abundance (Order Actinomycetales)	Spontaneous abortion	MR Egger	0.928083	0.362395	222446	0.104147	100.00%
Saliva microbiota abundance (Order Actinomycetales)	Spontaneous abortion	Weighted median	0.99243	0.362395	222446	0.104147	10.07%
Saliva microbiota abundance (Order Actinomycetales)	Spontaneous abortion	Weighted mode	0.97884	0.362395	222446	0.104147	45.20%
Saliva microbiota abundance (Order Bacteroidales)	Endometriosis	Inverse variance weighted	1.00875	0.483437	150350	0.134287	12.66%
Saliva microbiota abundance (Order Bacteroidales)	Endometriosis	MR Egger	1.08765	0.483437	150350	0.134287	100.00%
Saliva microbiota abundance (Order Bacteroidales)	Endometriosis	Weighted median	1.02719	0.483437	150350	0.134287	70.21%
Saliva microbiota abundance (Order Bacteroidales)	Endometriosis	Weighted mode	1.02996	0.483437	150350	0.134287	78.33%
Saliva microbiota abundance (Order Bacteroidales)	Female infertility, tubal origin	Inverse variance weighted	1.02221	0.483437	132198	0.0154163	10.63%
Saliva microbiota abundance (Order Bacteroidales)	Female infertility, tubal origin	MR Egger	1.00275	0.483437	132198	0.0154163	5.08%
Saliva microbiota abundance (Order Bacteroidales)	Female infertility, tubal origin	Weighted median	1.04114	0.483437	132198	0.0154163	24.90%
Saliva microbiota abundance (Order Bacteroidales)	Female infertility, tubal origin	Weighted mode	1.05951	0.483437	132198	0.0154163	45.70%
Saliva microbiota abundance (Order Bacteroidales)	Habitual aborter	Inverse variance weighted	0.995507	0.483437	130971	0.00619221	5.09%
Saliva microbiota abundance (Order Bacteroidales)	Habitual aborter	MR Egger	0.915752	0.483437	130971	0.00619221	38.37%
Saliva microbiota abundance (Order Bacteroidales)	Habitual aborter	Weighted median	1.00954	0.483437	130971	0.00619221	5.41%
Saliva microbiota abundance (Order Bacteroidales)	Habitual aborter	Weighted mode	1.02341	0.483437	130971	0.00619221	7.48%
Saliva microbiota abundance (Order Bacteroidales)	Leiomyoma of uterus	Inverse variance weighted	1.0147	0.483437	282064	0.149282	48.83%
Saliva microbiota abundance (Order Bacteroidales)	Leiomyoma of uterus	MR Egger	0.978656	0.483437	282064	0.149282	80.45%
Saliva microbiota abundance (Order Bacteroidales)	Leiomyoma of uterus	Weighted median	1.00944	0.483437	282064	0.149282	23.65%
Saliva microbiota abundance (Order Bacteroidales)	Leiomyoma of uterus	Weighted mode	1.00022	0.483437	282064	0.149282	5.01%
Saliva microbiota abundance (Order Bacteroidales)	Polycystic ovarian syndrome	Inverse variance weighted	1.02635	0.483437	269994	0.00820018	13.77%
Saliva microbiota abundance (Order Bacteroidales)	Polycystic ovarian syndrome	MR Egger	1.22531	0.483437	269994	0.00820018	100.00%
Saliva microbiota abundance (Order Bacteroidales)	Polycystic ovarian syndrome	Weighted median	1.01913	0.483437	269994	0.00820018	9.55%
Saliva microbiota abundance (Order Bacteroidales)	Polycystic ovarian syndrome	Weighted mode	1.00152	0.483437	269994	0.00820018	5.03%
Saliva microbiota abundance (Order Bacteroidales)	Spontaneous abortion	Inverse variance weighted	1.00413	0.483437	222446	0.104147	6.98%
Saliva microbiota abundance (Order Bacteroidales)	Spontaneous abortion	MR Egger	0.9905	0.483437	222446	0.104147	15.87%
Saliva microbiota abundance (Order Bacteroidales)	Spontaneous abortion	Weighted median	1.00535	0.483437	222446	0.104147	8.34%
Saliva microbiota abundance (Order Bacteroidales)	Spontaneous abortion	Weighted mode	1.00498	0.483437	222446	0.104147	7.89%
Saliva microbiota abundance (Order Clostridiales)	Endometriosis	Inverse variance weighted	0.96794	0.360097	150350	0.134287	72.40%
Saliva microbiota abundance (Order Clostridiales)	Endometriosis	MR Egger	0.851243	0.360097	150350	0.134287	100.00%
Saliva microbiota abundance (Order Clostridiales)	Endometriosis	Weighted median	0.971605	0.360097	150350	0.134287	61.85%
Saliva microbiota abundance (Order Clostridiales)	Endometriosis	Weighted mode	0.981332	0.360097	150350	0.134287	31.76%
Saliva microbiota abundance (Order Clostridiales)	Female infertility, tubal origin	Inverse variance weighted	1.03621	0.360097	132198	0.0154163	16.35%
Saliva microbiota abundance (Order Clostridiales)	Female infertility, tubal origin	MR Egger	0.839603	0.360097	132198	0.0154163	99.09%
Saliva microbiota abundance (Order Clostridiales)	Female infertility, tubal origin	Weighted median	1.02784	0.360097	132198	0.0154163	11.62%
Saliva microbiota abundance (Order Clostridiales)	Female infertility, tubal origin	Weighted mode	1.0276	0.360097	132198	0.0154163	11.50%
Saliva microbiota abundance (Order Clostridiales)	Habitual aborter	Inverse variance weighted	0.906462	0.360097	130971	0.00619221	35.76%
Saliva microbiota abundance (Order Clostridiales)	Habitual aborter	MR Egger	0.972843	0.360097	130971	0.00619221	7.49%
Saliva microbiota abundance (Order Clostridiales)	Habitual aborter	Weighted median	0.842302	0.360097	130971	0.00619221	76.71%
Saliva microbiota abundance (Order Clostridiales)	Habitual aborter	Weighted mode	0.803699	0.360097	130971	0.00619221	91.75%
Saliva microbiota abundance (Order Clostridiales)	Leiomyoma of uterus	Inverse variance weighted	1.00916	0.360097	282064	0.149282	17.98%
Saliva microbiota abundance (Order Clostridiales)	Leiomyoma of uterus	MR Egger	0.931765	0.360097	282064	0.149282	100.00%
Saliva microbiota abundance (Order Clostridiales)	Leiomyoma of uterus	Weighted median	1.00557	0.360097	282064	0.149282	9.69%
Saliva microbiota abundance (Order Clostridiales)	Leiomyoma of uterus	Weighted mode	1.00652	0.360097	282064	0.149282	11.47%
Saliva microbiota abundance (Order Clostridiales)	Polycystic ovarian syndrome	Inverse variance weighted	1.00411	0.360097	269994	0.00820018	5.15%
Saliva microbiota abundance (Order Clostridiales)	Polycystic ovarian syndrome	MR Egger	0.996066	0.360097	269994	0.00820018	5.14%
Saliva microbiota abundance (Order Clostridiales)	Polycystic ovarian syndrome	Weighted median	1.01292	0.360097	269994	0.00820018	6.52%
Saliva microbiota abundance (Order Clostridiales)	Polycystic ovarian syndrome	Weighted mode	1.06414	0.360097	269994	0.00820018	43.76%
Saliva microbiota abundance (Order Clostridiales)	Spontaneous abortion	Inverse variance weighted	1.0021	0.360097	222446	0.104147	5.38%
Saliva microbiota abundance (Order Clostridiales)	Spontaneous abortion	MR Egger	1.0043	0.360097	222446	0.104147	6.60%
Saliva microbiota abundance (Order Clostridiales)	Spontaneous abortion	Weighted median	1.01671	0.360097	222446	0.104147	30.26%
Saliva microbiota abundance (Order Clostridiales)	Spontaneous abortion	Weighted mode	1.02152	0.360097	222446	0.104147	45.89%
Saliva microbiota abundance (Order Fusobacteriales)	Endometriosis	Inverse variance weighted	0.993475	0.26268	150350	0.134287	7.27%
Saliva microbiota abundance (Order Fusobacteriales)	Endometriosis	MR Egger	1.01631	0.26268	150350	0.134287	19.67%
Saliva microbiota abundance (Order Fusobacteriales)	Endometriosis	Weighted median	1.00162	0.26268	150350	0.134287	5.14%
Saliva microbiota abundance (Order Fusobacteriales)	Endometriosis	Weighted mode	1.01093	0.26268	150350	0.134287	11.47%
Saliva microbiota abundance (Order Fusobacteriales)	Female infertility, tubal origin	Inverse variance weighted	0.995425	0.26268	132198	0.0154163	5.13%
Saliva microbiota abundance (Order Fusobacteriales)	Female infertility, tubal origin	MR Egger	0.907841	0.26268	132198	0.0154163	56.32%
Saliva microbiota abundance (Order Fusobacteriales)	Female infertility, tubal origin	Weighted median	0.97589	0.26268	132198	0.0154163	8.58%
Saliva microbiota abundance (Order Fusobacteriales)	Female infertility, tubal origin	Weighted mode	0.979784	0.26268	132198	0.0154163	7.50%
Saliva microbiota abundance (Order Fusobacteriales)	Habitual aborter	Inverse variance weighted	0.941153	0.26268	130971	0.00619221	13.74%
Saliva microbiota abundance (Order Fusobacteriales)	Habitual aborter	MR Egger	1.43914	0.26268	130971	0.00619221	100.00%
Saliva microbiota abundance (Order Fusobacteriales)	Habitual aborter	Weighted median	0.989897	0.26268	130971	0.00619221	5.25%
Saliva microbiota abundance (Order Fusobacteriales)	Habitual aborter	Weighted mode	1.05329	0.26268	130971	0.00619221	12.12%
Saliva microbiota abundance (Order Fusobacteriales)	Leiomyoma of uterus	Inverse variance weighted	1.0079	0.26268	282064	0.149282	11.94%
Saliva microbiota abundance (Order Fusobacteriales)	Leiomyoma of uterus	MR Egger	0.991009	0.26268	282064	0.149282	14.09%
Saliva microbiota abundance (Order Fusobacteriales)	Leiomyoma of uterus	Weighted median	1.01701	0.26268	282064	0.149282	37.69%
Saliva microbiota abundance (Order Fusobacteriales)	Leiomyoma of uterus	Weighted mode	1.01952	0.26268	282064	0.149282	47.15%
Saliva microbiota abundance (Order Fusobacteriales)	Polycystic ovarian syndrome	Inverse variance weighted	1.0239	0.26268	269994	0.00820018	8.85%
Saliva microbiota abundance (Order Fusobacteriales)	Polycystic ovarian syndrome	MR Egger	1.41301	0.26268	269994	0.00820018	100.00%
Saliva microbiota abundance (Order Fusobacteriales)	Polycystic ovarian syndrome	Weighted median	1.09118	0.26268	269994	0.00820018	59.03%
Saliva microbiota abundance (Order Fusobacteriales)	Polycystic ovarian syndrome	Weighted mode	1.11069	0.26268	269994	0.00820018	75.69%
Saliva microbiota abundance (Order Fusobacteriales)	Spontaneous abortion	Inverse variance weighted	1.00319	0.26268	222446	0.104147	5.64%
Saliva microbiota abundance (Order Fusobacteriales)	Spontaneous abortion	MR Egger	1.03568	0.26268	222446	0.104147	74.71%
Saliva microbiota abundance (Order Fusobacteriales)	Spontaneous abortion	Weighted median	1.00366	0.26268	222446	0.104147	5.84%
Saliva microbiota abundance (Order Fusobacteriales)	Spontaneous abortion	Weighted mode	1.00542	0.26268	222446	0.104147	6.85%
Saliva microbiota abundance (Phylum Firmicutes)	Endometriosis	Inverse variance weighted	0.994221	0.343382	150350	0.134287	7.33%
Saliva microbiota abundance (Phylum Firmicutes)	Endometriosis	MR Egger	1.0189	0.343382	150350	0.134287	30.92%
Saliva microbiota abundance (Phylum Firmicutes)	Endometriosis	Weighted median	0.984828	0.343382	150350	0.134287	21.79%
Saliva microbiota abundance (Phylum Firmicutes)	Endometriosis	Weighted mode	0.975741	0.343382	150350	0.134287	47.04%
Saliva microbiota abundance (Phylum Firmicutes)	Female infertility, tubal origin	Inverse variance weighted	0.994834	0.343382	132198	0.0154163	5.21%
Saliva microbiota abundance (Phylum Firmicutes)	Female infertility, tubal origin	MR Egger	0.933885	0.343382	132198	0.0154163	41.20%
Saliva microbiota abundance (Phylum Firmicutes)	Female infertility, tubal origin	Weighted median	1.00386	0.343382	132198	0.0154163	5.12%
Saliva microbiota abundance (Phylum Firmicutes)	Female infertility, tubal origin	Weighted mode	0.997434	0.343382	132198	0.0154163	5.05%
Saliva microbiota abundance (Phylum Firmicutes)	Habitual aborter	Inverse variance weighted	0.930932	0.343382	130971	0.00619221	20.98%
Saliva microbiota abundance (Phylum Firmicutes)	Habitual aborter	MR Egger	0.958817	0.343382	130971	0.00619221	10.53%
Saliva microbiota abundance (Phylum Firmicutes)	Habitual aborter	Weighted median	0.973511	0.343382	130971	0.00619221	7.25%
Saliva microbiota abundance (Phylum Firmicutes)	Habitual aborter	Weighted mode	1.00774	0.343382	130971	0.00619221	5.19%
Saliva microbiota abundance (Phylum Firmicutes)	Leiomyoma of uterus	Inverse variance weighted	0.999875	0.343382	282064	0.149282	5.00%
Saliva microbiota abundance (Phylum Firmicutes)	Leiomyoma of uterus	MR Egger	0.94671	0.343382	282064	0.149282	100.00%
Saliva microbiota abundance (Phylum Firmicutes)	Leiomyoma of uterus	Weighted median	1.00738	0.343382	282064	0.149282	12.93%
Saliva microbiota abundance (Phylum Firmicutes)	Leiomyoma of uterus	Weighted mode	1.01053	0.343382	282064	0.149282	21.44%
Saliva microbiota abundance (Phylum Firmicutes)	Polycystic ovarian syndrome	Inverse variance weighted	0.99622	0.343382	269994	0.00820018	5.12%
Saliva microbiota abundance (Phylum Firmicutes)	Polycystic ovarian syndrome	MR Egger	0.62083	0.343382	269994	0.00820018	100.00%
Saliva microbiota abundance (Phylum Firmicutes)	Polycystic ovarian syndrome	Weighted median	1.0077	0.343382	269994	0.00820018	5.51%
Saliva microbiota abundance (Phylum Firmicutes)	Polycystic ovarian syndrome	Weighted mode	1.0123	0.343382	269994	0.00820018	6.32%
Saliva microbiota abundance (Phylum Firmicutes)	Spontaneous abortion	Inverse variance weighted	0.994813	0.343382	222446	0.104147	7.23%
Saliva microbiota abundance (Phylum Firmicutes)	Spontaneous abortion	MR Egger	0.98842	0.343382	222446	0.104147	16.49%
Saliva microbiota abundance (Phylum Firmicutes)	Spontaneous abortion	Weighted median	0.981889	0.343382	222446	0.104147	33.45%
Saliva microbiota abundance (Phylum Firmicutes)	Spontaneous abortion	Weighted mode	0.979469	0.343382	222446	0.104147	41.19%
Saliva microbiota abundance (Phylum Proteobacteria)	Endometriosis	Inverse variance weighted	0.995767	0.298482	150350	0.134287	6.08%
Saliva microbiota abundance (Phylum Proteobacteria)	Endometriosis	MR Egger	1.0089	0.298482	150350	0.134287	9.84%
Saliva microbiota abundance (Phylum Proteobacteria)	Endometriosis	Weighted median	1.00336	0.298482	150350	0.134287	5.67%
Saliva microbiota abundance (Phylum Proteobacteria)	Endometriosis	Weighted mode	1.01704	0.298482	150350	0.134287	23.29%
Saliva microbiota abundance (Phylum Proteobacteria)	Female infertility, tubal origin	Inverse variance weighted	1.00309	0.298482	132198	0.0154163	5.07%
Saliva microbiota abundance (Phylum Proteobacteria)	Female infertility, tubal origin	MR Egger	0.933646	0.298482	132198	0.0154163	36.92%
Saliva microbiota abundance (Phylum Proteobacteria)	Female infertility, tubal origin	Weighted median	0.982439	0.298482	132198	0.0154163	7.14%
Saliva microbiota abundance (Phylum Proteobacteria)	Female infertility, tubal origin	Weighted mode	0.956671	0.298482	132198	0.0154163	18.56%
Saliva microbiota abundance (Phylum Proteobacteria)	Habitual aborter	Inverse variance weighted	1.17588	0.298482	130971	0.00619221	77.79%
Saliva microbiota abundance (Phylum Proteobacteria)	Habitual aborter	MR Egger	0.600262	0.298482	130971	0.00619221	100.00%
Saliva microbiota abundance (Phylum Proteobacteria)	Habitual aborter	Weighted median	1.18984	0.298482	130971	0.00619221	83.68%
Saliva microbiota abundance (Phylum Proteobacteria)	Habitual aborter	Weighted mode	1.20327	0.298482	130971	0.00619221	88.28%
Saliva microbiota abundance (Phylum Proteobacteria)	Leiomyoma of uterus	Inverse variance weighted	0.994298	0.298482	282064	0.149282	9.08%
Saliva microbiota abundance (Phylum Proteobacteria)	Leiomyoma of uterus	MR Egger	0.952115	0.298482	282064	0.149282	99.88%
Saliva microbiota abundance (Phylum Proteobacteria)	Leiomyoma of uterus	Weighted median	0.99988	0.298482	282064	0.149282	5.00%
Saliva microbiota abundance (Phylum Proteobacteria)	Leiomyoma of uterus	Weighted mode	1.01252	0.298482	282064	0.149282	25.26%
Saliva microbiota abundance (Phylum Proteobacteria)	Polycystic ovarian syndrome	Inverse variance weighted	1.0041	0.298482	269994	0.00820018	5.13%
Saliva microbiota abundance (Phylum Proteobacteria)	Polycystic ovarian syndrome	MR Egger	0.914306	0.298482	269994	0.00820018	59.31%
Saliva microbiota abundance (Phylum Proteobacteria)	Polycystic ovarian syndrome	Weighted median	0.995224	0.298482	269994	0.00820018	5.17%
Saliva microbiota abundance (Phylum Proteobacteria)	Polycystic ovarian syndrome	Weighted mode	0.982145	0.298482	269994	0.00820018	7.43%
Saliva microbiota abundance (Phylum Proteobacteria)	Spontaneous abortion	Inverse variance weighted	1.0048	0.298482	222446	0.104147	6.65%
Saliva microbiota abundance (Phylum Proteobacteria)	Spontaneous abortion	MR Egger	0.937969	0.298482	222446	0.104147	99.84%
Saliva microbiota abundance (Phylum Proteobacteria)	Spontaneous abortion	Weighted median	1.01494	0.298482	222446	0.104147	21.69%
Saliva microbiota abundance (Phylum Proteobacteria)	Spontaneous abortion	Weighted mode	1.01988	0.298482	222446	0.104147	34.53%
Saliva microbiota abundance (Species dispar)	Endometriosis	Inverse variance weighted	0.997573	0.151144	150350	0.134287	5.18%
Saliva microbiota abundance (Species dispar)	Endometriosis	MR Egger	1.0502	0.151144	150350	0.134287	72.69%
Saliva microbiota abundance (Species dispar)	Endometriosis	Weighted median	1.00071	0.151144	150350	0.134287	5.02%
Saliva microbiota abundance (Species dispar)	Endometriosis	Weighted mode	1.01173	0.151144	150350	0.134287	9.25%
Saliva microbiota abundance (Species dispar)	Female infertility, tubal origin	Inverse variance weighted	1.02188	0.151144	132198	0.0154163	6.68%
Saliva microbiota abundance (Species dispar)	Female infertility, tubal origin	MR Egger	1.07361	0.151144	132198	0.0154163	24.90%
Saliva microbiota abundance (Species dispar)	Female infertility, tubal origin	Weighted median	1.01129	0.151144	132198	0.0154163	5.44%
Saliva microbiota abundance (Species dispar)	Female infertility, tubal origin	Weighted mode	1.00764	0.151144	132198	0.0154163	5.20%
Saliva microbiota abundance (Species dispar)	Habitual aborter	Inverse variance weighted	1.14219	0.151144	130971	0.00619221	34.78%
Saliva microbiota abundance (Species dispar)	Habitual aborter	MR Egger	1.65476	0.151144	130971	0.00619221	100.00%
Saliva microbiota abundance (Species dispar)	Habitual aborter	Weighted median	1.21043	0.151144	130971	0.00619221	64.05%
Saliva microbiota abundance (Species dispar)	Habitual aborter	Weighted mode	1.25073	0.151144	130971	0.00619221	78.92%
Saliva microbiota abundance (Species dispar)	Leiomyoma of uterus	Inverse variance weighted	0.999458	0.151144	282064	0.149282	5.02%
Saliva microbiota abundance (Species dispar)	Leiomyoma of uterus	MR Egger	1.00789	0.151144	282064	0.149282	8.93%
Saliva microbiota abundance (Species dispar)	Leiomyoma of uterus	Weighted median	1.00878	0.151144	282064	0.149282	9.89%
Saliva microbiota abundance (Species dispar)	Leiomyoma of uterus	Weighted mode	1.01026	0.151144	282064	0.149282	11.73%
Saliva microbiota abundance (Species dispar)	Polycystic ovarian syndrome	Inverse variance weighted	1.00696	0.151144	269994	0.00820018	5.18%
Saliva microbiota abundance (Species dispar)	Polycystic ovarian syndrome	MR Egger	0.732884	0.151144	269994	0.00820018	99.82%
Saliva microbiota abundance (Species dispar)	Polycystic ovarian syndrome	Weighted median	0.932785	0.151144	269994	0.00820018	23.20%
Saliva microbiota abundance (Species dispar)	Polycystic ovarian syndrome	Weighted mode	0.928469	0.151144	269994	0.00820018	25.65%
Saliva microbiota abundance (Species dispar)	Spontaneous abortion	Inverse variance weighted	1.0194	0.151144	222446	0.104147	19.18%
Saliva microbiota abundance (Species dispar)	Spontaneous abortion	MR Egger	1.05798	0.151144	222446	0.104147	89.77%
Saliva microbiota abundance (Species dispar)	Spontaneous abortion	Weighted median	1.02193	0.151144	222446	0.104147	23.21%
Saliva microbiota abundance (Species dispar)	Spontaneous abortion	Weighted mode	1.02331	0.151144	222446	0.104147	25.60%
Saliva microbiota abundance (Species histicola)	Endometriosis	Inverse variance weighted	1.02243	0.268374	150350	0.134287	33.45%
Saliva microbiota abundance (Species histicola)	Endometriosis	MR Egger	1.0823	0.268374	150350	0.134287	99.99%
Saliva microbiota abundance (Species histicola)	Endometriosis	Weighted median	1.02061	0.268374	150350	0.134287	29.07%
Saliva microbiota abundance (Species histicola)	Endometriosis	Weighted mode	1.01083	0.268374	150350	0.134287	11.49%
Saliva microbiota abundance (Species histicola)	Female infertility, tubal origin	Inverse variance weighted	1.07567	0.268374	132198	0.0154163	41.85%
Saliva microbiota abundance (Species histicola)	Female infertility, tubal origin	MR Egger	1.38449	0.268374	132198	0.0154163	100.00%
Saliva microbiota abundance (Species histicola)	Female infertility, tubal origin	Weighted median	1.04265	0.268374	132198	0.0154163	16.74%
Saliva microbiota abundance (Species histicola)	Female infertility, tubal origin	Weighted mode	1.05835	0.268374	132198	0.0154163	27.24%
Saliva microbiota abundance (Species histicola)	Habitual aborter	Inverse variance weighted	0.941245	0.268374	130971	0.00619221	13.90%
Saliva microbiota abundance (Species histicola)	Habitual aborter	MR Egger	1.42611	0.268374	130971	0.00619221	100.00%
Saliva microbiota abundance (Species histicola)	Habitual aborter	Weighted median	0.945596	0.268374	130971	0.00619221	12.60%
Saliva microbiota abundance (Species histicola)	Habitual aborter	Weighted mode	0.943349	0.268374	130971	0.00619221	13.26%
Saliva microbiota abundance (Species histicola)	Leiomyoma of uterus	Inverse variance weighted	1.01781	0.268374	282064	0.149282	41.36%
Saliva microbiota abundance (Species histicola)	Leiomyoma of uterus	MR Egger	1.0172	0.268374	282064	0.149282	39.09%
Saliva microbiota abundance (Species histicola)	Leiomyoma of uterus	Weighted median	1.02247	0.268374	282064	0.149282	59.34%
Saliva microbiota abundance (Species histicola)	Leiomyoma of uterus	Weighted mode	1.02517	0.268374	282064	0.149282	69.11%
Saliva microbiota abundance (Species histicola)	Polycystic ovarian syndrome	Inverse variance weighted	1.09471	0.268374	269994	0.00820018	63.22%
Saliva microbiota abundance (Species histicola)	Polycystic ovarian syndrome	MR Egger	0.834223	0.268374	269994	0.00820018	98.08%
Saliva microbiota abundance (Species histicola)	Polycystic ovarian syndrome	Weighted median	1.08816	0.268374	269994	0.00820018	57.10%
Saliva microbiota abundance (Species histicola)	Polycystic ovarian syndrome	Weighted mode	1.12243	0.268374	269994	0.00820018	84.36%
Saliva microbiota abundance (Species histicola)	Spontaneous abortion	Inverse variance weighted	0.997427	0.268374	222446	0.104147	5.42%
Saliva microbiota abundance (Species histicola)	Spontaneous abortion	MR Egger	1.04893	0.268374	222446	0.104147	95.29%
Saliva microbiota abundance (Species histicola)	Spontaneous abortion	Weighted median	0.991652	0.268374	222446	0.104147	9.56%
Saliva microbiota abundance (Species histicola)	Spontaneous abortion	Weighted mode	0.998665	0.268374	222446	0.104147	5.11%
Saliva microbiota abundance (Species micronuciformis)	Endometriosis	Inverse variance weighted	1.00071	0.215223	150350	0.134287	5.02%
Saliva microbiota abundance (Species micronuciformis)	Endometriosis	MR Egger	0.956207	0.215223	150350	0.134287	77.10%
Saliva microbiota abundance (Species micronuciformis)	Endometriosis	Weighted median	0.998443	0.215223	150350	0.134287	5.10%
Saliva microbiota abundance (Species micronuciformis)	Endometriosis	Weighted mode	0.998608	0.215223	150350	0.134287	5.08%
Saliva microbiota abundance (Species micronuciformis)	Female infertility, tubal origin	Inverse variance weighted	1.00223	0.215223	132198	0.0154163	5.02%
Saliva microbiota abundance (Species micronuciformis)	Female infertility, tubal origin	MR Egger	0.442177	0.215223	132198	0.0154163	100.00%
Saliva microbiota abundance (Species micronuciformis)	Female infertility, tubal origin	Weighted median	1.00315	0.215223	132198	0.0154163	5.05%
Saliva microbiota abundance (Species micronuciformis)	Female infertility, tubal origin	Weighted mode	0.99797	0.215223	132198	0.0154163	5.02%
Saliva microbiota abundance (Species micronuciformis)	Habitual aborter	Inverse variance weighted	1.10116	0.215223	130971	0.00619221	26.53%
Saliva microbiota abundance (Species micronuciformis)	Habitual aborter	MR Egger	0.707418	0.215223	130971	0.00619221	97.14%
Saliva microbiota abundance (Species micronuciformis)	Habitual aborter	Weighted median	1.05258	0.215223	130971	0.00619221	10.64%
Saliva microbiota abundance (Species micronuciformis)	Habitual aborter	Weighted mode	1.02257	0.215223	130971	0.00619221	6.02%
Saliva microbiota abundance (Species micronuciformis)	Leiomyoma of uterus	Inverse variance weighted	1.00466	0.215223	282064	0.149282	6.93%
Saliva microbiota abundance (Species micronuciformis)	Leiomyoma of uterus	MR Egger	0.976087	0.215223	282064	0.149282	55.86%
Saliva microbiota abundance (Species micronuciformis)	Leiomyoma of uterus	Weighted median	1.0008	0.215223	282064	0.149282	5.06%
Saliva microbiota abundance (Species micronuciformis)	Leiomyoma of uterus	Weighted mode	0.97955	0.215223	282064	0.149282	43.70%
Saliva microbiota abundance (Species micronuciformis)	Polycystic ovarian syndrome	Inverse variance weighted	0.927494	0.215223	269994	0.00820018	35.11%
Saliva microbiota abundance (Species micronuciformis)	Polycystic ovarian syndrome	MR Egger	0.725048	0.215223	269994	0.00820018	100.00%
Saliva microbiota abundance (Species micronuciformis)	Polycystic ovarian syndrome	Weighted median	0.911633	0.215223	269994	0.00820018	48.51%
Saliva microbiota abundance (Species micronuciformis)	Polycystic ovarian syndrome	Weighted mode	0.877771	0.215223	269994	0.00820018	75.80%
Saliva microbiota abundance (Species micronuciformis)	Spontaneous abortion	Inverse variance weighted	1.01066	0.215223	222446	0.104147	10.97%
Saliva microbiota abundance (Species micronuciformis)	Spontaneous abortion	MR Egger	1.09169	0.215223	222446	0.104147	100.00%
Saliva microbiota abundance (Species micronuciformis)	Spontaneous abortion	Weighted median	1.01767	0.215223	222446	0.104147	21.81%
Saliva microbiota abundance (Species micronuciformis)	Spontaneous abortion	Weighted mode	1.01709	0.215223	222446	0.104147	20.71%
Saliva microbiota abundance (Species mucilaginosa)	Endometriosis	Inverse variance weighted	1.00013	0.681118	150350	0.134287	5.00%
Saliva microbiota abundance (Species mucilaginosa)	Endometriosis	MR Egger	0.972984	0.681118	150350	0.134287	84.10%
Saliva microbiota abundance (Species mucilaginosa)	Endometriosis	Weighted median	0.99933	0.681118	150350	0.134287	5.06%
Saliva microbiota abundance (Species mucilaginosa)	Endometriosis	Weighted mode	0.985476	0.681118	150350	0.134287	35.51%
Saliva microbiota abundance (Species mucilaginosa)	Female infertility, tubal origin	Inverse variance weighted	1.00919	0.681118	132198	0.0154163	6.33%
Saliva microbiota abundance (Species mucilaginosa)	Female infertility, tubal origin	MR Egger	1.00048	0.681118	132198	0.0154163	5.00%
Saliva microbiota abundance (Species mucilaginosa)	Female infertility, tubal origin	Weighted median	0.999568	0.681118	132198	0.0154163	5.00%
Saliva microbiota abundance (Species mucilaginosa)	Female infertility, tubal origin	Weighted mode	0.911229	0.681118	132198	0.0154163	90.77%
Saliva microbiota abundance (Species mucilaginosa)	Habitual aborter	Inverse variance weighted	0.997542	0.681118	130971	0.00619221	5.04%
Saliva microbiota abundance (Species mucilaginosa)	Habitual aborter	MR Egger	0.836669	0.681118	130971	0.00619221	96.93%
Saliva microbiota abundance (Species mucilaginosa)	Habitual aborter	Weighted median	0.966919	0.681118	130971	0.00619221	12.12%
Saliva microbiota abundance (Species mucilaginosa)	Habitual aborter	Weighted mode	0.942201	0.681118	130971	0.00619221	27.30%
Saliva microbiota abundance (Species mucilaginosa)	Leiomyoma of uterus	Inverse variance weighted	1.01593	0.681118	282064	0.149282	69.96%
Saliva microbiota abundance (Species mucilaginosa)	Leiomyoma of uterus	MR Egger	0.954498	0.681118	282064	0.149282	100.00%
Saliva microbiota abundance (Species mucilaginosa)	Leiomyoma of uterus	Weighted median	1.01132	0.681118	282064	0.149282	42.26%
Saliva microbiota abundance (Species mucilaginosa)	Leiomyoma of uterus	Weighted mode	1.01135	0.681118	282064	0.149282	42.48%
Saliva microbiota abundance (Species mucilaginosa)	Polycystic ovarian syndrome	Inverse variance weighted	1.04701	0.681118	269994	0.00820018	44.34%
Saliva microbiota abundance (Species mucilaginosa)	Polycystic ovarian syndrome	MR Egger	1.13444	0.681118	269994	0.00820018	99.94%
Saliva microbiota abundance (Species mucilaginosa)	Polycystic ovarian syndrome	Weighted median	1.07382	0.681118	269994	0.00820018	81.42%
Saliva microbiota abundance (Species mucilaginosa)	Polycystic ovarian syndrome	Weighted mode	1.07586	0.681118	269994	0.00820018	83.45%
Saliva microbiota abundance (Species mucilaginosa)	Spontaneous abortion	Inverse variance weighted	1.00325	0.681118	222446	0.104147	6.72%
Saliva microbiota abundance (Species mucilaginosa)	Spontaneous abortion	MR Egger	0.99442	0.681118	222446	0.104147	10.18%
Saliva microbiota abundance (Species mucilaginosa)	Spontaneous abortion	Weighted median	0.999642	0.681118	222446	0.104147	5.02%
Saliva microbiota abundance (Species mucilaginosa)	Spontaneous abortion	Weighted mode	0.980621	0.681118	222446	0.104147	63.64%
Saliva microbiota abundance (Species pallens)	Endometriosis	Inverse variance weighted	1.00369	0.170789	150350	0.134287	5.47%
Saliva microbiota abundance (Species pallens)	Endometriosis	MR Egger	0.855584	0.170789	150350	0.134287	100.00%
Saliva microbiota abundance (Species pallens)	Endometriosis	Weighted median	1.01891	0.170789	150350	0.134287	17.77%
Saliva microbiota abundance (Species pallens)	Endometriosis	Weighted mode	1.02061	0.170789	150350	0.134287	20.23%
Saliva microbiota abundance (Species pallens)	Female infertility, tubal origin	Inverse variance weighted	1.0053	0.170789	132198	0.0154163	5.11%
Saliva microbiota abundance (Species pallens)	Female infertility, tubal origin	MR Egger	0.607612	0.170789	132198	0.0154163	100.00%
Saliva microbiota abundance (Species pallens)	Female infertility, tubal origin	Weighted median	1.05268	0.170789	132198	0.0154163	16.38%
Saliva microbiota abundance (Species pallens)	Female infertility, tubal origin	Weighted mode	1.10116	0.170789	132198	0.0154163	46.42%
Saliva microbiota abundance (Species pallens)	Habitual aborter	Inverse variance weighted	1.02262	0.170789	130971	0.00619221	5.81%
Saliva microbiota abundance (Species pallens)	Habitual aborter	MR Egger	0.737765	0.170789	130971	0.00619221	86.91%
Saliva microbiota abundance (Species pallens)	Habitual aborter	Weighted median	1.02189	0.170789	130971	0.00619221	5.76%
Saliva microbiota abundance (Species pallens)	Habitual aborter	Weighted mode	1.03077	0.170789	130971	0.00619221	6.51%
Saliva microbiota abundance (Species pallens)	Leiomyoma of uterus	Inverse variance weighted	0.995174	0.170789	282064	0.149282	6.65%
Saliva microbiota abundance (Species pallens)	Leiomyoma of uterus	MR Egger	0.88438	0.170789	282064	0.149282	100.00%
Saliva microbiota abundance (Species pallens)	Leiomyoma of uterus	Weighted median	1.00813	0.170789	282064	0.149282	9.74%
Saliva microbiota abundance (Species pallens)	Leiomyoma of uterus	Weighted mode	1.01391	0.170789	282064	0.149282	19.21%
Saliva microbiota abundance (Species pallens)	Polycystic ovarian syndrome	Inverse variance weighted	1.00679	0.170789	269994	0.00820018	5.20%
Saliva microbiota abundance (Species pallens)	Polycystic ovarian syndrome	MR Egger	0.772843	0.170789	269994	0.00820018	99.28%
Saliva microbiota abundance (Species pallens)	Polycystic ovarian syndrome	Weighted median	0.942672	0.170789	269994	0.00820018	19.89%
Saliva microbiota abundance (Species pallens)	Polycystic ovarian syndrome	Weighted mode	0.892575	0.170789	269994	0.00820018	54.87%
Saliva microbiota abundance (Species pallens)	Spontaneous abortion	Inverse variance weighted	0.97299	0.170789	222446	0.104147	36.44%
Saliva microbiota abundance (Species pallens)	Spontaneous abortion	MR Egger	0.773165	0.170789	222446	0.104147	100.00%
Saliva microbiota abundance (Species pallens)	Spontaneous abortion	Weighted median	0.991152	0.170789	222446	0.104147	8.24%
Saliva microbiota abundance (Species pallens)	Spontaneous abortion	Weighted mode	0.994269	0.170789	222446	0.104147	6.35%
Saliva microbiota abundance (Species parainfluenzae)	Endometriosis	Inverse variance weighted	1.02494	0.10984	150350	0.134287	19.31%
Saliva microbiota abundance (Species parainfluenzae)	Endometriosis	MR Egger	0.902272	0.10984	150350	0.134287	99.14%
Saliva microbiota abundance (Species parainfluenzae)	Endometriosis	Weighted median	1.02626	0.10984	150350	0.134287	20.90%
Saliva microbiota abundance (Species parainfluenzae)	Endometriosis	Weighted mode	1.03425	0.10984	150350	0.134287	32.09%
Saliva microbiota abundance (Species parainfluenzae)	Female infertility, tubal origin	Inverse variance weighted	0.887624	0.10984	132198	0.0154163	38.66%
Saliva microbiota abundance (Species parainfluenzae)	Female infertility, tubal origin	MR Egger	0.5181	0.10984	132198	0.0154163	100.00%
Saliva microbiota abundance (Species parainfluenzae)	Female infertility, tubal origin	Weighted median	0.891289	0.10984	132198	0.0154163	36.59%
Saliva microbiota abundance (Species parainfluenzae)	Female infertility, tubal origin	Weighted mode	0.86638	0.10984	132198	0.0154163	51.13%
Saliva microbiota abundance (Species parainfluenzae)	Habitual aborter	Inverse variance weighted	1.04512	0.10984	130971	0.00619221	7.09%
Saliva microbiota abundance (Species parainfluenzae)	Habitual aborter	MR Egger	0.681257	0.10984	130971	0.00619221	85.22%
Saliva microbiota abundance (Species parainfluenzae)	Habitual aborter	Weighted median	1.06607	0.10984	130971	0.00619221	9.53%
Saliva microbiota abundance (Species parainfluenzae)	Habitual aborter	Weighted mode	1.1574	0.10984	130971	0.00619221	31.58%
Saliva microbiota abundance (Species parainfluenzae)	Leiomyoma of uterus	Inverse variance weighted	0.990987	0.10984	282064	0.149282	8.75%
Saliva microbiota abundance (Species parainfluenzae)	Leiomyoma of uterus	MR Egger	1.19681	0.10984	282064	0.149282	100.00%
Saliva microbiota abundance (Species parainfluenzae)	Leiomyoma of uterus	Weighted median	0.970863	0.10984	282064	0.149282	45.06%
Saliva microbiota abundance (Species parainfluenzae)	Leiomyoma of uterus	Weighted mode	0.953929	0.10984	282064	0.149282	82.90%
Saliva microbiota abundance (Species parainfluenzae)	Polycystic ovarian syndrome	Inverse variance weighted	1.1137	0.10984	269994	0.00820018	42.25%
Saliva microbiota abundance (Species parainfluenzae)	Polycystic ovarian syndrome	MR Egger	0.783831	0.10984	269994	0.00820018	91.98%
Saliva microbiota abundance (Species parainfluenzae)	Polycystic ovarian syndrome	Weighted median	1.12955	0.10984	269994	0.00820018	52.00%
Saliva microbiota abundance (Species parainfluenzae)	Polycystic ovarian syndrome	Weighted mode	1.15013	0.10984	269994	0.00820018	64.39%
Saliva microbiota abundance (Species parainfluenzae)	Spontaneous abortion	Inverse variance weighted	1.01868	0.10984	222446	0.104147	14.45%
Saliva microbiota abundance (Species parainfluenzae)	Spontaneous abortion	MR Egger	1.08235	0.10984	222446	0.104147	97.38%
Saliva microbiota abundance (Species parainfluenzae)	Spontaneous abortion	Weighted median	1.00702	0.10984	222446	0.104147	6.29%
Saliva microbiota abundance (Species parainfluenzae)	Spontaneous abortion	Weighted mode	1.00459	0.10984	222446	0.104147	5.55%
Saliva microbiota abundance (Species periodonticum)	Endometriosis	Inverse variance weighted	1.01294	0.280224	150350	0.134287	14.75%
Saliva microbiota abundance (Species periodonticum)	Endometriosis	MR Egger	0.912505	0.280224	150350	0.134287	100.00%
Saliva microbiota abundance (Species periodonticum)	Endometriosis	Weighted median	1.01686	0.280224	150350	0.134287	21.77%
Saliva microbiota abundance (Species periodonticum)	Endometriosis	Weighted mode	1.03182	0.280224	150350	0.134287	60.18%
Saliva microbiota abundance (Species periodonticum)	Female infertility, tubal origin	Inverse variance weighted	0.968954	0.280224	132198	0.0154163	11.41%
Saliva microbiota abundance (Species periodonticum)	Female infertility, tubal origin	MR Egger	0.972686	0.280224	132198	0.0154163	9.93%
Saliva microbiota abundance (Species periodonticum)	Female infertility, tubal origin	Weighted median	0.935459	0.280224	132198	0.0154163	33.46%
Saliva microbiota abundance (Species periodonticum)	Female infertility, tubal origin	Weighted mode	0.945364	0.280224	132198	0.0154163	25.41%
Saliva microbiota abundance (Species periodonticum)	Habitual aborter	Inverse variance weighted	0.999996	0.280224	130971	0.00619221	5.00%
Saliva microbiota abundance (Species periodonticum)	Habitual aborter	MR Egger	0.755997	0.280224	130971	0.00619221	95.67%
Saliva microbiota abundance (Species periodonticum)	Habitual aborter	Weighted median	0.975525	0.280224	130971	0.00619221	6.56%
Saliva microbiota abundance (Species periodonticum)	Habitual aborter	Weighted mode	0.912968	0.280224	130971	0.00619221	25.80%
Saliva microbiota abundance (Species periodonticum)	Leiomyoma of uterus	Inverse variance weighted	0.996111	0.280224	282064	0.149282	6.76%
Saliva microbiota abundance (Species periodonticum)	Leiomyoma of uterus	MR Egger	1.00908	0.280224	282064	0.149282	14.87%
Saliva microbiota abundance (Species periodonticum)	Leiomyoma of uterus	Weighted median	0.99921	0.280224	282064	0.149282	5.07%
Saliva microbiota abundance (Species periodonticum)	Leiomyoma of uterus	Weighted mode	1.00118	0.280224	282064	0.149282	5.16%
Saliva microbiota abundance (Species periodonticum)	Polycystic ovarian syndrome	Inverse variance weighted	1.01108	0.280224	269994	0.00820018	5.87%
Saliva microbiota abundance (Species periodonticum)	Polycystic ovarian syndrome	MR Egger	1.25316	0.280224	269994	0.00820018	100.00%
Saliva microbiota abundance (Species periodonticum)	Polycystic ovarian syndrome	Weighted median	0.998917	0.280224	269994	0.00820018	5.01%
Saliva microbiota abundance (Species periodonticum)	Polycystic ovarian syndrome	Weighted mode	1.02095	0.280224	269994	0.00820018	8.15%
Saliva microbiota abundance (Species periodonticum)	Spontaneous abortion	Inverse variance weighted	0.989156	0.280224	222446	0.104147	13.15%
Saliva microbiota abundance (Species periodonticum)	Spontaneous abortion	MR Egger	0.982955	0.280224	222446	0.104147	25.59%
Saliva microbiota abundance (Species periodonticum)	Spontaneous abortion	Weighted median	0.984821	0.280224	222446	0.104147	21.26%
Saliva microbiota abundance (Species periodonticum)	Spontaneous abortion	Weighted mode	0.983783	0.280224	222446	0.104147	23.61%
Saliva microbiota abundance (Species rogosae)	Endometriosis	Inverse variance weighted	1.00993	0.164734	150350	0.134287	8.30%
Saliva microbiota abundance (Species rogosae)	Endometriosis	MR Egger	1.0095	0.164734	150350	0.134287	8.02%
Saliva microbiota abundance (Species rogosae)	Endometriosis	Weighted median	1.01618	0.164734	150350	0.134287	13.94%
Saliva microbiota abundance (Species rogosae)	Endometriosis	Weighted mode	1.02106	0.164734	150350	0.134287	20.35%
Saliva microbiota abundance (Species rogosae)	Female infertility, tubal origin	Inverse variance weighted	1.09961	0.164734	132198	0.0154163	43.99%
Saliva microbiota abundance (Species rogosae)	Female infertility, tubal origin	MR Egger	1.45001	0.164734	132198	0.0154163	100.00%
Saliva microbiota abundance (Species rogosae)	Female infertility, tubal origin	Weighted median	1.08763	0.164734	132198	0.0154163	35.63%
Saliva microbiota abundance (Species rogosae)	Female infertility, tubal origin	Weighted mode	1.0794	0.164734	132198	0.0154163	30.25%
Saliva microbiota abundance (Species rogosae)	Habitual aborter	Inverse variance weighted	0.978873	0.164734	130971	0.00619221	5.68%
Saliva microbiota abundance (Species rogosae)	Habitual aborter	MR Egger	2.37334	0.164734	130971	0.00619221	100.00%
Saliva microbiota abundance (Species rogosae)	Habitual aborter	Weighted median	0.92171	0.164734	130971	0.00619221	14.73%
Saliva microbiota abundance (Species rogosae)	Habitual aborter	Weighted mode	0.904712	0.164734	130971	0.00619221	19.56%
Saliva microbiota abundance (Species rogosae)	Leiomyoma of uterus	Inverse variance weighted	1.00357	0.164734	282064	0.149282	5.87%
Saliva microbiota abundance (Species rogosae)	Leiomyoma of uterus	MR Egger	1.02768	0.164734	282064	0.149282	56.26%
Saliva microbiota abundance (Species rogosae)	Leiomyoma of uterus	Weighted median	1.00859	0.164734	282064	0.149282	10.11%
Saliva microbiota abundance (Species rogosae)	Leiomyoma of uterus	Weighted mode	1.01116	0.164734	282064	0.149282	13.72%
Saliva microbiota abundance (Species rogosae)	Polycystic ovarian syndrome	Inverse variance weighted	0.987046	0.164734	269994	0.00820018	5.70%
Saliva microbiota abundance (Species rogosae)	Polycystic ovarian syndrome	MR Egger	1.28106	0.164734	269994	0.00820018	99.96%
Saliva microbiota abundance (Species rogosae)	Polycystic ovarian syndrome	Weighted median	0.991148	0.164734	269994	0.00820018	5.33%
Saliva microbiota abundance (Species rogosae)	Polycystic ovarian syndrome	Weighted mode	1.00551	0.164734	269994	0.00820018	5.13%
Saliva microbiota abundance (Species rogosae)	Spontaneous abortion	Inverse variance weighted	1.02483	0.164734	222446	0.104147	30.48%
Saliva microbiota abundance (Species rogosae)	Spontaneous abortion	MR Egger	1.02886	0.164734	222446	0.104147	39.08%
Saliva microbiota abundance (Species rogosae)	Spontaneous abortion	Weighted median	1.02054	0.164734	222446	0.104147	22.39%
Saliva microbiota abundance (Species rogosae)	Spontaneous abortion	Weighted mode	1.01391	0.164734	222446	0.104147	12.83%
Saliva microbiota abundance (unknown Gemella)	Endometriosis	Inverse variance weighted	0.984734	0.214615	150350	0.134287	15.50%
Saliva microbiota abundance (unknown Gemella)	Endometriosis	MR Egger	1.06254	0.214615	150350	0.134287	96.71%
Saliva microbiota abundance (unknown Gemella)	Endometriosis	Weighted median	1.00242	0.214615	150350	0.134287	5.25%
Saliva microbiota abundance (unknown Gemella)	Endometriosis	Weighted mode	1.01542	0.214615	150350	0.134287	15.63%
Saliva microbiota abundance (unknown Gemella)	Female infertility, tubal origin	Inverse variance weighted	0.980968	0.214615	132198	0.0154163	6.81%
Saliva microbiota abundance (unknown Gemella)	Female infertility, tubal origin	MR Egger	0.985699	0.214615	132198	0.0154163	6.02%
Saliva microbiota abundance (unknown Gemella)	Female infertility, tubal origin	Weighted median	0.957393	0.214615	132198	0.0154163	14.34%
Saliva microbiota abundance (unknown Gemella)	Female infertility, tubal origin	Weighted mode	0.921814	0.214615	132198	0.0154163	36.88%
Saliva microbiota abundance (unknown Gemella)	Habitual aborter	Inverse variance weighted	0.981567	0.214615	130971	0.00619221	5.68%
Saliva microbiota abundance (unknown Gemella)	Habitual aborter	MR Egger	0.683984	0.214615	130971	0.00619221	98.63%
Saliva microbiota abundance (unknown Gemella)	Habitual aborter	Weighted median	0.974267	0.214615	130971	0.00619221	6.32%
Saliva microbiota abundance (unknown Gemella)	Habitual aborter	Weighted mode	1.11659	0.214615	130971	0.00619221	33.47%
Saliva microbiota abundance (unknown Gemella)	Leiomyoma of uterus	Inverse variance weighted	0.994867	0.214615	282064	0.149282	7.35%
Saliva microbiota abundance (unknown Gemella)	Leiomyoma of uterus	MR Egger	1.02359	0.214615	282064	0.149282	54.04%
Saliva microbiota abundance (unknown Gemella)	Leiomyoma of uterus	Weighted median	1.00081	0.214615	282064	0.149282	5.06%
Saliva microbiota abundance (unknown Gemella)	Leiomyoma of uterus	Weighted mode	1.00717	0.214615	282064	0.149282	9.63%
Saliva microbiota abundance (unknown Gemella)	Polycystic ovarian syndrome	Inverse variance weighted	1.04275	0.214615	269994	0.00820018	15.29%
Saliva microbiota abundance (unknown Gemella)	Polycystic ovarian syndrome	MR Egger	1.35031	0.214615	269994	0.00820018	100.00%
Saliva microbiota abundance (unknown Gemella)	Polycystic ovarian syndrome	Weighted median	1.01447	0.214615	269994	0.00820018	6.14%
Saliva microbiota abundance (unknown Gemella)	Polycystic ovarian syndrome	Weighted mode	0.959432	0.214615	269994	0.00820018	14.25%
Saliva microbiota abundance (unknown Gemella)	Spontaneous abortion	Inverse variance weighted	1.01494	0.214615	222446	0.104147	16.90%
Saliva microbiota abundance (unknown Gemella)	Spontaneous abortion	MR Egger	1.07898	0.214615	222446	0.104147	99.95%
Saliva microbiota abundance (unknown Gemella)	Spontaneous abortion	Weighted median	0.999445	0.214615	222446	0.104147	5.02%
Saliva microbiota abundance (unknown Gemella)	Spontaneous abortion	Weighted mode	0.995896	0.214615	222446	0.104147	5.86%
Saliva microbiota abundance (unknown Neisseria species (ASV0004))	Endometriosis	Inverse variance weighted	1.01211	0.156306	150350	0.134287	9.69%
Saliva microbiota abundance (unknown Neisseria species (ASV0004))	Endometriosis	MR Egger	0.948904	0.156306	150350	0.134287	76.72%
Saliva microbiota abundance (unknown Neisseria species (ASV0004))	Endometriosis	Weighted median	1.00585	0.156306	150350	0.134287	6.07%
Saliva microbiota abundance (unknown Neisseria species (ASV0004))	Endometriosis	Weighted mode	0.99432	0.156306	150350	0.134287	6.02%
Saliva microbiota abundance (unknown Neisseria species (ASV0004))	Female infertility, tubal origin	Inverse variance weighted	1.0591	0.156306	132198	0.0154163	18.16%
Saliva microbiota abundance (unknown Neisseria species (ASV0004))	Female infertility, tubal origin	MR Egger	0.854071	0.156306	132198	0.0154163	73.59%
Saliva microbiota abundance (unknown Neisseria species (ASV0004))	Female infertility, tubal origin	Weighted median	1.05106	0.156306	132198	0.0154163	14.75%
Saliva microbiota abundance (unknown Neisseria species (ASV0004))	Female infertility, tubal origin	Weighted mode	1.0432	0.156306	132198	0.0154163	11.92%
Saliva microbiota abundance (unknown Neisseria species (ASV0004))	Habitual aborter	Inverse variance weighted	0.897676	0.156306	130971	0.00619221	20.97%
Saliva microbiota abundance (unknown Neisseria species (ASV0004))	Habitual aborter	MR Egger	0.674345	0.156306	130971	0.00619221	95.58%
Saliva microbiota abundance (unknown Neisseria species (ASV0004))	Habitual aborter	Weighted median	0.875103	0.156306	130971	0.00619221	28.92%
Saliva microbiota abundance (unknown Neisseria species (ASV0004))	Habitual aborter	Weighted mode	0.807598	0.156306	130971	0.00619221	58.02%
Saliva microbiota abundance (unknown Neisseria species (ASV0004))	Leiomyoma of uterus	Inverse variance weighted	1.01113	0.156306	282064	0.149282	13.22%
Saliva microbiota abundance (unknown Neisseria species (ASV0004))	Leiomyoma of uterus	MR Egger	0.896522	0.156306	282064	0.149282	100.00%
Saliva microbiota abundance (unknown Neisseria species (ASV0004))	Leiomyoma of uterus	Weighted median	1.00257	0.156306	282064	0.149282	5.42%
Saliva microbiota abundance (unknown Neisseria species (ASV0004))	Leiomyoma of uterus	Weighted mode	1.0013	0.156306	282064	0.149282	5.11%
Saliva microbiota abundance (unknown Neisseria species (ASV0004))	Polycystic ovarian syndrome	Inverse variance weighted	1.09941	0.156306	269994	0.00820018	45.24%
Saliva microbiota abundance (unknown Neisseria species (ASV0004))	Polycystic ovarian syndrome	MR Egger	1.77413	0.156306	269994	0.00820018	100.00%
Saliva microbiota abundance (unknown Neisseria species (ASV0004))	Polycystic ovarian syndrome	Weighted median	1.14278	0.156306	269994	0.00820018	75.25%
Saliva microbiota abundance (unknown Neisseria species (ASV0004))	Polycystic ovarian syndrome	Weighted mode	1.15503	0.156306	269994	0.00820018	81.83%
Saliva microbiota abundance (unknown Neisseria species (ASV0004))	Spontaneous abortion	Inverse variance weighted	0.985095	0.156306	222446	0.104147	13.60%
Saliva microbiota abundance (unknown Neisseria species (ASV0004))	Spontaneous abortion	MR Egger	1.03355	0.156306	222446	0.104147	47.78%
Saliva microbiota abundance (unknown Neisseria species (ASV0004))	Spontaneous abortion	Weighted median	0.98549	0.156306	222446	0.104147	13.14%
Saliva microbiota abundance (unknown Neisseria species (ASV0004))	Spontaneous abortion	Weighted mode	0.96543	0.156306	222446	0.104147	50.65%
Saliva microbiota abundance (unknown Porphyromonas species (ASV0008))	Endometriosis	Inverse variance weighted	0.986475	0.162143	150350	0.134287	11.14%
Saliva microbiota abundance (unknown Porphyromonas species (ASV0008))	Endometriosis	MR Egger	1.06282	0.162143	150350	0.134287	91.26%
Saliva microbiota abundance (unknown Porphyromonas species (ASV0008))	Endometriosis	Weighted median	0.999551	0.162143	150350	0.134287	5.01%
Saliva microbiota abundance (unknown Porphyromonas species (ASV0008))	Endometriosis	Weighted mode	1.02024	0.162143	150350	0.134287	18.93%
Saliva microbiota abundance (unknown Porphyromonas species (ASV0008))	Female infertility, tubal origin	Inverse variance weighted	0.915477	0.162143	132198	0.0154163	33.26%
Saliva microbiota abundance (unknown Porphyromonas species (ASV0008))	Female infertility, tubal origin	MR Egger	1.1676	0.162143	132198	0.0154163	85.45%
Saliva microbiota abundance (unknown Porphyromonas species (ASV0008))	Female infertility, tubal origin	Weighted median	0.968068	0.162143	132198	0.0154163	8.88%
Saliva microbiota abundance (unknown Porphyromonas species (ASV0008))	Female infertility, tubal origin	Weighted mode	0.974697	0.162143	132198	0.0154163	7.42%
Saliva microbiota abundance (unknown Porphyromonas species (ASV0008))	Habitual aborter	Inverse variance weighted	0.998932	0.162143	130971	0.00619221	5.00%
Saliva microbiota abundance (unknown Porphyromonas species (ASV0008))	Habitual aborter	MR Egger	1.31385	0.162143	130971	0.00619221	94.76%
Saliva microbiota abundance (unknown Porphyromonas species (ASV0008))	Habitual aborter	Weighted median	0.984449	0.162143	130971	0.00619221	5.36%
Saliva microbiota abundance (unknown Porphyromonas species (ASV0008))	Habitual aborter	Weighted mode	0.979567	0.162143	130971	0.00619221	5.63%
Saliva microbiota abundance (unknown Porphyromonas species (ASV0008))	Leiomyoma of uterus	Inverse variance weighted	0.988164	0.162143	282064	0.149282	14.75%
Saliva microbiota abundance (unknown Porphyromonas species (ASV0008))	Leiomyoma of uterus	MR Egger	1.07627	0.162143	282064	0.149282	99.99%
Saliva microbiota abundance (unknown Porphyromonas species (ASV0008))	Leiomyoma of uterus	Weighted median	1.01354	0.162143	282064	0.149282	17.75%
Saliva microbiota abundance (unknown Porphyromonas species (ASV0008))	Leiomyoma of uterus	Weighted mode	1.01482	0.162143	282064	0.149282	20.34%
Saliva microbiota abundance (unknown Porphyromonas species (ASV0008))	Polycystic ovarian syndrome	Inverse variance weighted	1.03291	0.162143	269994	0.00820018	9.52%
Saliva microbiota abundance (unknown Porphyromonas species (ASV0008))	Polycystic ovarian syndrome	MR Egger	1.38491	0.162143	269994	0.00820018	100.00%
Saliva microbiota abundance (unknown Porphyromonas species (ASV0008))	Polycystic ovarian syndrome	Weighted median	1.05882	0.162143	269994	0.00820018	19.86%
Saliva microbiota abundance (unknown Porphyromonas species (ASV0008))	Polycystic ovarian syndrome	Weighted mode	1.06751	0.162143	269994	0.00820018	24.67%
Saliva microbiota abundance (unknown Porphyromonas species (ASV0008))	Spontaneous abortion	Inverse variance weighted	0.99299	0.162143	222446	0.104147	6.92%
Saliva microbiota abundance (unknown Porphyromonas species (ASV0008))	Spontaneous abortion	MR Egger	1.22247	0.162143	222446	0.104147	100.00%
Saliva microbiota abundance (unknown Porphyromonas species (ASV0008))	Spontaneous abortion	Weighted median	1.00082	0.162143	222446	0.104147	5.03%
Saliva microbiota abundance (unknown Porphyromonas species (ASV0008))	Spontaneous abortion	Weighted mode	1.00878	0.162143	222446	0.104147	8.02%
Saliva microbiota abundance (unknown Rothia species (ASV0012))	Endometriosis	Inverse variance weighted	1.01709	0.0970781	150350	0.134287	10.81%
Saliva microbiota abundance (unknown Rothia species (ASV0012))	Female infertility, tubal origin	Inverse variance weighted	1.04733	0.0970781	132198	0.0154163	10.12%
Saliva microbiota abundance (unknown Rothia species (ASV0012))	Habitual aborter	Inverse variance weighted	0.90782	0.0970781	130971	0.00619221	12.90%
Saliva microbiota abundance (unknown Rothia species (ASV0012))	Leiomyoma of uterus	Inverse variance weighted	1.0073	0.0970781	282064	0.149282	7.14%
Saliva microbiota abundance (unknown Rothia species (ASV0012))	Polycystic ovarian syndrome	Inverse variance weighted	0.996174	0.0970781	269994	0.00820018	5.04%
Saliva microbiota abundance (unknown Rothia species (ASV0012))	Spontaneous abortion	Inverse variance weighted	0.993177	0.0970781	222446	0.104147	6.08%
Saliva microbiota abundance (unknown Rothia species (ASV0016))	Endometriosis	Inverse variance weighted	0.99438	0.337675	150350	0.134287	7.16%
Saliva microbiota abundance (unknown Rothia species (ASV0016))	Endometriosis	MR Egger	1.03304	0.337675	150350	0.134287	71.49%
Saliva microbiota abundance (unknown Rothia species (ASV0016))	Endometriosis	Weighted median	0.989701	0.337675	150350	0.134287	12.44%
Saliva microbiota abundance (unknown Rothia species (ASV0016))	Endometriosis	Weighted mode	0.983438	0.337675	150350	0.134287	24.74%
Saliva microbiota abundance (unknown Rothia species (ASV0016))	Female infertility, tubal origin	Inverse variance weighted	1.00271	0.337675	132198	0.0154163	5.06%
Saliva microbiota abundance (unknown Rothia species (ASV0016))	Female infertility, tubal origin	MR Egger	1.2085	0.337675	132198	0.0154163	99.97%
Saliva microbiota abundance (unknown Rothia species (ASV0016))	Female infertility, tubal origin	Weighted median	1.0404	0.337675	132198	0.0154163	18.30%
Saliva microbiota abundance (unknown Rothia species (ASV0016))	Female infertility, tubal origin	Weighted mode	1.05477	0.337675	132198	0.0154163	29.65%
Saliva microbiota abundance (unknown Rothia species (ASV0016))	Habitual aborter	Inverse variance weighted	1.03371	0.337675	130971	0.00619221	8.61%
Saliva microbiota abundance (unknown Rothia species (ASV0016))	Habitual aborter	MR Egger	1.0486	0.337675	130971	0.00619221	12.62%
Saliva microbiota abundance (unknown Rothia species (ASV0016))	Habitual aborter	Weighted median	0.982458	0.337675	130971	0.00619221	5.97%
Saliva microbiota abundance (unknown Rothia species (ASV0016))	Habitual aborter	Weighted mode	0.964416	0.337675	130971	0.00619221	9.03%
Saliva microbiota abundance (unknown Rothia species (ASV0016))	Leiomyoma of uterus	Inverse variance weighted	0.994337	0.337675	282064	0.149282	9.56%
Saliva microbiota abundance (unknown Rothia species (ASV0016))	Leiomyoma of uterus	MR Egger	0.974691	0.337675	282064	0.149282	79.79%
Saliva microbiota abundance (unknown Rothia species (ASV0016))	Leiomyoma of uterus	Weighted median	0.999	0.337675	282064	0.149282	5.14%
Saliva microbiota abundance (unknown Rothia species (ASV0016))	Leiomyoma of uterus	Weighted mode	0.998348	0.337675	282064	0.149282	5.38%
Saliva microbiota abundance (unknown Rothia species (ASV0016))	Polycystic ovarian syndrome	Inverse variance weighted	1.03052	0.337675	269994	0.00820018	13.21%
Saliva microbiota abundance (unknown Rothia species (ASV0016))	Polycystic ovarian syndrome	MR Egger	1.11421	0.337675	269994	0.00820018	87.44%
Saliva microbiota abundance (unknown Rothia species (ASV0016))	Polycystic ovarian syndrome	Weighted median	1.04103	0.337675	269994	0.00820018	20.06%
Saliva microbiota abundance (unknown Rothia species (ASV0016))	Polycystic ovarian syndrome	Weighted mode	1.0566	0.337675	269994	0.00820018	33.77%
Saliva microbiota abundance (unknown Rothia species (ASV0016))	Spontaneous abortion	Inverse variance weighted	0.991702	0.337675	222446	0.104147	10.69%
Saliva microbiota abundance (unknown Rothia species (ASV0016))	Spontaneous abortion	MR Egger	0.998408	0.337675	222446	0.104147	5.20%
Saliva microbiota abundance (unknown Rothia species (ASV0016))	Spontaneous abortion	Weighted median	0.977701	0.337675	222446	0.104147	46.47%
Saliva microbiota abundance (unknown Rothia species (ASV0016))	Spontaneous abortion	Weighted mode	0.976594	0.337675	222446	0.104147	50.18%
Saliva microbiota abundance (unknown Schaalia species (ASV0017))	Endometriosis	Inverse variance weighted	0.97805	0.263108	150350	0.134287	32.05%
Saliva microbiota abundance (unknown Schaalia species (ASV0017))	Endometriosis	MR Egger	0.897229	0.263108	150350	0.134287	100.00%
Saliva microbiota abundance (unknown Schaalia species (ASV0017))	Endometriosis	Weighted median	0.967509	0.263108	150350	0.134287	59.99%
Saliva microbiota abundance (unknown Schaalia species (ASV0017))	Endometriosis	Weighted mode	0.966037	0.263108	150350	0.134287	63.83%
Saliva microbiota abundance (unknown Schaalia species (ASV0017))	Female infertility, tubal origin	Inverse variance weighted	0.954574	0.263108	132198	0.0154163	18.13%
Saliva microbiota abundance (unknown Schaalia species (ASV0017))	Female infertility, tubal origin	MR Egger	0.82388	0.263108	132198	0.0154163	98.21%
Saliva microbiota abundance (unknown Schaalia species (ASV0017))	Female infertility, tubal origin	Weighted median	0.988025	0.263108	132198	0.0154163	5.87%
Saliva microbiota abundance (unknown Schaalia species (ASV0017))	Female infertility, tubal origin	Weighted mode	0.999581	0.263108	132198	0.0154163	5.00%
Saliva microbiota abundance (unknown Schaalia species (ASV0017))	Habitual aborter	Inverse variance weighted	1.06974	0.263108	130971	0.00619221	17.38%
Saliva microbiota abundance (unknown Schaalia species (ASV0017))	Habitual aborter	MR Egger	0.910884	0.263108	130971	0.00619221	25.47%
Saliva microbiota abundance (unknown Schaalia species (ASV0017))	Habitual aborter	Weighted median	1.04679	0.263108	130971	0.00619221	10.46%
Saliva microbiota abundance (unknown Schaalia species (ASV0017))	Habitual aborter	Weighted mode	1.02238	0.263108	130971	0.00619221	6.23%
Saliva microbiota abundance (unknown Schaalia species (ASV0017))	Leiomyoma of uterus	Inverse variance weighted	0.994127	0.263108	282064	0.149282	8.81%
Saliva microbiota abundance (unknown Schaalia species (ASV0017))	Leiomyoma of uterus	MR Egger	0.986286	0.263108	282064	0.149282	26.62%
Saliva microbiota abundance (unknown Schaalia species (ASV0017))	Leiomyoma of uterus	Weighted median	1.0006	0.263108	282064	0.149282	5.04%
Saliva microbiota abundance (unknown Schaalia species (ASV0017))	Leiomyoma of uterus	Weighted mode	1.00709	0.263108	282064	0.149282	10.57%
Saliva microbiota abundance (unknown Schaalia species (ASV0017))	Polycystic ovarian syndrome	Inverse variance weighted	0.967648	0.263108	269994	0.00820018	12.17%
Saliva microbiota abundance (unknown Schaalia species (ASV0017))	Polycystic ovarian syndrome	MR Egger	0.937202	0.263108	269994	0.00820018	32.67%
Saliva microbiota abundance (unknown Schaalia species (ASV0017))	Polycystic ovarian syndrome	Weighted median	0.947507	0.263108	269994	0.00820018	24.33%
Saliva microbiota abundance (unknown Schaalia species (ASV0017))	Polycystic ovarian syndrome	Weighted mode	0.945561	0.263108	269994	0.00820018	25.81%
Saliva microbiota abundance (unknown Schaalia species (ASV0017))	Spontaneous abortion	Inverse variance weighted	1.01673	0.263108	222446	0.104147	23.48%
Saliva microbiota abundance (unknown Schaalia species (ASV0017))	Spontaneous abortion	MR Egger	1.05504	0.263108	222446	0.104147	98.15%
Saliva microbiota abundance (unknown Schaalia species (ASV0017))	Spontaneous abortion	Weighted median	1.01371	0.263108	222446	0.104147	17.31%
Saliva microbiota abundance (unknown Schaalia species (ASV0017))	Spontaneous abortion	Weighted mode	1.01412	0.263108	222446	0.104147	18.06%
Saliva microbiota abundance (unknown Streptococcus species (ASV0006))	Endometriosis	Inverse variance weighted	0.991672	0.259634	150350	0.134287	8.68%
Saliva microbiota abundance (unknown Streptococcus species (ASV0006))	Endometriosis	MR Egger	0.90322	0.259634	150350	0.134287	100.00%
Saliva microbiota abundance (unknown Streptococcus species (ASV0006))	Endometriosis	Weighted median	1.00962	0.259634	150350	0.134287	9.92%
Saliva microbiota abundance (unknown Streptococcus species (ASV0006))	Endometriosis	Weighted mode	1.01486	0.259634	150350	0.134287	16.98%
Saliva microbiota abundance (unknown Streptococcus species (ASV0006))	Female infertility, tubal origin	Inverse variance weighted	1.00208	0.259634	132198	0.0154163	5.03%
Saliva microbiota abundance (unknown Streptococcus species (ASV0006))	Female infertility, tubal origin	MR Egger	1.06384	0.259634	132198	0.0154163	30.74%
Saliva microbiota abundance (unknown Streptococcus species (ASV0006))	Female infertility, tubal origin	Weighted median	1.00916	0.259634	132198	0.0154163	5.50%
Saliva microbiota abundance (unknown Streptococcus species (ASV0006))	Female infertility, tubal origin	Weighted mode	1.02416	0.259634	132198	0.0154163	8.55%
Saliva microbiota abundance (unknown Streptococcus species (ASV0006))	Habitual aborter	Inverse variance weighted	0.912	0.259634	130971	0.00619221	24.69%
Saliva microbiota abundance (unknown Streptococcus species (ASV0006))	Habitual aborter	MR Egger	2.71776	0.259634	130971	0.00619221	100.00%
Saliva microbiota abundance (unknown Streptococcus species (ASV0006))	Habitual aborter	Weighted median	0.962944	0.259634	130971	0.00619221	8.35%
Saliva microbiota abundance (unknown Streptococcus species (ASV0006))	Habitual aborter	Weighted mode	0.980632	0.259634	130971	0.00619221	5.90%
Saliva microbiota abundance (unknown Streptococcus species (ASV0006))	Leiomyoma of uterus	Inverse variance weighted	0.97952	0.259634	282064	0.149282	50.85%
Saliva microbiota abundance (unknown Streptococcus species (ASV0006))	Leiomyoma of uterus	MR Egger	0.879391	0.259634	282064	0.149282	100.00%
Saliva microbiota abundance (unknown Streptococcus species (ASV0006))	Leiomyoma of uterus	Weighted median	0.974669	0.259634	282064	0.149282	68.87%
Saliva microbiota abundance (unknown Streptococcus species (ASV0006))	Leiomyoma of uterus	Weighted mode	0.983575	0.259634	282064	0.149282	35.51%
Saliva microbiota abundance (unknown Streptococcus species (ASV0006))	Polycystic ovarian syndrome	Inverse variance weighted	0.920157	0.259634	269994	0.00820018	47.92%
Saliva microbiota abundance (unknown Streptococcus species (ASV0006))	Polycystic ovarian syndrome	MR Egger	0.841486	0.259634	269994	0.00820018	96.64%
Saliva microbiota abundance (unknown Streptococcus species (ASV0006))	Polycystic ovarian syndrome	Weighted median	0.917212	0.259634	269994	0.00820018	50.73%
Saliva microbiota abundance (unknown Streptococcus species (ASV0006))	Polycystic ovarian syndrome	Weighted mode	0.871175	0.259634	269994	0.00820018	86.85%
Saliva microbiota abundance (unknown Streptococcus species (ASV0006))	Spontaneous abortion	Inverse variance weighted	0.995427	0.259634	222446	0.104147	6.30%
Saliva microbiota abundance (unknown Streptococcus species (ASV0006))	Spontaneous abortion	MR Egger	1.09278	0.259634	222446	0.104147	100.00%
Saliva microbiota abundance (unknown Streptococcus species (ASV0006))	Spontaneous abortion	Weighted median	1.00598	0.259634	222446	0.104147	7.24%
Saliva microbiota abundance (unknown Streptococcus species (ASV0006))	Spontaneous abortion	Weighted mode	1.01236	0.259634	222446	0.104147	14.81%
Saliva microbiota abundance (unknown Streptococcus species (ASV0009))	Endometriosis	Inverse variance weighted	0.98504	0.191068	150350	0.134287	13.94%
Saliva microbiota abundance (unknown Streptococcus species (ASV0009))	Endometriosis	MR Egger	0.983465	0.191068	150350	0.134287	15.99%
Saliva microbiota abundance (unknown Streptococcus species (ASV0009))	Endometriosis	Weighted median	0.987987	0.191068	150350	0.134287	10.70%
Saliva microbiota abundance (unknown Streptococcus species (ASV0009))	Endometriosis	Weighted mode	0.987687	0.191068	150350	0.134287	10.99%
Saliva microbiota abundance (unknown Streptococcus species (ASV0009))	Female infertility, tubal origin	Inverse variance weighted	0.930164	0.191068	132198	0.0154163	27.77%
Saliva microbiota abundance (unknown Streptococcus species (ASV0009))	Female infertility, tubal origin	MR Egger	1.07454	0.191068	132198	0.0154163	30.81%
Saliva microbiota abundance (unknown Streptococcus species (ASV0009))	Female infertility, tubal origin	Weighted median	0.974041	0.191068	132198	0.0154163	8.01%
Saliva microbiota abundance (unknown Streptococcus species (ASV0009))	Female infertility, tubal origin	Weighted mode	1.01474	0.191068	132198	0.0154163	5.96%
Saliva microbiota abundance (unknown Streptococcus species (ASV0009))	Habitual aborter	Inverse variance weighted	0.975838	0.191068	130971	0.00619221	6.04%
Saliva microbiota abundance (unknown Streptococcus species (ASV0009))	Habitual aborter	MR Egger	0.806919	0.191068	130971	0.00619221	66.98%
Saliva microbiota abundance (unknown Streptococcus species (ASV0009))	Habitual aborter	Weighted median	0.967331	0.191068	130971	0.00619221	6.90%
Saliva microbiota abundance (unknown Streptococcus species (ASV0009))	Habitual aborter	Weighted mode	0.961691	0.191068	130971	0.00619221	7.63%
Saliva microbiota abundance (unknown Streptococcus species (ASV0009))	Leiomyoma of uterus	Inverse variance weighted	0.994121	0.191068	282064	0.149282	7.76%
Saliva microbiota abundance (unknown Streptococcus species (ASV0009))	Leiomyoma of uterus	MR Egger	0.935093	0.191068	282064	0.149282	99.97%
Saliva microbiota abundance (unknown Streptococcus species (ASV0009))	Leiomyoma of uterus	Weighted median	0.988947	0.191068	282064	0.149282	15.02%
Saliva microbiota abundance (unknown Streptococcus species (ASV0009))	Leiomyoma of uterus	Weighted mode	0.988373	0.191068	282064	0.149282	16.13%
Saliva microbiota abundance (unknown Streptococcus species (ASV0009))	Polycystic ovarian syndrome	Inverse variance weighted	1.06991	0.191068	269994	0.00820018	29.88%
Saliva microbiota abundance (unknown Streptococcus species (ASV0009))	Polycystic ovarian syndrome	MR Egger	1.28286	0.191068	269994	0.00820018	99.99%
Saliva microbiota abundance (unknown Streptococcus species (ASV0009))	Polycystic ovarian syndrome	Weighted median	1.05224	0.191068	269994	0.00820018	18.79%
Saliva microbiota abundance (unknown Streptococcus species (ASV0009))	Polycystic ovarian syndrome	Weighted mode	1.06179	0.191068	269994	0.00820018	24.42%
Saliva microbiota abundance (unknown Streptococcus species (ASV0009))	Spontaneous abortion	Inverse variance weighted	0.993099	0.191068	222446	0.104147	7.19%
Saliva microbiota abundance (unknown Streptococcus species (ASV0009))	Spontaneous abortion	MR Egger	0.963956	0.191068	222446	0.104147	62.49%
Saliva microbiota abundance (unknown Streptococcus species (ASV0009))	Spontaneous abortion	Weighted median	0.99908	0.191068	222446	0.104147	5.04%
Saliva microbiota abundance (unknown Streptococcus species (ASV0009))	Spontaneous abortion	Weighted mode	1.01646	0.191068	222446	0.104147	17.88%
Saliva microbiota abundance (unknown Veillonella species (ASV0001))	Endometriosis	Inverse variance weighted	1.00511	0.191154	150350	0.134287	6.00%
Saliva microbiota abundance (unknown Veillonella species (ASV0001))	Endometriosis	MR Egger	1.08054	0.191154	150350	0.134287	99.59%
Saliva microbiota abundance (unknown Veillonella species (ASV0001))	Endometriosis	Weighted median	1.00014	0.191154	150350	0.134287	5.00%
Saliva microbiota abundance (unknown Veillonella species (ASV0001))	Endometriosis	Weighted mode	0.979471	0.191154	150350	0.134287	22.15%
Saliva microbiota abundance (unknown Veillonella species (ASV0001))	Female infertility, tubal origin	Inverse variance weighted	0.974122	0.191154	132198	0.0154163	7.99%
Saliva microbiota abundance (unknown Veillonella species (ASV0001))	Female infertility, tubal origin	MR Egger	1.32847	0.191154	132198	0.0154163	100.00%
Saliva microbiota abundance (unknown Veillonella species (ASV0001))	Female infertility, tubal origin	Weighted median	0.928502	0.191154	132198	0.0154163	28.88%
Saliva microbiota abundance (unknown Veillonella species (ASV0001))	Female infertility, tubal origin	Weighted mode	0.87877	0.191154	132198	0.0154163	66.24%
Saliva microbiota abundance (unknown Veillonella species (ASV0001))	Habitual aborter	Inverse variance weighted	1.00859	0.191154	130971	0.00619221	5.13%
Saliva microbiota abundance (unknown Veillonella species (ASV0001))	Habitual aborter	MR Egger	1.0385	0.191154	130971	0.00619221	7.65%
Saliva microbiota abundance (unknown Veillonella species (ASV0001))	Habitual aborter	Weighted median	1.01517	0.191154	130971	0.00619221	5.41%
Saliva microbiota abundance (unknown Veillonella species (ASV0001))	Habitual aborter	Weighted mode	1.01348	0.191154	130971	0.00619221	5.32%
Saliva microbiota abundance (unknown Veillonella species (ASV0001))	Leiomyoma of uterus	Inverse variance weighted	1.01504	0.191154	282064	0.149282	23.70%
Saliva microbiota abundance (unknown Veillonella species (ASV0001))	Leiomyoma of uterus	MR Egger	0.980097	0.191154	282064	0.149282	37.92%
Saliva microbiota abundance (unknown Veillonella species (ASV0001))	Leiomyoma of uterus	Weighted median	1.00664	0.191154	282064	0.149282	8.51%
Saliva microbiota abundance (unknown Veillonella species (ASV0001))	Leiomyoma of uterus	Weighted mode	0.999771	0.191154	282064	0.149282	5.00%
Saliva microbiota abundance (unknown Veillonella species (ASV0001))	Polycystic ovarian syndrome	Inverse variance weighted	0.988496	0.191154	269994	0.00820018	5.64%
Saliva microbiota abundance (unknown Veillonella species (ASV0001))	Polycystic ovarian syndrome	MR Egger	1.06897	0.191154	269994	0.00820018	29.23%
Saliva microbiota abundance (unknown Veillonella species (ASV0001))	Polycystic ovarian syndrome	Weighted median	1.01373	0.191154	269994	0.00820018	5.91%
Saliva microbiota abundance (unknown Veillonella species (ASV0001))	Polycystic ovarian syndrome	Weighted mode	1.0354	0.191154	269994	0.00820018	11.20%
Saliva microbiota abundance (unknown Veillonella species (ASV0001))	Spontaneous abortion	Inverse variance weighted	0.987567	0.191154	222446	0.104147	12.29%
Saliva microbiota abundance (unknown Veillonella species (ASV0001))	Spontaneous abortion	MR Egger	1.02242	0.191154	222446	0.104147	29.12%
Saliva microbiota abundance (unknown Veillonella species (ASV0001))	Spontaneous abortion	Weighted median	1.00235	0.191154	222446	0.104147	5.25%
Saliva microbiota abundance (unknown Veillonella species (ASV0001))	Spontaneous abortion	Weighted mode	1.00377	0.191154	222446	0.104147	5.65%
